# Supplementary material for: Analysis of cardiac magnetic resonance imaging in 36,000 individuals yields genetic insights into dilated cardiomyopathy
Source: Nat Commun. 2020 May 7;11:2254. doi: 10.1038/s41467-020-15823-7 (PMC7206184; doi:10.1038/s41467-020-15823-7)
Supplement: Supplementary file 6 — Supplementary Dataset 2 [file 41467_2020_15823_MOESM6_ESM.xlsx]

## Sheet: 36k Cardiac MRI GWAS (v68) - MRI Participant Characteristics
		Women	Men	All
N		19075	16966	36041
Age at MRI
	Mean (SD)	63 (7.4)	65 (7.7)	64 (7.5)
	Median [Q1-Q3]	64 [58 - 69]	65 [59 - 71]	64 [58 - 70]
Ancestry
	African	36 (0 %)	59 (0 %)	95 (0 %)
	East Asian	66 (0 %)	42 (0 %)	108 (0 %)
	European	18786 (98 %)	16621 (98 %)	35407 (98 %)
	Other Ancestry	83 (0 %)	45 (0 %)	128 (0 %)
	South Asian	104 (1 %)	199 (1 %)	303 (1 %)
BMI (kg/m^2)
	Mean (SD)	26 (4.7)	27 (3.9)	26 (4.4)
	Median [Q1-Q3]	25 [23 - 28]	26 [24 - 29]	26 [23 - 29]
	Missing	543 (2.8%)	423 (2.5%)	966 (2.7%)
Height (cm)
	Mean (SD)	160 (6.2)	180 (6.6)	170 (9.3)
	Median [Q1-Q3]	160 [160 - 170]	180 [170 - 180]	170 [160 - 180]
	Missing	494 (2.6%)	384 (2.3%)	878 (2.4%)
Weight (kg)
	Mean (SD)	69 (13)	84 (13)	76 (15)
	Median [Q1-Q3]	67 [60 - 76]	82 [74 - 91]	74 [65 - 85]
	Missing	497 (2.6%)	407 (2.4%)	904 (2.5%)
SBP (mmHg)
	Mean (SD)	130 (18)	140 (16)	130 (18)
	Median [Q1-Q3]	130 [120 - 140]	140 [130 - 150]	130 [120 - 150]
	Missing	10 (0.1%)	2 (0.0%)	12 (0.0%)
DBP (mmHg)
	Mean (SD)	79 (9.7)	84 (9.6)	81 (9.9)
	Median [Q1-Q3]	79 [73 - 86]	84 [77 - 90]	81 [75 - 88]
	Missing	10 (0.1%)	2 (0.0%)	12 (0.0%)
MET minutes/week
	Mean (SD)	2400 (3000)	2600 (3400)	2500 (3200)
	Median [Q1-Q3]	1500 [620 - 2900]	1600 [690 - 3200]	1500 [650 - 3100]
Standard drinks/week
	Mean (SD)	9.2 (6.9)	15 (11)	12 (9.4)
	Median [Q1-Q3]	7.3 [4.3 - 12]	12 [7.0 - 19]	9.3 [5.8 - 16]
	Missing	5733 (30.1%)	3044 (17.9%)	8777 (24.4%)
Pack year smoking history
	Mean (SD)	3.6 (9.0)	5.6 (13)	4.6 (11)
	Median [Q1-Q3]	0.0 [0.0 - 0.0]	0.0 [0.0 - 3.8]	0.0 [0.0 - 0.0]
Smoking status at enrollment
	Current	972 (5 %)	1245 (7 %)	2217 (6 %)
	Never	12245 (64 %)	9721 (57 %)	21966 (61 %)
	Prefer not to answer	36 (0 %)	36 (0 %)	72 (0 %)
	Previous	5818 (31 %)	5961 (35 %)	11779 (33 %)
	Unknown	4 (0 %)	3 (0 %)	7 (0 %)
LVEDV
	Mean (SD)	120 (20)	150 (28)	140 (29)
	Median [Q1-Q3]	120 [110 - 140]	150 [130 - 170]	130 [120 - 150]
LVEDVi
	Mean (SD)	70 (11)	76 (14)	73 (12)
	Median [Q1-Q3]	70 [63 - 77]	76 [67 - 84]	72 [65 - 80]
	Missing	525 (2.8%)	417 (2.5%)	942 (2.6%)
LVESV
	Mean (SD)	41 (11)	58 (17)	49 (16)
	Median [Q1-Q3]	41 [34 - 48]	55 [47 - 67]	47 [38 - 58]
LVESVi
	Mean (SD)	24 (6.1)	29 (8.0)	26 (7.5)
	Median [Q1-Q3]	23 [20 - 27]	28 [23 - 33]	25 [21 - 30]
	Missing	525 (2.8%)	417 (2.5%)	942 (2.6%)
LVEF
	Mean (SD)	0.67 (0.051)	0.63 (0.058)	0.65 (0.058)
	Median [Q1-Q3]	0.67 [0.64 - 0.70]	0.63 [0.59 - 0.66]	0.65 [0.61 - 0.69]
SV
	Mean (SD)	81 (12)	95 (17)	88 (16)
	Median [Q1-Q3]	81 [73 - 89]	94 [84 - 110]	86 [77 - 98]
SVi
	Mean (SD)	46 (6.6)	47 (8.1)	47 (7.4)
	Median [Q1-Q3]	46 [42 - 51]	47 [42 - 53]	47 [42 - 52]
	Missing	525 (2.8%)	417 (2.5%)	942 (2.6%)
