# Supplementary material for: Analysis of cardiac magnetic resonance imaging in 36,000 individuals yields genetic insights into dilated cardiomyopathy
Source: Nat Commun. 2020 May 7;11:2254. doi: 10.1038/s41467-020-15823-7 (PMC7206184; doi:10.1038/s41467-020-15823-7)
Supplement: Supplementary file 7 — Supplementary Dataset 3 [file 41467_2020_15823_MOESM7_ESM.xlsx]

## Sheet: Supplementary Data File 1
Trait	Loc ID	dbSNP	Ch	Position (hg19)	Effect Allele	Other Allele	EAF	INFO	InvNorm Beta	InvNorm SE	P value	Nearest Gene	TWAS Gene	Cardiac Disease Gene	Prior
	LVEDV
lvedv	1	rs28579893	1	16347534	A	G	0.33	1	-0.037	0.0062	1e-09	CLCNKA	RP11-169K16.8	PLEKHM2	E, V
lvedv	2	rs753562515	1	46007032	CAA	C	0.56	0.99	-0.035	0.0059	4.4e-09	AKR1A1	CCDC17
lvedv	3	rs7605066	2	71529331	C	T	0.43	1	0.033	0.0059	1.6e-08	ZNF638	RP11-467P9.1
lvedv	4	rs539762056	2	174892676	A	AT	0.65	0.95	0.035	0.0063	3.4e-08	SP3	RP11-394I13.2
lvedv	5	rs1873164	2	179753549	G	A	0.2	0.99	-0.06	0.0073	1.2e-16	CCDC141	RP11-171I2.1	TTN	E, A
lvedv	6	rs73028849	3	14272766	G	C	0.66	0.99	0.04	0.0062	2.1e-10	XPC	SLC6A6	TMEM43
lvedv	7	rs6777123	3	169303070	A	C	0.39	0.99	0.034	0.006	1.8e-08	MECOM	RP11-362K14.5
lvedv	8	rs4521636	6	31312293	T	C	0.47	1	0.039	0.0059	1.1e-10	HLA-B	NA		M
lvedv	9	rs9275587	6	32680379	T	C	0.52	0.98	0.037	0.006	8.9e-10	HLA-DQA2	NA
lvedv	10	rs2146324	6	43756863	A	C	0.26	0.98	0.039	0.0068	1e-08	VEGFA	RSPH9
lvedv	11	rs11153730	6	118667522	T	C	0.51	1	-0.048	0.0059	3.7e-16	PLN	SSXP10	PLN	W
lvedv	12	rs3918226	7	150690176	C	T	0.92	0.97	0.058	0.011	4.9e-08	NOS3	NUB1
lvedv	13		8	125858538	GA	G	0.69	0.98	0.042	0.0064	1.8e-11	MTSS1	MTSS1		W, K
lvedv	14	rs72840788	10	121415685	G	A	0.79	0.98	0.055	0.0072	1.5e-14	BAG3	GRK5	BAG3	E, V, A
lvedv	15	rs7306710	12	66376091	T	C	0.48	0.99	0.039	0.006	5.9e-11	LLPH	LLPH
lvedv	16	rs3184504	12	111884608	T	C	0.47	1	-0.048	0.0059	3.3e-16	SH2B3	SH2B3		W, A
lvedv	17	rs10850034	12	112817521	T	A	0.65	0.87	0.05	0.0066	7.6e-15	HECTD4	PTPN11	PTPN11
lvedv	18		15	85348961	TTTTG	T	0.75	0.97	-0.04	0.0068	2.8e-09	ZNF592	ALPK3	ALPK3	E
lvedv	19	rs71385734	16	2160503	T	G	0.83	0.99	0.05	0.0079	2.1e-10	PKD1	TBC1D24
lvedv	20	rs2302455	17	1374195	G	A	0.88	0.97	0.059	0.0093	1.3e-10	MYO1C	TLCD2
lvedv	21		19	41945122	CT	C	0.61	0.99	-0.037	0.006	6.8e-10	ATP5SL	C19orf69
lvedv	22	rs12460541	19	46312077	G	A	0.65	1	-0.04	0.0062	6.9e-11	RSPH6A	DMPK
	LVEDVi
lvedvi	1	rs1976402	1	16143779	G	A	0.71	1	0.043	0.0077	1.1e-08	SPEN	RP11-169K16.8	PLEKHM2	E, V
lvedvi	5	rs1873164	2	179753549	G	A	0.2	0.99	-0.07	0.0088	1.8e-15	CCDC141	RP11-171I2.1	TTN	E, A
lvedvi	23	rs767987273	2	201170509	CA	C	0.6	0.94	0.04	0.0074	4.8e-08	SPATS2L	SPATS2L
lvedvi	6	rs73028849	3	14272766	G	C	0.66	0.99	0.044	0.0074	4.1e-09	XPC	RP11-536I6.1	TMEM43
lvedvi	24	rs12499670	4	174621493	T	C	0.4	0.97	0.04	0.0073	3.6e-08	HAND2	RP11-475B2.1
lvedvi	10	rs6458349	6	43759789	G	A	0.27	1	0.044	0.008	1.5e-08	VEGFA	RSPH9
lvedvi	25	rs9480737	6	107442277	A	G	0.68	1	-0.043	0.0076	2.3e-08	BEND3	BEND3
lvedvi	11	rs72967533	6	118655020	T	C	0.52	0.99	-0.049	0.0071	7.1e-12	PLN	SSXP10	PLN	W
lvedvi	13		8	125858538	GA	G	0.69	0.98	0.045	0.0077	2.3e-09	MTSS1	MTSS1		W, K
lvedvi	14	rs72840788	10	121415685	G	A	0.79	0.98	0.059	0.0087	1e-11	BAG3	GRK5	BAG3	E, V, A
lvedvi	16	rs35350651	12	111907431	A	AC	0.48	1	-0.044	0.0071	2.4e-10	ATXN2	RP3-462E2.5		W, A
lvedvi	17	rs10850034	12	112817521	T	A	0.65	0.87	0.042	0.0079	3.9e-08	HECTD4	PTPN11	PTPN11
lvedvi	20	rs7502466	17	1372970	G	A	0.89	0.98	0.063	0.0114	2.3e-08	MYO1C	SLC43A2
lvedvi	22	rs9797817	19	46312345	C	T	0.65	1	-0.051	0.0074	4.6e-12	RSPH6A	ERCC2
	LVEF
lvef	26	rs2503715	1	2144107	A	G	0.13	0.91	-0.058	0.0108	4e-08	C1orf86	SKI
lvef	1	rs1739837	1	16337933	C	T	0.41	1	0.071	0.007	2.9e-25	HSPB7	RP11-169K16.8	PLEKHM2	E, V, A
lvef	27	rs10925197	1	236842077	C	G	0.46	0.99	0.042	0.0069	6.9e-10	ACTN2	ACTN2	ACTN2, RYR2
lvef	5	rs2562845	2	179514433	T	C	0.8	1	-0.079	0.0086	5.7e-20	TTN	RP11-171I2.1	TTN	E, A
lvef	6	rs11710541	3	14291679	T	C	0.66	0.99	-0.065	0.0073	9.1e-20	XPC	RP11-536I6.1	TMEM43
lvef	28	rs56099248	3	69857773	C	T	0.81	1	-0.061	0.0087	5.1e-12	MITF	NA
lvef	29	rs35999985	5	138756825	A	G	0.3	1	0.048	0.0076	3.8e-10	DNAJC18	SPATA24
lvef	9	rs9274626	6	32636040	T	C	0.32	0.95	-0.042	0.0076	2.7e-08	HLA-DQB1	NA
lvef	30	rs3176326	6	36647289	G	A	0.8	0.99	-0.078	0.0087	1.8e-19	CDKN1A	CDKN1A		W
lvef	31	rs3807309	7	128472138	G	A	0.89	0.98	-0.083	0.0109	4.1e-15	FLNC	CCDC136	FLNC	E
lvef	32	rs36029352	8	11786925	C	T	0.45	0.99	-0.038	0.007	1.3e-08	DEFB136	FDFT1	GATA4
lvef	33	rs4073554	8	141704232	T	C	0.48	0.98	0.043	0.007	1.1e-09	PTK2	CTD-3064M3.4
lvef	34	rs189569984	10	112544125	C	T	0.99	1	-0.201	0.0375	3.4e-08	RBM20	SHOC2	RBM20, SHOC2
lvef	14	rs72840788	10	121415685	G	A	0.79	0.98	-0.1	0.0085	4e-32	BAG3	GRK5	BAG3	E, V, A
lvef	35	rs721067	11	19212726	T	A	0.92	0.98	0.07	0.0127	3.6e-08	CSRP3	E2F8	CSRP3
lvef	36	rs113819537	12	26348429	C	G	0.75	0.99	0.045	0.008	1.7e-08	SSPN	SSPN
lvef	18	rs8023658	15	85323220	G	T	0.51	0.96	-0.046	0.0071	4.6e-11	ZNF592	ALPK3	ALPK3	E
lvef	37	rs5029142	16	988070	T	A	0.62	0.99	-0.043	0.0072	3.9e-10	LMF1	METRN
lvef	38	rs12452367	17	53374610	T	C	0.71	0.98	-0.055	0.0077	1.3e-13	HLF	HLF
lvef	39	rs2047273	18	34184859	T	C	0.68	0.96	-0.042	0.0075	3.1e-08	FHOD3	FHOD3		E
lvef	40	rs10871753	18	55956865	G	T	0.49	0.99	-0.043	0.0069	6.1e-10	NEDD4L	RP11-845C23.2
lvef	41	rs2070458	22	24159307	A	T	0.2	1	0.063	0.0087	2.5e-13	SMARCB1	MMP11		K
	LVESV
lvesv	42	rs114300540	1	6248182	C	T	0.88	0.9	-0.059	0.0096	3.2e-10	RPL22	ICMT
lvesv	1	rs1048302	1	16340879	T	G	0.33	1	-0.06	0.0064	4.4e-22	HSPB7	RP11-169K16.8	PLEKHM2	E, V
lvesv	2	rs753562515	1	46007032	CAA	C	0.56	0.99	-0.037	0.0061	3.4e-09	AKR1A1	MUTYH
lvesv	5	rs2562845	2	179514433	T	C	0.8	1	0.077	0.0076	1.3e-23	TTN	RP11-171I2.1	TTN	E, A
lvesv	6	rs11710541	3	14291679	T	C	0.66	0.99	0.058	0.0064	4.9e-20	XPC	RP11-536I6.1	TMEM43
lvesv	43	rs13092177	3	134455794	G	T	0.85	0.99	0.048	0.0085	1.3e-08	EPHB1	EPHB1
lvesv	44	rs1499813	3	171760427	T	C	0.59	1	0.035	0.0062	6.9e-09	FNDC3B	TNFSF10
lvesv	9	rs9274626	6	32636040	T	C	0.32	0.95	0.039	0.0067	2.9e-09	HLA-DQB1	NA
lvesv	30	rs730506	6	36645968	G	C	0.8	0.99	0.053	0.0076	2.1e-12	CDKN1A	CDKN1A
lvesv	11	rs11153730	6	118667522	T	C	0.51	1	-0.038	0.0061	6.8e-10	PLN	SSXP10	PLN
lvesv	31	rs34373805	7	128486363	C	T	0.84	1	0.055	0.0083	9.2e-12	FLNC	CCDC136	FLNC	E
lvesv	13		8	125858538	GA	G	0.69	0.98	0.048	0.0066	2.4e-13	MTSS1	MTSS1		K, A
lvesv	33	rs1962104	8	141635329	T	C	0.45	0.98	-0.037	0.0061	2.2e-09	AGO2	CTD-3064M3.4
lvesv	14	rs72840788	10	121415685	G	A	0.79	0.98	0.087	0.0075	8.1e-32	BAG3	GRK5	BAG3	E, V, A
lvesv	45	rs10832164	11	14048480	C	T	0.49	1	-0.033	0.0061	3.8e-08	RRAS2	SPON1
lvesv	35	rs11604807	11	19231167	T	C	0.86	0.99	-0.049	0.0088	3.5e-08	CSRP3	E2F8	CSRP3
lvesv	36	rs113819537	12	26348429	C	G	0.75	0.99	-0.04	0.007	1.3e-08	SSPN	SSPN
lvesv	16	rs3184504	12	111884608	T	C	0.47	1	-0.039	0.0061	1.1e-10	SH2B3	RP3-462E2.5
lvesv	17	rs10850034	12	112817521	T	A	0.65	0.87	0.041	0.0068	7.6e-10	HECTD4	PTPN11	PTPN11
lvesv	46	rs116904997	12	120668534	G	A	0.98	0.99	-0.112	0.0206	3.4e-08	PXN	PXN
lvesv	18		15	85348961	TTTTG	T	0.75	0.97	-0.051	0.0071	1.3e-13	ZNF592	ALPK3	ALPK3	E
lvesv	37	rs3829491	16	1004834	T	C	0.61	1	0.034	0.0062	9.6e-09	LMF1	METRN
lvesv	19	rs71385734	16	2160503	T	G	0.83	0.99	0.053	0.0081	4.5e-11	PKD1	TBC1D24
lvesv	20	rs2302455	17	1374195	G	A	0.88	0.97	0.063	0.0096	8.6e-11	MYO1C	TLCD2
lvesv	47	rs242562	17	44026739	G	A	0.62	0.97	-0.037	0.0063	3.9e-09	MAPT	KANSL1
lvesv	38	rs12452367	17	53374610	T	C	0.71	0.98	0.047	0.0068	5.6e-13	HLF	HLF
lvesv	48	rs9897002	17	64286494	A	G	0.57	0.99	0.033	0.0061	4e-08	PRKCA	PRKCA
lvesv	40	rs10871753	18	55956865	G	T	0.49	0.99	0.033	0.0061	3e-08	NEDD4L	RP11-845C23.2
lvesv	49		19	10765478	CG	C	0.24	0.98	0.041	0.0072	1.2e-08	ILF3	SMARCA4
lvesv	21	rs16975238	19	41944985	T	A	0.6	1	-0.034	0.0062	2e-08	ATP5SL	EXOSC5
lvesv	22	rs10421891	19	46315809	A	G	0.65	1	-0.045	0.0063	6.7e-13	RSPH6A	AC074212.3
lvesv	41	rs5760061	22	24178279	G	A	0.2	1	-0.055	0.0076	1.3e-13	DERL3	MMP11		K
	LVESVi
lvesvi	42	rs709208	1	6272137	A	G	0.68	0.95	-0.041	0.0075	1.9e-08	RNF207	ICMT
lvesvi	1	rs945425	1	16348412	T	C	0.32	1	-0.07	0.0073	8.5e-23	CLCNKA	RP11-169K16.8	PLEKHM2	E, V
lvesvi	2	rs753562515	1	46007032	CAA	C	0.56	0.99	-0.038	0.0069	1.7e-08	AKR1A1	MUTYH
lvesvi	5	rs2562845	2	179514433	T	C	0.8	1	0.085	0.0086	1.6e-22	TTN	RP11-171I2.1	TTN	E, A
lvesvi	50	rs190093681	2	180094352	C	T	1	0.84	0.374	0.0651	1.6e-08	SESTD1	RP11-171I2.1
lvesvi	23	rs774290282	2	201198623	CATT	C	0.61	1	-0.038	0.007	4.7e-08	SPATS2L	SPATS2L
lvesvi	6	rs73028849	3	14272766	G	C	0.66	0.99	0.064	0.0073	6.2e-19	XPC	RP11-536I6.1	TMEM43
lvesvi	28	rs79502300	3	69856753	C	T	0.8	1	0.054	0.0087	4.4e-10	MITF	NA
lvesvi	51	rs2886037	3	158306414	G	A	0.49	0.96	-0.036	0.007	2.9e-08	MLF1	MLF1
lvesvi	44	rs1499813	3	171760427	T	C	0.59	1	0.04	0.007	2.8e-09	FNDC3B	AC092964.2
lvesvi	29	rs11748963	5	138730037	T	C	0.73	0.99	0.044	0.0077	5.9e-09	PROB1	PROB1
lvesvi	30	rs3176326	6	36647289	G	A	0.8	0.99	0.065	0.0087	1.8e-14	CDKN1A	CDKN1A
lvesvi	31	rs34373805	7	128486363	C	T	0.84	1	0.067	0.0094	2.7e-13	FLNC	CCDC136	FLNC	E
lvesvi	13		8	125858538	GA	G	0.69	0.98	0.051	0.0075	3.3e-12	MTSS1	MTSS1		K, A
lvesvi	33	rs1962104	8	141635329	T	C	0.45	0.98	-0.043	0.0069	6.4e-10	AGO2	CTD-3064M3.7
lvesvi	34	rs189569984	10	112544125	C	T	0.99	1	0.214	0.0369	2.1e-09	RBM20	SHOC2	RBM20, SHOC2
lvesvi	14	rs72840788	10	121415685	G	A	0.79	0.98	0.093	0.0084	1.7e-28	BAG3	GRK5	BAG3	E, V, A
lvesvi	45	rs11023059	11	14064392	A	G	0.52	1	0.042	0.0069	6.5e-10	RRAS2	SPON1
lvesvi	46	rs116904997	12	120668534	G	A	0.98	0.99	-0.132	0.0233	1.1e-08	PXN	PXN
lvesvi	18		15	85348961	TTTTG	T	0.75	0.97	-0.054	0.008	1.4e-11	ZNF592	NMB	ALPK3	E
lvesvi	37	rs8063213	16	992961	T	G	0.62	1	0.045	0.0071	7.6e-11	LMF1	LMF1
lvesvi	20	rs2302455	17	1374195	G	A	0.88	0.97	0.065	0.0109	4.6e-09	MYO1C	TLCD2
lvesvi	47	rs242562	17	44026739	G	A	0.62	0.97	-0.04	0.0072	3e-08	MAPT	KANSL1
lvesvi	38	rs12452367	17	53374610	T	C	0.71	0.98	0.055	0.0077	1.8e-13	HLF	HLF
lvesvi	48	rs9892651	17	64303793	C	T	0.42	1	0.04	0.007	2.1e-09	PRKCA	PRKCA
lvesvi	40	rs10871753	18	55956865	G	T	0.49	0.99	0.039	0.0069	6e-09	NEDD4L	RP11-845C23.2
lvesvi	22	rs10421891	19	46315809	A	G	0.65	1	-0.053	0.0072	1.2e-13	RSPH6A	AC074212.3
lvesvi	41	rs5760061	22	24178279	G	A	0.2	1	-0.064	0.0086	7.5e-15	DERL3	MMP11		K
	SV
sv	5	rs7573293	2	179753245	C	T	0.27	0.99	-0.049	0.0071	2e-12	CCDC141	RP11-171I2.1	TTN	E
sv	52	rs888690	5	172636130	T	C	0.4	0.98	-0.039	0.0065	1.2e-09	NKX2-5	NKX2-5	NKX2-5
sv	8	rs111721712	6	31315407	C	CT	0.53	0.99	0.038	0.0063	3.4e-09	HLA-B	NA		M
sv	9	rs28391274	6	32623786	A	G	0.8	0.85	0.047	0.0084	1.4e-08	HLA-DQB1	NA
sv	10	rs2146324	6	43756863	A	C	0.26	0.98	0.041	0.0072	1.1e-08	VEGFA	RSPH9
sv	11	rs72967533	6	118655020	T	C	0.52	0.99	-0.051	0.0063	1.4e-15	PLN	SSXP10	PLN
sv	15	rs10400419	12	66389968	T	C	0.45	0.95	0.04	0.0065	5.4e-10	LLPH	LLPH
sv	16	rs11065979	12	112059557	C	T	0.57	1	0.048	0.0064	3.9e-14	ATXN2	ALDH2
sv	17	rs11066188	12	112610714	G	A	0.6	1	0.045	0.0064	2.7e-12	HECTD4	PTPN11	PTPN11
sv	17	rs2891403	12	113137572	A	G	0.28	0.98	-0.042	0.0071	3.8e-09	RPH3A	PTPN11	PTPN11
sv	53	rs422068	14	23864804	T	C	0.64	1	0.039	0.0065	1.4e-09	MYH6	CEBPE	MYH6,MYH7
sv	54	rs143384	20	34025756	A	G	0.59	1	-0.035	0.0064	3.6e-08	GDF5	UQCC1
	SVi
svi	5	rs7573293	2	179753245	C	T	0.28	0.99	-0.051	0.0082	7.1e-10	CCDC141	RP11-171I2.1	TTN	E
svi	55		2	232288831	TTTC	T	0.68	0.99	-0.045	0.0079	9.3e-09	B3GNT7	B3GNT7
svi	10	rs6458349	6	43759789	G	A	0.27	1	0.045	0.0082	3.5e-08	VEGFA	RSPH9
svi	25	rs9480737	6	107442277	A	G	0.68	1	-0.047	0.0078	2.6e-09	BEND3	C6orf203
svi	11	rs72967533	6	118655020	T	C	0.52	0.99	-0.048	0.0073	1.1e-10	PLN	PLN	PLN
svi	56	rs1919865	6	122121005	A	T	0.86	0.98	0.06	0.0108	1.9e-08	GJA1	GJA1
svi	57	rs579459	9	136154168	T	C	0.79	1	-0.05	0.009	4.1e-08	SURF6	SURF2
svi	53	rs376439	14	23869029	A	G	0.6	0.99	0.043	0.0075	6.5e-09	MYH6	MYH6	MYH6,MYH7
