# Supplementary material for: Analysis of cardiac magnetic resonance imaging in 36,000 individuals yields genetic insights into dilated cardiomyopathy
Source: Nat Commun. 2020 May 7;11:2254. doi: 10.1038/s41467-020-15823-7 (PMC7206184; doi:10.1038/s41467-020-15823-7)
Supplement: Supplementary file 8 — Supplementary Dataset 4 [file 41467_2020_15823_MOESM8_ESM.xlsx]

## Sheet: Replication
Trait	SNP	CHR	BP HG19	Effect Allele	Other Allele	EAF	UKBB Beta	UKBB P	MESA Sign	MESA P value	BioBank Japan Sign	BioBank Japan P value
lvedv	rs28579893	1	16347534	A	G	0.326721	-0.036882	1e-09	+	0.663484	+	0.4493
lvedv	rs753562515	1	46007032	CAA	C	0.560821	-0.0353295	4.4e-09
lvedv	rs7605066	2	71529331	C	T	0.429353	0.0331572	1.6e-08	+	0.0726802	+	0.7085
lvedv	rs539762056	2	174892676	A	AT	0.648934	0.0352381	3.4e-08
lvedv	rs1873164	2	179753549	G	A	0.199952	-0.0604022	1.2e-16	-	0.913088	-	0.08868
lvedv	rs73028849	3	14272766	G	C	0.658476	0.0395947	2.1e-10	+	0.534669	+	0.0003013
lvedv	rs6777123	3	169303070	A	C	0.393323	0.0335026	1.8e-08	+	0.114854	+	0.5694
lvedv	rs4521636	6	31312293	T	C	0.465821	0.0390265	1.1e-10	+	0.236365
lvedv	rs9275587	6	32680379	T	C	0.5249	0.0369598	8.9e-10	+	0.394797	-	0.4497
lvedv	rs2146324	6	43756863	A	C	0.261093	0.0386355	1e-08	+	0.652814	-	0.5246
lvedv	rs11153730	6	118667522	T	C	0.51257	-0.0481809	3.7e-16	+	0.169743	+	0.001941
lvedv	rs3918226	7	150690176	C	T	0.920901	0.0584782	4.9e-08	+	0.105865
lvedv	8:125858538_GA_G	8	125858538	GA	G	0.687973	0.0422298	1.8e-11	-	0.742837
lvedv	rs72840788	10	121415685	G	A	0.785239	0.0549298	1.5e-14	+	0.00958137
lvedv	rs7306710	12	66376091	T	C	0.479866	0.0390705	5.9e-11	+	0.217249	+	0.8496
lvedv	rs3184504	12	111884608	T	C	0.470291	-0.0476702	3.3e-16	+	0.350309
lvedv	rs10850034	12	112817521	T	A	0.647295	0.0504277	7.6e-15
lvedv	15:85348961_TTTTG_T	15	85348961	TTTTG	T	0.746251	-0.0399868	2.8e-09
lvedv	rs71385734	16	2160503	T	G	0.827608	0.0504053	2.1e-10	+	0.108467
lvedv	rs2302455	17	1374195	G	A	0.884191	0.0591085	1.3e-10	+	0.00446501	-	0.8107
lvedv	19:41945122_CT_C	19	41945122	CT	C	0.606465	-0.037126	6.8e-10
lvedv	rs12460541	19	46312077	G	A	0.653315	-0.0397865	6.9e-11	+	0.0223615	+	0.1884
lvedvi	rs1976402	1	16143779	G	A	0.711627	0.0434739	1.1e-08	+	0.145501
lvedvi	rs1873164	2	179753549	G	A	0.200334	-0.0700946	1.8e-15	+	0.929987
lvedvi	rs767987273	2	201170509	CA	C	0.602417	0.0399035	4.8e-08
lvedvi	rs73028849	3	14272766	G	C	0.659127	0.0439298	4.1e-09	+	0.713734
lvedvi	rs12499670	4	174621493	T	C	0.396404	0.0400896	3.6e-08	+	0.589675
lvedvi	rs6458349	6	43759789	G	A	0.272209	0.044411	1.5e-08	+	0.156127
lvedvi	rs9480737	6	107442277	A	G	0.682968	-0.0426814	2.3e-08	+	0.347079
lvedvi	rs72967533	6	118655020	T	C	0.521166	-0.0487577	7.1e-12	+	0.156734
lvedvi	8:125858538_GA_G	8	125858538	GA	G	0.688064	0.0454516	2.3e-09
lvedvi	rs72840788	10	121415685	G	A	0.785353	0.0588061	1e-11	+	0.0191635
lvedvi	rs35350651	12	111907431	A	AC	0.483391	-0.044083	2.4e-10	+	0.199469
lvedvi	rs10850034	12	112817521	T	A	0.647614	0.0424145	3.9e-08
lvedvi	rs7502466	17	1372970	G	A	0.891255	0.063395	2.3e-08	+	0.0599407
lvedvi	rs9797817	19	46312345	C	T	0.653033	-0.0507793	4.6e-12	+	0.0273463
lvef	rs2503715	1	2144107	A	G	0.127509	-0.0584299	4e-08	+	0.221336
lvef	rs1739837	1	16337933	C	T	0.410672	0.0707883	2.9e-25	+	0.125722	+	0.04156
lvef	rs10925197	1	236842077	C	G	0.462051	0.0420377	6.9e-10	+	0.0401341	-	0.8681
lvef	rs2562845	2	179514433	T	C	0.803215	-0.0792249	5.7e-20	+	0.249707	+	4.036e-05
lvef	rs11710541	3	14291679	T	C	0.658466	-0.0650511	9.1e-20	+	0.340475	+	0.02125
lvef	rs56099248	3	69857773	C	T	0.805286	-0.0607354	5.1e-12	+	0.151835	+	0.141
lvef	rs35999985	5	138756825	A	G	0.298992	0.0479992	3.8e-10	+	0.0374188	+	0.233
lvef	rs9274626	6	32636040	T	C	0.318688	-0.0417383	2.7e-08
lvef	rs3176326	6	36647289	G	A	0.800287	-0.0776886	1.8e-19	+	0.0669348	+	0.001813
lvef	rs3807309	7	128472138	G	A	0.886479	-0.0834801	4.1e-15	+	0.825091	+	0.2048
lvef	rs36029352	8	11786925	C	T	0.454543	-0.037997	1.3e-08
lvef	rs4073554	8	141704232	T	C	0.480844	0.0428024	1.1e-09	-	0.881067	+	0.03979
lvef	rs189569984	10	112544125	C	T	0.991514	-0.200947	3.4e-08	+	0.00313495
lvef	rs72840788	10	121415685	G	A	0.785239	-0.0996914	4e-32	+	0.014497
lvef	rs721067	11	19212726	T	A	0.917806	0.0696667	3.6e-08	-	0.676438	+	0.8976
lvef	rs113819537	12	26348429	C	G	0.749063	0.044906	1.7e-08	+	0.19774	+	0.02356
lvef	rs8023658	15	85323220	G	T	0.507123	-0.0463516	4.6e-11
lvef	rs5029142	16	988070	T	A	0.623384	-0.0430463	3.9e-10	+	0.251337	+	0.1758
lvef	rs12452367	17	53374610	T	C	0.714885	-0.0550497	1.3e-13	+	0.79198	+	0.0007237
lvef	rs2047273	18	34184859	T	C	0.677702	-0.0417641	3.1e-08	+	0.00267482	-	0.6498
lvef	rs10871753	18	55956865	G	T	0.489283	-0.0430639	6.1e-10	+	0.266957	+	0.004565
lvef	rs2070458	22	24159307	A	T	0.200222	0.062928	2.5e-13	+	0.0323149	+	8.544e-11
lvesv	rs114300540	1	6248182	C	T	0.875439	-0.0589669	3.2e-10	-	0.0145561
lvesv	rs1048302	1	16340879	T	G	0.326735	-0.0604945	4.4e-22	+	0.0210689	+	0.4385
lvesv	rs753562515	1	46007032	CAA	C	0.560821	-0.0365333	3.4e-09
lvesv	rs2562845	2	179514433	T	C	0.803215	0.0770282	1.3e-23	+	0.0570059	+	0.1332
lvesv	rs11710541	3	14291679	T	C	0.658466	0.0583374	4.9e-20	+	0.412488	+	0.0001128
lvesv	rs13092177	3	134455794	G	T	0.849986	0.0480731	1.3e-08	+	0.440879	+	0.2589
lvesv	rs1499813	3	171760427	T	C	0.590989	0.0351279	6.9e-09	+	0.79877
lvesv	rs9274626	6	32636040	T	C	0.318688	0.039289	2.9e-09
lvesv	rs730506	6	36645968	G	C	0.799964	0.0531795	2.1e-12	+	0.0419357	+	0.2534
lvesv	rs11153730	6	118667522	T	C	0.51257	-0.0375259	6.8e-10	+	0.521035	+	0.001941
lvesv	rs34373805	7	128486363	C	T	0.838016	0.0554484	9.2e-12	-	0.561871	+	0.2728
lvesv	8:125858538_GA_G	8	125858538	GA	G	0.687973	0.0482523	2.4e-13	+	0.467239
lvesv	rs1962104	8	141635329	T	C	0.448883	-0.0370999	2.2e-09	+	0.881276	+	0.33
lvesv	rs72840788	10	121415685	G	A	0.785239	0.0865583	8.1e-32	+	0.00148983
lvesv	rs10832164	11	14048480	C	T	0.485577	-0.0332948	3.8e-08	+	0.0237576	+	0.03666
lvesv	rs11604807	11	19231167	T	C	0.861802	-0.0492542	3.5e-08	-	0.522472	+	0.2134
lvesv	rs113819537	12	26348429	C	G	0.749063	-0.0395083	1.3e-08	+	0.0975706	+	0.02726
lvesv	rs3184504	12	111884608	T	C	0.470291	-0.0387589	1.1e-10	+	0.095483
lvesv	rs10850034	12	112817521	T	A	0.647295	0.0411005	7.6e-10
lvesv	rs116904997	12	120668534	G	A	0.977699	-0.112497	3.4e-08	+	0.502398
lvesv	15:85348961_TTTTG_T	15	85348961	TTTTG	T	0.746251	-0.0514763	1.3e-13
lvesv	rs3829491	16	1004834	T	C	0.612839	0.0344499	9.6e-09			+	0.04445
lvesv	rs71385734	16	2160503	T	G	0.827608	0.0531472	4.5e-11	+	0.0404706
lvesv	rs2302455	17	1374195	G	A	0.884191	0.0634669	8.6e-11	+	0.0417313	-	0.8107
lvesv	rs242562	17	44026739	G	A	0.619285	-0.0373206	3.9e-09	+	0.683364
lvesv	rs12452367	17	53374610	T	C	0.714885	0.0473424	5.6e-13	+	0.516244	+	0.007759
lvesv	rs9897002	17	64286494	A	G	0.570512	0.0326517	4e-08	+	0.0178411	+	0.2528
lvesv	rs10871753	18	55956865	G	T	0.489283	0.0329825	3e-08	+	0.724801	+	0.1435
lvesv	19:10765478_CG_C	19	10765478	CG	C	0.236127	0.040769	1.2e-08	+	0.268483
lvesv	rs16975238	19	41944985	T	A	0.601813	-0.0338282	2e-08	+	0.359396	+	0.04435
lvesv	rs10421891	19	46315809	A	G	0.645254	-0.0450999	6.7e-13	+	0.0413472	+	0.3282
lvesv	rs5760061	22	24178279	G	A	0.200625	-0.0549981	1.3e-13	+	0.11115	+	2.882e-06
lvesvi	rs709208	1	6272137	A	G	0.678515	-0.0411713	1.9e-08	+	0.463067
lvesvi	rs945425	1	16348412	T	C	0.32443	-0.0701447	8.5e-23	+	0.0125194
lvesvi	rs753562515	1	46007032	CAA	C	0.560834	-0.038396	1.7e-08
lvesvi	rs2562845	2	179514433	T	C	0.803643	0.0848539	1.6e-22	+	0.0302815
lvesvi	rs190093681	2	180094352	C	T	0.99675	0.374218	1.6e-08	-	0.226068
lvesvi	rs774290282	2	201198623	CATT	C	0.608052	-0.0377283	4.7e-08	-	0.667743
lvesvi	rs73028849	3	14272766	G	C	0.659127	0.0637398	6.2e-19	+	0.352049
lvesvi	rs79502300	3	69856753	C	T	0.804999	0.0537156	4.4e-10	+	0.570801
lvesvi	rs2886037	3	158306414	G	A	0.493882	-0.0362553	2.9e-08
lvesvi	rs1499813	3	171760427	T	C	0.591263	0.0398387	2.8e-09	+	0.515631
lvesvi	rs11748963	5	138730037	T	C	0.725692	0.043853	5.9e-09	+	0.0786484
lvesvi	rs3176326	6	36647289	G	A	0.800142	0.0650386	1.8e-14	+	0.0161871
lvesvi	rs34373805	7	128486363	C	T	0.837845	0.0672243	2.7e-13	-	0.740833
lvesvi	8:125858538_GA_G	8	125858538	GA	G	0.688064	0.0507156	3.3e-12	+	0.215564
lvesvi	rs1962104	8	141635329	T	C	0.448978	-0.0426886	6.4e-10	+	0.944225
lvesvi	rs189569984	10	112544125	C	T	0.991386	0.214151	2.1e-09	+	0.0608635
lvesvi	rs72840788	10	121415685	G	A	0.785353	0.0925992	1.7e-28	+	0.00190018
lvesvi	rs11023059	11	14064392	A	G	0.518869	0.0415517	6.5e-10	+	0.137773
lvesvi	rs116904997	12	120668534	G	A	0.977672	-0.131625	1.1e-08	+	0.105996
lvesvi	15:85348961_TTTTG_T	15	85348961	TTTTG	T	0.746383	-0.0543299	1.4e-11
lvesvi	rs8063213	16	992961	T	G	0.617624	0.0448777	7.6e-11	+	0.119398
lvesvi	rs2302455	17	1374195	G	A	0.884131	0.0645569	4.6e-09	+	0.208301
lvesvi	rs242562	17	44026739	G	A	0.619169	-0.0397326	3e-08	+	0.554849
lvesvi	rs12452367	17	53374610	T	C	0.714967	0.0547617	1.8e-13	+	0.468527
lvesvi	rs9892651	17	64303793	C	T	0.417998	0.0397672	2.1e-09	+	0.0127086
lvesvi	rs10871753	18	55956865	G	T	0.488664	0.0394067	6e-09	+	0.278851
lvesvi	rs10421891	19	46315809	A	G	0.645536	-0.0527765	1.2e-13	+	0.0479755
lvesvi	rs5760061	22	24178279	G	A	0.20068	-0.0644592	7.5e-15	+	0.143094
sv	rs7573293	2	179753245	C	T	0.274714	-0.0492144	2e-12	-	0.993731
sv	rs888690	5	172636130	T	C	0.397059	-0.0394403	1.2e-09	+	0.1832
sv	rs111721712	6	31315407	C	CT	0.527053	0.0375692	3.4e-09	+	0.452031
sv	rs28391274	6	32623786	A	G	0.79711	0.0473584	1.4e-08
sv	rs2146324	6	43756863	A	C	0.261093	0.0411111	1.1e-08	+	0.500025
sv	rs72967533	6	118655020	T	C	0.520957	-0.051094	1.4e-15	+	0.0861873
sv	rs10400419	12	66389968	T	C	0.447903	0.0401541	5.4e-10	+	0.073936
sv	rs11065979	12	112059557	C	T	0.571948	0.0482938	3.9e-14	-	0.740015
sv	rs11066188	12	112610714	G	A	0.602195	0.0450231	2.7e-12	-	0.867146
sv	rs2891403	12	113137572	A	G	0.277507	-0.0418433	3.8e-09	+	0.690035
sv	rs422068	14	23864804	T	C	0.641519	0.0394527	1.4e-09	+	0.102026
sv	rs143384	20	34025756	A	G	0.588391	-0.0348726	3.6e-08	+	0.00227527
svi	rs7573293	2	179753245	C	T	0.275144	-0.0505757	7.1e-10
svi	2:232288831_TTTC_T	2	232288831	TTTC	T	0.684042	-0.0454521	9.3e-09	+	0.700832
svi	rs6458349	6	43759789	G	A	0.272209	0.0451433	3.5e-08	+	0.201939
svi	rs9480737	6	107442277	A	G	0.682968	-0.0473688	2.6e-09
svi	rs72967533	6	118655020	T	C	0.521166	-0.0484572	1.1e-10
svi	rs1919865	6	122121005	A	T	0.86356	0.0599057	1.9e-08
svi	rs579459	9	136154168	T	C	0.794469	-0.0500005	4.1e-08	-	0.851193
svi	rs376439	14	23869029	A	G	0.604539	0.0429106	6.5e-09

## Sheet: Notes
Trait: Trait tested for replication. CHR: Chromosome. BP HG19: position in Hg19 coordinates. EAF: Effect allele frequency in the UK Biobank primary GWAS. MESA: Multi-Ethnic Study of Atherosclerosis. In the “Sign” columns, a “+” (with cell shaded blue) represents that the effect direction in the UK Biobank primary GWAS for the trait being tested at the SNP was in the same direction as that of the …
