# Supplementary material for: Analysis of cardiac magnetic resonance imaging in 36,000 individuals yields genetic insights into dilated cardiomyopathy
Source: Nat Commun. 2020 May 7;11:2254. doi: 10.1038/s41467-020-15823-7 (PMC7206184; doi:10.1038/s41467-020-15823-7)
Supplement: Supplementary file 9 — Supplementary Dataset 5 [file 41467_2020_15823_MOESM9_ESM.xlsx]

## Sheet: Contents
Sheet	Contents
v68.lvedv.twas.alltissues	TWAS results for LVEDV
v68.lvedvi.twas.alltissues	TWAS results for LVEDVi
v68.lvef.twas.alltissues	TWAS results for LVEF
v68.lvesv.twas.alltissues	TWAS results for LVESV
v68.lvesvi.twas.alltissues	TWAS results for LVESVi
v68.sv.twas.alltissues	TWAS results for SV
v68.svi.twas.alltissues	TWAS results for Svi
Phecode-over-200	PheWAS results for PheCodes present in over 200 participants

## Sheet: v68.lvedv.twas.alltissues
PANEL	FILE	ID	CHR	P0	P1	HSQ	BEST.GWAS.ID	BEST.GWAS.Z	EQTL.ID	EQTL.R2	EQTL.Z	EQTL.GWAS.Z	NSNP	NWGT	MODEL	MODELCV.R2	MODELCV.PV	TWAS.Z	TWAS.P	COLOC.PP0	COLOC.PP1	COLOC.PP2	COLOC.PP3	COLOC.PP4
Heart_Left_Ventricle	../WEIGHTS-ALL//Heart_Left_Ventricle/Heart_Left_Ventricle.ENSG00000000457.9.wgt.RDat	SCYL3	1	170000000	170000000	0.047174	rs10800488	-3.216	rs12120025	0.0116	-3.65	1.036	561	3	lasso	0.00897	0.0646	-1.58537	0.113	NA	NA	NA	NA	NA
Heart_Left_Ventricle	../WEIGHTS-ALL//Heart_Left_Ventricle/Heart_Left_Ventricle.ENSG00000000460.12.wgt.RDat	C1orf112	1	170000000	170000000	0.109969	rs10800488	-3.216	rs648576	0.00274	-3.27	0.496	535	535	blup	0.0178	0.016	-0.25639	0.798	NA	NA	NA	NA	NA
Heart_Left_Ventricle	../WEIGHTS-ALL//Heart_Left_Ventricle/Heart_Left_Ventricle.ENSG00000000938.8.wgt.RDat	FGR	1	27900000	28000000	0.074087	rs17162551	2.903	rs536132	0.0361	-3.47	-0.292	269	3	lasso	0.00618	0.103	0.2973	0.766	NA	NA	NA	NA	NA
Heart_Left_Ventricle	../WEIGHTS-ALL//Heart_Left_Ventricle/Heart_Left_Ventricle.ENSG00000001460.13.wgt.RDat	STPG1	1	24700000	24700000	0.13736	rs195712	4.119	rs2078445	0.0245	4.76	-1.311	420	420	blup	0.0498	0.000125	-0.15001	0.881	NA	NA	NA	NA	NA
Heart_Left_Ventricle	../WEIGHTS-ALL//Heart_Left_Ventricle/Heart_Left_Ventricle.ENSG00000001461.12.wgt.RDat	NIPAL3	1	24700000	24800000	0.039918	NA	NA	NA	NA	NA	NA	0	0	lasso	-0.00016	0.329	NA	NA	NA	NA	NA	NA	NA
Heart_Left_Ventricle	../WEIGHTS-ALL//Heart_Left_Ventricle/Heart_Left_Ventricle.ENSG00000004487.11.wgt.RDat	KDM1A	1	23300000	23400000	0.078746	rs1866792	-3.239	rs533778	0.054	4.01	2.034	379	1	lasso	0.0477	0.000172	2.034	0.042	NA	NA	NA	NA	NA
Heart_Left_Ventricle	../WEIGHTS-ALL//Heart_Left_Ventricle/Heart_Left_Ventricle.ENSG00000006555.6.wgt.RDat	TTC22	1	55200000	55300000	0.028932	rs593398	-3.47	rs1180954	0.00742	-3.78	0.1	537	1	lasso	-0.000362	0.343	-0.1	0.92	NA	NA	NA	NA	NA
Heart_Left_Ventricle	../WEIGHTS-ALL//Heart_Left_Ventricle/Heart_Left_Ventricle.ENSG00000007341.14.wgt.RDat	ST7L	1	113000000	113000000	0.18333	rs17030938	3.867	rs10745330	0.228	7.94	1.838	332	3	lasso	0.23	3.29e-17	1.66616	0.0957	NA	NA	NA	NA	NA
Heart_Left_Ventricle	../WEIGHTS-ALL//Heart_Left_Ventricle/Heart_Left_Ventricle.ENSG00000007923.11.wgt.RDat	DNAJC11	1	6700000	6760000	0.004081	rs709208	-4.001	rs4908427	-0.00372	-3.01	-0.151	429	429	blup	0.00215	0.21	-0.74888	0.454	NA	NA	NA	NA	NA
Heart_Left_Ventricle	../WEIGHTS-ALL//Heart_Left_Ventricle/Heart_Left_Ventricle.ENSG00000008128.18.wgt.RDat	CDK11A	1	1630000	1660000	0.097263	rs17776713	3.515	rs28487995	0.0369	-4	1.126	297	46	enet	0.0422	0.000394	0.07954	0.937	NA	NA	NA	NA	NA
Heart_Left_Ventricle	../WEIGHTS-ALL//Heart_Left_Ventricle/Heart_Left_Ventricle.ENSG00000008130.11.wgt.RDat	NADK	1	1680000	1710000	0.112263	rs4648819	-3.591	rs1014988	0.0985	-5.44	0.013	289	2	lasso	0.0652	1.23e-05	-0.28986	0.772	NA	NA	NA	NA	NA
Heart_Left_Ventricle	../WEIGHTS-ALL//Heart_Left_Ventricle/Heart_Left_Ventricle.ENSG00000009307.11.wgt.RDat	CSDE1	1	115000000	115000000	0.00953	rs11102884	-3.36	rs717275	-0.00253	2.76	0.176	421	2	lasso	0.02	0.0113	0.17605	0.86	NA	NA	NA	NA	NA
Heart_Left_Ventricle	../WEIGHTS-ALL//Heart_Left_Ventricle/Heart_Left_Ventricle.ENSG00000009780.11.wgt.RDat	FAM76A	1	28100000	28100000	0.077708	rs6668505	-3.105	rs1767523	-0.00362	2.99	0.176	265	15	enet	0.000753	0.274	0.24835	0.804	NA	NA	NA	NA	NA
Heart_Left_Ventricle	../WEIGHTS-ALL//Heart_Left_Ventricle/Heart_Left_Ventricle.ENSG00000009790.10.wgt.RDat	TRAF3IP3	1	210000000	210000000	0.052775	rs12565406	-3.048	rs9430018	0.0152	-4.09	-0.613	513	2	lasso	0.0123	0.0375	0.629	0.529	NA	NA	NA	NA	NA
Heart_Left_Ventricle	../WEIGHTS-ALL//Heart_Left_Ventricle/Heart_Left_Ventricle.ENSG00000010072.11.wgt.RDat	SPRTN	1	231000000	231000000	0.115624	rs6667141	-3.216	rs2749717	0.112	5.9	-0.628	452	17	enet	0.106	2.45e-08	-0.5054	0.613	NA	NA	NA	NA	NA
Heart_Left_Ventricle	../WEIGHTS-ALL//Heart_Left_Ventricle/Heart_Left_Ventricle.ENSG00000010165.15.wgt.RDat	METTL13	1	172000000	172000000	0.004125	rs12075807	-2.958	rs12406353	0.000517	2.79	2.484	480	480	blup	0.00608	0.105	-0.5541	0.58	NA	NA	NA	NA	NA
Heart_Left_Ventricle	../WEIGHTS-ALL//Heart_Left_Ventricle/Heart_Left_Ventricle.ENSG00000010803.12.wgt.RDat	SCMH1	1	41500000	41700000	0.045776	NA	NA	NA	NA	NA	NA	0	0	enet	0.00442	0.139	NA	NA	NA	NA	NA	NA	NA
Heart_Left_Ventricle	../WEIGHTS-ALL//Heart_Left_Ventricle/Heart_Left_Ventricle.ENSG00000010932.11.wgt.RDat	FMO1	1	171000000	171000000	0.029961	rs28384820	-2.366	rs171000	-0.00363	-2.95	-0.426	559	1	lasso	0.00189	0.22	0.426	0.67	NA	NA	NA	NA	NA
Heart_Left_Ventricle	../WEIGHTS-ALL//Heart_Left_Ventricle/Heart_Left_Ventricle.ENSG00000011021.17.wgt.RDat	CLCN6	1	11900000	11900000	0.099942	rs198358	2.834	rs17037396	0.00874	4.1	1.598	483	4	lasso	0.0275	0.00361	1.60812	0.108	NA	NA	NA	NA	NA
Heart_Left_Ventricle	../WEIGHTS-ALL//Heart_Left_Ventricle/Heart_Left_Ventricle.ENSG00000014914.15.wgt.RDat	MTMR11	1	150000000	150000000	0.201235	rs626785	2.776	rs1868992	0.15	6.49	1.103	139	2	lasso	0.148	3.26e-11	0.89709	0.37	NA	NA	NA	NA	NA
Heart_Left_Ventricle	../WEIGHTS-ALL//Heart_Left_Ventricle/Heart_Left_Ventricle.ENSG00000018625.10.wgt.RDat	ATP1A2	1	160000000	160000000	0.068503	rs2501331	2.855	rs6686067	0.0864	-5.29	-1.015	505	2	lasso	0.0628	1.77e-05	0.9655	0.334	NA	NA	NA	NA	NA
Heart_Left_Ventricle	../WEIGHTS-ALL//Heart_Left_Ventricle/Heart_Left_Ventricle.ENSG00000023572.4.wgt.RDat	GLRX2	1	193000000	193000000	0.050209	rs1933695	2.702	rs7543029	-0.00249	-4.2	-0.253	351	351	blup	0.0103	0.0516	-0.14361	0.886	NA	NA	NA	NA	NA
Heart_Left_Ventricle	../WEIGHTS-ALL//Heart_Left_Ventricle/Heart_Left_Ventricle.ENSG00000023902.9.wgt.RDat	PLEKHO1	1	150000000	150000000	0.097091	rs626785	2.776	rs11205387	0.0497	-4.06	-1.254	201	8	enet	0.0344	0.00126	1.81903	0.0689	NA	NA	NA	NA	NA
Heart_Left_Ventricle	../WEIGHTS-ALL//Heart_Left_Ventricle/Heart_Left_Ventricle.ENSG00000023909.5.wgt.RDat	GCLM	1	94400000	94400000	0.056334	rs4847428	-3.515	rs11165034	0.0356	-4.06	-0.583	434	3	lasso	0.0279	0.00336	0.58696	0.557	NA	NA	NA	NA	NA
Heart_Left_Ventricle	../WEIGHTS-ALL//Heart_Left_Ventricle/Heart_Left_Ventricle.ENSG00000025800.9.wgt.RDat	KPNA6	1	32600000	32600000	0.015444	rs636503	-2.457	rs744455	-0.00326	2.7	0.138	244	2	lasso	0.000486	0.288	0.13806	0.89	NA	NA	NA	NA	NA
Heart_Left_Ventricle	../WEIGHTS-ALL//Heart_Left_Ventricle/Heart_Left_Ventricle.ENSG00000033122.14.wgt.RDat	LRRC7	1	70000000	70600000	0.04089	NA	NA	NA	NA	NA	NA	0	0	enet	-0.00111	0.403	NA	NA	NA	NA	NA	NA	NA
Heart_Left_Ventricle	../WEIGHTS-ALL//Heart_Left_Ventricle/Heart_Left_Ventricle.ENSG00000034971.10.wgt.RDat	MYOC	1	172000000	172000000	0.157066	rs12075807	-2.958	rs171000	0.028	-4.69	-0.426	540	29	enet	0.0854	5.83e-07	0.29924	0.765	NA	NA	NA	NA	NA
Heart_Left_Ventricle	../WEIGHTS-ALL//Heart_Left_Ventricle/Heart_Left_Ventricle.ENSG00000035687.9.wgt.RDat	ADSS	1	245000000	245000000	0.049102	rs12122824	-3.339	rs3006009	0.0227	3.51	-0.568	459	1	lasso	0.0126	0.0359	-0.568	0.57	NA	NA	NA	NA	NA
Heart_Left_Ventricle	../WEIGHTS-ALL//Heart_Left_Ventricle/Heart_Left_Ventricle.ENSG00000037637.6.wgt.RDat	FBXO42	1	16600000	16700000	0.038486	rs945425	6.034	rs12134924	0.00462	-3.44	0.915	272	2	lasso	0.0117	0.0417	0.28408	0.776	NA	NA	NA	NA	NA
Heart_Left_Ventricle	../WEIGHTS-ALL//Heart_Left_Ventricle/Heart_Left_Ventricle.ENSG00000040487.8.wgt.RDat	PQLC2	1	19600000	19700000	0.166461	rs1542875	-3.45	rs214336	0.0166	-4.13	2.144	488	488	blup	0.0494	0.000133	0.30706	0.759	NA	NA	NA	NA	NA
Heart_Left_Ventricle	../WEIGHTS-ALL//Heart_Left_Ventricle/Heart_Left_Ventricle.ENSG00000041988.11.wgt.RDat	THAP3	1	6680000	6690000	0.165573	rs709208	-4.001	rs12727844	0.0391	-5.38	-0.126	439	439	blup	0.069	7.01e-06	-0.07613	0.939	NA	NA	NA	NA	NA
Heart_Left_Ventricle	../WEIGHTS-ALL//Heart_Left_Ventricle/Heart_Left_Ventricle.ENSG00000042781.8.wgt.RDat	USH2A	1	216000000	217000000	0.114895	rs2818747	3.291	rs6604643	0.0211	3.67	0.954	631	3	lasso	0.00111	0.255	0.8149	0.415	NA	NA	NA	NA	NA
Heart_Left_Ventricle	../WEIGHTS-ALL//Heart_Left_Ventricle/Heart_Left_Ventricle.ENSG00000043514.11.wgt.RDat	TRIT1	1	40300000	40300000	0.396621	rs687848	2.576	rs12123609	0.231	-8.17	1.911	394	9	lasso	0.235	1.29e-17	-1.93862	0.0525	NA	NA	NA	NA	NA
Heart_Left_Ventricle	../WEIGHTS-ALL//Heart_Left_Ventricle/Heart_Left_Ventricle.ENSG00000049089.9.wgt.RDat	COL9A2	1	40800000	40800000	0.025721	rs209619	3.583	rs7513553	-0.00186	-2.94	1.598	422	1	lasso	0.003	0.179	-1.598	0.11	NA	NA	NA	NA	NA
Heart_Left_Ventricle	../WEIGHTS-ALL//Heart_Left_Ventricle/Heart_Left_Ventricle.ENSG00000049239.8.wgt.RDat	H6PD	1	9290000	9330000	0.453644	rs3753271	2.938	rs732950	0.227	-8.01	1.845	433	5	lasso	0.237	1.01e-17	-2.35391	0.0186	NA	NA	NA	NA	NA
Heart_Left_Ventricle	../WEIGHTS-ALL//Heart_Left_Ventricle/Heart_Left_Ventricle.ENSG00000049245.8.wgt.RDat	VAMP3	1	7830000	7840000	0.121732	rs382192	2.886	rs17374439	0.0366	4.43	-0.86	460	19	enet	0.0567	4.43e-05	-0.20142	0.84	NA	NA	NA	NA	NA
Heart_Left_Ventricle	../WEIGHTS-ALL//Heart_Left_Ventricle/Heart_Left_Ventricle.ENSG00000049246.10.wgt.RDat	PER3	1	7840000	7910000	0.121694	rs382192	2.886	rs7530939	0.0182	-4.07	0.075	458	9	enet	0.0326	0.00166	0.10592	0.916	NA	NA	NA	NA	NA
Heart_Left_Ventricle	../WEIGHTS-ALL//Heart_Left_Ventricle/Heart_Left_Ventricle.ENSG00000050628.16.wgt.RDat	PTGER3	1	71300000	71500000	0.084191	rs2206343	3.121	rs7550166	0.0427	4.09	2.543	367	1	lasso	0.0292	0.00276	2.543	0.011	NA	NA	NA	NA	NA
Heart_Left_Ventricle	../WEIGHTS-ALL//Heart_Left_Ventricle/Heart_Left_Ventricle.ENSG00000053371.8.wgt.RDat	AKR7A2	1	19600000	19600000	0.036371	rs1542875	-3.45	rs710865	0.00105	3.2	-0.789	488	2	lasso	0.00827	0.0725	-0.96167	0.336	NA	NA	NA	NA	NA
Heart_Left_Ventricle	../WEIGHTS-ALL//Heart_Left_Ventricle/Heart_Left_Ventricle.ENSG00000053372.4.wgt.RDat	MRTO4	1	19600000	19600000	0.123292	rs1542875	-3.45	rs10917277	0.0278	-4.29	-1.514	506	3	lasso	0.0236	0.00646	1.28562	0.199	NA	NA	NA	NA	NA
Heart_Left_Ventricle	../WEIGHTS-ALL//Heart_Left_Ventricle/Heart_Left_Ventricle.ENSG00000054118.9.wgt.RDat	THRAP3	1	36700000	36800000	0.026663	rs3917922	3.36	rs11804595	-0.00363	3.16	-0.454	349	349	blup	-0.00286	0.633	-0.2628	0.793	NA	NA	NA	NA	NA
Heart_Left_Ventricle	../WEIGHTS-ALL//Heart_Left_Ventricle/Heart_Left_Ventricle.ENSG00000054267.16.wgt.RDat	ARID4B	1	235000000	235000000	0.00473	rs2244398	2.48	rs12758963	0.00187	3.19	1.175	346	1	lasso	-0.000141	0.328	1.175	0.24	NA	NA	NA	NA	NA
Heart_Left_Ventricle	../WEIGHTS-ALL//Heart_Left_Ventricle/Heart_Left_Ventricle.ENSG00000054277.8.wgt.RDat	OPN3	1	242000000	242000000	0.175898	rs12723036	3.191	rs676750	0.0065	-3.94	-0.659	571	571	blup	0.0155	0.0228	0.04247	0.966	NA	NA	NA	NA	NA
Heart_Left_Ventricle	../WEIGHTS-ALL//Heart_Left_Ventricle/Heart_Left_Ventricle.ENSG00000054282.11.wgt.RDat	SDCCAG8	1	243000000	244000000	0.127642	rs10754800	2.409	rs12124014	0.0182	3.92	0.842	284	284	blup	0.0491	0.000138	-0.7043	0.481	NA	NA	NA	NA	NA
Heart_Left_Ventricle	../WEIGHTS-ALL//Heart_Left_Ventricle/Heart_Left_Ventricle.ENSG00000054392.8.wgt.RDat	HHAT	1	211000000	211000000	0.003544	rs4844509	2.721	rs4245753	0.00532	2.71	-1.015	544	544	blup	0.0168	0.0186	-0.21072	0.833	NA	NA	NA	NA	NA
Heart_Left_Ventricle	../WEIGHTS-ALL//Heart_Left_Ventricle/Heart_Left_Ventricle.ENSG00000054523.12.wgt.RDat	KIF1B	1	10300000	10400000	0.017147	rs2379107	-3.363	rs3748577	0.0116	2.9	-1.058	352	1	lasso	-0.000954	0.39	-1.058	0.29	NA	NA	NA	NA	NA
Heart_Left_Ventricle	../WEIGHTS-ALL//Heart_Left_Ventricle/Heart_Left_Ventricle.ENSG00000055070.12.wgt.RDat	SZRD1	1	16700000	16700000	0.021955	rs945425	6.034	rs2670494	0.00884	-2.7	-0.789	272	2	lasso	0.0281	0.00327	1.11002	0.267	NA	NA	NA	NA	NA
Heart_Left_Ventricle	../WEIGHTS-ALL//Heart_Left_Ventricle/Heart_Left_Ventricle.ENSG00000055732.8.wgt.RDat	MCOLN3	1	85500000	85500000	0.139218	rs597630	-3.175	rs4907128	0.0399	4.16	-0.358	574	574	blup	0.0311	0.00208	1.34924	0.177	NA	NA	NA	NA	NA
Heart_Left_Ventricle	../WEIGHTS-ALL//Heart_Left_Ventricle/Heart_Left_Ventricle.ENSG00000057252.8.wgt.RDat	SOAT1	1	179000000	179000000	0.021958	rs17725459	-2.989	rs12143004	0.0526	-3.99	-0.643	468	1	lasso	0.0319	0.00184	0.643	0.52	NA	NA	NA	NA	NA
Heart_Left_Ventricle	../WEIGHTS-ALL//Heart_Left_Ventricle/Heart_Left_Ventricle.ENSG00000057468.6.wgt.RDat	MSH4	1	76300000	76400000	0.394024	rs1249794	2.197	rs12122939	0.0686	5.85	-0.706	463	463	blup	0.19	3.35e-14	-0.08228	0.934	NA	NA	NA	NA	NA
Heart_Left_Ventricle	../WEIGHTS-ALL//Heart_Left_Ventricle/Heart_Left_Ventricle.ENSG00000057757.5.wgt.RDat	PITHD1	1	24100000	24100000	0.028727	NA	NA	NA	NA	NA	NA	0	0	enet	0.00191	0.219	NA	NA	NA	NA	NA	NA	NA
Heart_Left_Ventricle	../WEIGHTS-ALL//Heart_Left_Ventricle/Heart_Left_Ventricle.ENSG00000058085.10.wgt.RDat	LAMC2	1	183000000	183000000	0.201803	rs3842897	-2.197	rs2276543	0.0766	5.37	-0.994	452	14	enet	0.126	1.13e-09	-0.31408	0.753	NA	NA	NA	NA	NA
Heart_Left_Ventricle	../WEIGHTS-ALL//Heart_Left_Ventricle/Heart_Left_Ventricle.ENSG00000058453.12.wgt.RDat	CROCC	1	17100000	17300000	0.400948	rs12124688	-2.807	rs6691985	0.181	7.97	1.645	279	9	lasso	0.241	4.73e-18	1.26618	0.205	NA	NA	NA	NA	NA
Heart_Left_Ventricle	../WEIGHTS-ALL//Heart_Left_Ventricle/Heart_Left_Ventricle.ENSG00000058673.11.wgt.RDat	ZC3H11A	1	204000000	204000000	0.024076	NA	NA	NA	NA	NA	NA	0	0	enet	0.00634	0.1	NA	NA	NA	NA	NA	NA	NA
Heart_Left_Ventricle	../WEIGHTS-ALL//Heart_Left_Ventricle/Heart_Left_Ventricle.ENSG00000059588.5.wgt.RDat	TARBP1	1	235000000	235000000	0.057421	NA	NA	NA	NA	NA	NA	0	0	lasso	-0.00321	0.712	NA	NA	NA	NA	NA	NA	NA
Heart_Left_Ventricle	../WEIGHTS-ALL//Heart_Left_Ventricle/Heart_Left_Ventricle.ENSG00000060642.6.wgt.RDat	PIGV	1	27100000	27100000	0.071531	rs12079255	2.938	rs34216334	0.0696	-5.15	-1.341	294	3	lasso	0.0585	3.41e-05	1.32297	0.186	NA	NA	NA	NA	NA
Heart_Left_Ventricle	../WEIGHTS-ALL//Heart_Left_Ventricle/Heart_Left_Ventricle.ENSG00000060656.15.wgt.RDat	PTPRU	1	29600000	29700000	0.041192	rs2640464	-2.929	rs9426282	-0.00347	2.8	0.372	347	3	lasso	0.00255	0.195	0.63842	0.523	NA	NA	NA	NA	NA
Heart_Left_Ventricle	../WEIGHTS-ALL//Heart_Left_Ventricle/Heart_Left_Ventricle.ENSG00000060688.8.wgt.RDat	SNRNP40	1	31700000	31800000	0.005416	NA	NA	NA	NA	NA	NA	417	0	lasso	0.0129	0.0345	NA	NA	NA	NA	NA	NA	NA
Heart_Left_Ventricle	../WEIGHTS-ALL//Heart_Left_Ventricle/Heart_Left_Ventricle.ENSG00000064703.7.wgt.RDat	DDX20	1	112000000	112000000	0.159536	rs1890548	-3.607	rs197411	0.0423	4.24	-0.553	685	685	blup	0.0496	0.000129	-0.48762	0.626	NA	NA	NA	NA	NA
Heart_Left_Ventricle	../WEIGHTS-ALL//Heart_Left_Ventricle/Heart_Left_Ventricle.ENSG00000064886.9.wgt.RDat	CHI3L2	1	112000000	112000000	0.086055	rs1890548	-3.607	rs9970286	0.0187	4.03	-0.063	565	565	blup	0.0147	0.0257	0.38302	0.702	NA	NA	NA	NA	NA
Heart_Left_Ventricle	../WEIGHTS-ALL//Heart_Left_Ventricle/Heart_Left_Ventricle.ENSG00000065183.11.wgt.RDat	WDR3	1	118000000	119000000	0.146589	rs12083887	3.264	rs2066411	-0.00355	3.29	0.568	403	403	blup	0.0144	0.0268	2.26293	0.0236	NA	NA	NA	NA	NA
Heart_Left_Ventricle	../WEIGHTS-ALL//Heart_Left_Ventricle/Heart_Left_Ventricle.ENSG00000065526.6.wgt.RDat	SPEN	1	16200000	16300000	0.110018	rs945425	6.034	rs12075016	0.04	-3.91	1.341	422	3	enet	-0.00307	0.678	-1.32409	0.185	NA	NA	NA	NA	NA
Heart_Left_Ventricle	../WEIGHTS-ALL//Heart_Left_Ventricle/Heart_Left_Ventricle.ENSG00000065600.8.wgt.RDat	TMEM206	1	213000000	213000000	0.066827	rs1933593	3.652	rs12060029	0.0282	4.33	-0.138	466	1	lasso	0.0447	0.000269	-0.138	0.89	NA	NA	NA	NA	NA
Heart_Left_Ventricle	../WEIGHTS-ALL//Heart_Left_Ventricle/Heart_Left_Ventricle.ENSG00000066027.7.wgt.RDat	PPP2R5A	1	212000000	213000000	0.075586	rs11119813	-3.97	rs351392	-0.00328	3.13	-0.151	444	5	lasso	-0.000311	0.339	2.13086	0.0331	NA	NA	NA	NA	NA
Heart_Left_Ventricle	../WEIGHTS-ALL//Heart_Left_Ventricle/Heart_Left_Ventricle.ENSG00000066056.9.wgt.RDat	TIE1	1	43800000	43800000	0.151262	rs644553	4.132	rs3120044	0.104	-5.89	-0.151	461	6	lasso	0.108	1.81e-08	0.35359	0.724	NA	NA	NA	NA	NA
Heart_Left_Ventricle	../WEIGHTS-ALL//Heart_Left_Ventricle/Heart_Left_Ventricle.ENSG00000066135.8.wgt.RDat	KDM4A	1	44100000	44200000	0.041335	NA	NA	NA	NA	NA	NA	0	0	lasso	0.000186	0.306	NA	NA	NA	NA	NA	NA	NA
Heart_Left_Ventricle	../WEIGHTS-ALL//Heart_Left_Ventricle/Heart_Left_Ventricle.ENSG00000066185.8.wgt.RDat	ZMYND12	1	42900000	42900000	0.272817	rs1385129	-3.264	rs12032119	0.115	6.13	-0.202	343	6	lasso	0.168	1.26e-12	-0.06139	0.951	NA	NA	NA	NA	NA
Heart_Left_Ventricle	../WEIGHTS-ALL//Heart_Left_Ventricle/Heart_Left_Ventricle.ENSG00000066294.10.wgt.RDat	CD84	1	161000000	161000000	0.097459	rs17384911	-2.543	rs16832283	0.00604	-3.37	-0.038	456	5	enet	0.0157	0.0221	-0.17763	0.859	NA	NA	NA	NA	NA
Heart_Left_Ventricle	../WEIGHTS-ALL//Heart_Left_Ventricle/Heart_Left_Ventricle.ENSG00000067208.10.wgt.RDat	EVI5	1	93000000	93300000	0.025972	rs1474927	-2.387	rs2391140	0.0369	3.65	-0.722	273	6	lasso	0.0237	0.00638	-0.80246	0.422	NA	NA	NA	NA	NA
Heart_Left_Ventricle	../WEIGHTS-ALL//Heart_Left_Ventricle/Heart_Left_Ventricle.ENSG00000067533.5.wgt.RDat	RRP15	1	218000000	219000000	0.292362	rs11578620	-3.826	rs10495098	0.173	7.17	-1.341	477	3	enet	0.176	3.67e-13	-1.3245	0.185	NA	NA	NA	NA	NA
Heart_Left_Ventricle	../WEIGHTS-ALL//Heart_Left_Ventricle/Heart_Left_Ventricle.ENSG00000067606.11.wgt.RDat	PRKCZ	1	1980000	2110000	0.018574	NA	NA	NA	NA	NA	NA	0	0	lasso	0.00524	0.121	NA	NA	NA	NA	NA	NA	NA
Heart_Left_Ventricle	../WEIGHTS-ALL//Heart_Left_Ventricle/Heart_Left_Ventricle.ENSG00000067704.8.wgt.RDat	IARS2	1	220000000	220000000	0.083485	rs1572506	3.46	rs7526289	0.00121	3.14	1.341	403	39	enet	0.0083	0.0722	0.34718	0.728	NA	NA	NA	NA	NA
Heart_Left_Ventricle	../WEIGHTS-ALL//Heart_Left_Ventricle/Heart_Left_Ventricle.ENSG00000069248.9.wgt.RDat	NUP133	1	230000000	230000000	0.03609	rs568916	-2.387	rs12040438	0.00418	-3.12	0.399	436	2	lasso	0.0362	0.000962	-0.15402	0.878	NA	NA	NA	NA	NA
Heart_Left_Ventricle	../WEIGHTS-ALL//Heart_Left_Ventricle/Heart_Left_Ventricle.ENSG00000069275.12.wgt.RDat	NUCKS1	1	206000000	206000000	0.144475	rs2282430	-3.239	rs823121	0.0795	-5.39	-0.454	408	408	blup	0.0517	9.4e-05	-0.10839	0.914	NA	NA	NA	NA	NA
Heart_Left_Ventricle	../WEIGHTS-ALL//Heart_Left_Ventricle/Heart_Left_Ventricle.ENSG00000069424.10.wgt.RDat	KCNAB2	1	6050000	6160000	0.117531	rs709208	-4.001	rs4908728	0.0343	4.7	0.613	510	21	enet	0.0387	0.000664	0.6205	0.535	NA	NA	NA	NA	NA
Heart_Left_Ventricle	../WEIGHTS-ALL//Heart_Left_Ventricle/Heart_Left_Ventricle.ENSG00000069702.6.wgt.RDat	TGFBR3	1	92100000	92400000	0.08151	rs6693314	3.414	rs10783002	0.0262	3.97	1.103	498	16	enet	0.0888	3.49e-07	0.37345	0.709	NA	NA	NA	NA	NA
Heart_Left_Ventricle	../WEIGHTS-ALL//Heart_Left_Ventricle/Heart_Left_Ventricle.ENSG00000070759.12.wgt.RDat	TESK2	1	45800000	46000000	0.064721	rs518365	-5.738	rs6429569	0.0736	4.68	2.197	283	2	lasso	0.0545	6.18e-05	2.63574	0.0084	NA	NA	NA	NA	NA
Heart_Left_Ventricle	../WEIGHTS-ALL//Heart_Left_Ventricle/Heart_Left_Ventricle.ENSG00000070785.12.wgt.RDat	EIF2B3	1	45300000	45500000	0.118107	rs998199	4.798	rs6429544	0.00271	3.77	-1.126	318	318	blup	0.00431	0.142	1.4411	0.15	NA	NA	NA	NA	NA
Heart_Left_Ventricle	../WEIGHTS-ALL//Heart_Left_Ventricle/Heart_Left_Ventricle.ENSG00000070831.11.wgt.RDat	CDC42	1	22400000	22400000	0.06463	NA	NA	NA	NA	NA	NA	0	0	lasso	0.00276	0.187	NA	NA	NA	NA	NA	NA	NA
Heart_Left_Ventricle	../WEIGHTS-ALL//Heart_Left_Ventricle/Heart_Left_Ventricle.ENSG00000074800.9.wgt.RDat	ENO1	1	8920000	8940000	0.450774	rs3753271	2.938	rs11121247	0.33	9.78	-0.482	402	14	enet	0.377	1.15e-29	-0.26753	0.789	NA	NA	NA	NA	NA
Heart_Left_Ventricle	../WEIGHTS-ALL//Heart_Left_Ventricle/Heart_Left_Ventricle.ENSG00000074964.12.wgt.RDat	ARHGEF10L	1	17900000	18000000	0.069038	rs11203414	-3.048	rs11203472	-0.000612	3.17	1.175	588	588	blup	0.00288	0.183	2.97203	0.00296	NA	NA	NA	NA	NA
Heart_Left_Ventricle	../WEIGHTS-ALL//Heart_Left_Ventricle/Heart_Left_Ventricle.ENSG00000075151.15.wgt.RDat	EIF4G3	1	21100000	21500000	0.06871	rs785197	-3.633	rs12402486	0.016	-4.02	-0.935	365	365	blup	0.0249	0.00534	0.58696	0.557	NA	NA	NA	NA	NA
Heart_Left_Ventricle	../WEIGHTS-ALL//Heart_Left_Ventricle/Heart_Left_Ventricle.ENSG00000075945.8.wgt.RDat	KIFAP3	1	170000000	170000000	0.056215	NA	NA	NA	NA	NA	NA	0	0	enet	0.0064	0.0991	NA	NA	NA	NA	NA	NA	NA
Heart_Left_Ventricle	../WEIGHTS-ALL//Heart_Left_Ventricle/Heart_Left_Ventricle.ENSG00000076258.5.wgt.RDat	FMO4	1	171000000	171000000	0.302962	rs28384820	-2.366	rs4607925	0.197	7.69	0.385	599	7	enet	0.209	1.21e-15	0.13514	0.893	NA	NA	NA	NA	NA
Heart_Left_Ventricle	../WEIGHTS-ALL//Heart_Left_Ventricle/Heart_Left_Ventricle.ENSG00000076321.6.wgt.RDat	KLHL20	1	174000000	174000000	0.032654	rs7553539	2.978	rs12120199	0.0105	3.38	0.896	272	1	lasso	-0.00171	0.464	0.896	0.37	NA	NA	NA	NA	NA
Heart_Left_Ventricle	../WEIGHTS-ALL//Heart_Left_Ventricle/Heart_Left_Ventricle.ENSG00000076356.6.wgt.RDat	PLXNA2	1	208000000	208000000	0.009797	rs2724373	-3.138	rs17259450	-0.00251	-2.87	0.164	592	2	enet	0.000913	0.265	-0.6252	0.532	NA	NA	NA	NA	NA
Heart_Left_Ventricle	../WEIGHTS-ALL//Heart_Left_Ventricle/Heart_Left_Ventricle.ENSG00000076864.15.wgt.RDat	RAP1GAP	1	21900000	22000000	0.050346	NA	NA	NA	NA	NA	NA	0	0	enet	0.00129	0.247	NA	NA	NA	NA	NA	NA	NA
Heart_Left_Ventricle	../WEIGHTS-ALL//Heart_Left_Ventricle/Heart_Left_Ventricle.ENSG00000077152.5.wgt.RDat	UBE2T	1	202000000	202000000	0.028978	rs1390398	3.216	rs12136578	-0.00167	-3.02	-0.24	402	7	enet	-0.00351	0.813	0.13233	0.895	NA	NA	NA	NA	NA
Heart_Left_Ventricle	../WEIGHTS-ALL//Heart_Left_Ventricle/Heart_Left_Ventricle.ENSG00000077254.10.wgt.RDat	USP33	1	78200000	78200000	0.053986	rs7512893	3.121	rs12119637	0.000316	-2.94	2.711	425	2	lasso	-0.000735	0.371	-2.95428	0.00313	NA	NA	NA	NA	NA
Heart_Left_Ventricle	../WEIGHTS-ALL//Heart_Left_Ventricle/Heart_Left_Ventricle.ENSG00000077522.8.wgt.RDat	ACTN2	1	237000000	237000000	0.113979	rs1652230	3.239	rs1562200	-0.00175	-3.5	1.341	663	663	blup	5.02e-05	0.315	-2.24631	0.0247	NA	NA	NA	NA	NA
Heart_Left_Ventricle	../WEIGHTS-ALL//Heart_Left_Ventricle/Heart_Left_Ventricle.ENSG00000077549.13.wgt.RDat	CAPZB	1	19700000	19800000	0.043248	rs1542875	-3.45	rs6426826	-0.000652	-3.42	-1.2	533	533	blup	0.00373	0.157	-1.72158	0.0851	NA	NA	NA	NA	NA
Heart_Left_Ventricle	../WEIGHTS-ALL//Heart_Left_Ventricle/Heart_Left_Ventricle.ENSG00000077585.9.wgt.RDat	GPR137B	1	236000000	236000000	0.284238	rs1535503	2.841	rs7543562	0.0636	5.17	-0.824	530	39	enet	0.129	6.95e-10	-1.09274	0.275	NA	NA	NA	NA	NA
Heart_Left_Ventricle	../WEIGHTS-ALL//Heart_Left_Ventricle/Heart_Left_Ventricle.ENSG00000078618.15.wgt.RDat	NRD1	1	52300000	52300000	0.028197	rs2180768	-2.848	rs856613	-0.00114	2.91	0.468	207	15	enet	0.00409	0.148	-0.08375	0.933	NA	NA	NA	NA	NA
Heart_Left_Ventricle	../WEIGHTS-ALL//Heart_Left_Ventricle/Heart_Left_Ventricle.ENSG00000079277.15.wgt.RDat	MKNK1	1	47000000	47100000	0.117667	rs785503	-4.065	rs2181413	0.026	-3.82	1.69	358	4	lasso	0.00954	0.0589	-1.66065	0.0968	NA	NA	NA	NA	NA
Heart_Left_Ventricle	../WEIGHTS-ALL//Heart_Left_Ventricle/Heart_Left_Ventricle.ENSG00000079335.13.wgt.RDat	CDC14A	1	101000000	101000000	0.062866	rs28730706	2.346	rs12724515	-0.00315	-3.27	-0.038	412	4	lasso	0.0156	0.0225	-0.41665	0.677	NA	NA	NA	NA	NA
Heart_Left_Ventricle	../WEIGHTS-ALL//Heart_Left_Ventricle/Heart_Left_Ventricle.ENSG00000080947.10.wgt.RDat	CROCCP3	1	16800000	16800000	0.040663	rs945425	6.034	rs7537985	0.0461	-3.79	0.319	242	2	lasso	0.0378	0.000757	-0.79165	0.429	NA	NA	NA	NA	NA
Heart_Left_Ventricle	../WEIGHTS-ALL//Heart_Left_Ventricle/Heart_Left_Ventricle.ENSG00000081019.9.wgt.RDat	RSBN1	1	114000000	114000000	0.003064	rs12072102	2.742	rs2251405	-0.000696	3.74	1.645	484	2	lasso	0.00675	0.0935	1.61201	0.107	NA	NA	NA	NA	NA
Heart_Left_Ventricle	../WEIGHTS-ALL//Heart_Left_Ventricle/Heart_Left_Ventricle.ENSG00000081026.14.wgt.RDat	MAGI3	1	114000000	114000000	0.031826	rs17030938	3.867	rs736202	-0.00341	-2.62	-1.838	370	370	blup	0.0036	0.161	0.16282	0.871	NA	NA	NA	NA	NA
Heart_Left_Ventricle	../WEIGHTS-ALL//Heart_Left_Ventricle/Heart_Left_Ventricle.ENSG00000081277.7.wgt.RDat	PKP1	1	201000000	201000000	0.014533	NA	NA	NA	NA	NA	NA	0	0	lasso	0.0182	0.015	NA	NA	NA	NA	NA	NA	NA
Heart_Left_Ventricle	../WEIGHTS-ALL//Heart_Left_Ventricle/Heart_Left_Ventricle.ENSG00000081692.8.wgt.RDat	JMJD4	1	228000000	228000000	0.058926	rs6659701	2.457	rs12097239	-0.00135	3.44	1.058	376	376	blup	0.00203	0.214	0.68883	0.491	NA	NA	NA	NA	NA
Heart_Left_Ventricle	../WEIGHTS-ALL//Heart_Left_Ventricle/Heart_Left_Ventricle.ENSG00000081870.7.wgt.RDat	HSPB11	1	54400000	54400000	0.146905	rs36120021	-2.484	rs6588499	-0.00228	-3.7	1.254	494	494	blup	0.00883	0.0661	-1.2719	0.203	NA	NA	NA	NA	NA
Heart_Left_Ventricle	../WEIGHTS-ALL//Heart_Left_Ventricle/Heart_Left_Ventricle.ENSG00000081985.6.wgt.RDat	IL12RB2	1	67800000	67900000	0.042662	rs12030948	3.356	rs7539625	-0.00364	-2.84	3.09	498	498	blup	0.00025	0.302	-0.36046	0.719	NA	NA	NA	NA	NA
Heart_Left_Ventricle	../WEIGHTS-ALL//Heart_Left_Ventricle/Heart_Left_Ventricle.ENSG00000082482.9.wgt.RDat	KCNK2	1	215000000	215000000	0.042049	rs12752929	-2.326	rs2027320	0.0132	3.19	0.412	405	3	lasso	0.0137	0.03	0.03902	0.969	NA	NA	NA	NA	NA
Heart_Left_Ventricle	../WEIGHTS-ALL//Heart_Left_Ventricle/Heart_Left_Ventricle.ENSG00000082497.7.wgt.RDat	SERTAD4	1	210000000	210000000	0.010224	NA	NA	NA	NA	NA	NA	0	0	enet	0.00444	0.139	NA	NA	NA	NA	NA	NA	NA
Heart_Left_Ventricle	../WEIGHTS-ALL//Heart_Left_Ventricle/Heart_Left_Ventricle.ENSG00000082512.10.wgt.RDat	TRAF5	1	211000000	212000000	0.119448	rs11119813	-3.97	rs10863909	0.0146	-3.6	-0.292	445	5	lasso	0.0124	0.0369	0.4975	0.619	NA	NA	NA	NA	NA
Heart_Left_Ventricle	../WEIGHTS-ALL//Heart_Left_Ventricle/Heart_Left_Ventricle.ENSG00000084070.7.wgt.RDat	SMAP2	1	40800000	40900000	0.101415	rs209619	3.583	rs11208363	0.02	-3.87	-0.426	420	3	lasso	0.0212	0.00938	-0.15655	0.876	NA	NA	NA	NA	NA
Heart_Left_Ventricle	../WEIGHTS-ALL//Heart_Left_Ventricle/Heart_Left_Ventricle.ENSG00000084072.12.wgt.RDat	PPIE	1	40200000	40200000	0.501968	rs687848	2.576	rs7518431	0.328	9.87	0.292	389	4	lasso	0.375	1.84e-29	0.28158	0.778	NA	NA	NA	NA	NA
Heart_Left_Ventricle	../WEIGHTS-ALL//Heart_Left_Ventricle/Heart_Left_Ventricle.ENSG00000084073.4.wgt.RDat	ZMPSTE24	1	40700000	40800000	0.065889	rs209619	3.583	rs4660436	-0.00115	-3.22	-0.164	410	410	blup	0.00455	0.136	-0.65923	0.51	NA	NA	NA	NA	NA
Heart_Left_Ventricle	../WEIGHTS-ALL//Heart_Left_Ventricle/Heart_Left_Ventricle.ENSG00000084623.7.wgt.RDat	EIF3I	1	32700000	32700000	0.002672	NA	NA	NA	NA	NA	NA	0	0	enet	0.0011	0.256	NA	NA	NA	NA	NA	NA	NA
Heart_Left_Ventricle	../WEIGHTS-ALL//Heart_Left_Ventricle/Heart_Left_Ventricle.ENSG00000085465.11.wgt.RDat	OVGP1	1	112000000	112000000	0.096798	rs1890548	-3.607	rs1264899	0.0694	-4.78	-0.482	611	2	lasso	0.0443	0.000286	0.49152	0.623	NA	NA	NA	NA	NA
Heart_Left_Ventricle	../WEIGHTS-ALL//Heart_Left_Ventricle/Heart_Left_Ventricle.ENSG00000085491.11.wgt.RDat	SLC25A24	1	109000000	109000000	0.288505	rs2494068	2.086	rs828999	0.0858	6.3	-0.412	369	4	lasso	0.164	2.58e-12	-0.64908	0.516	NA	NA	NA	NA	NA
Heart_Left_Ventricle	../WEIGHTS-ALL//Heart_Left_Ventricle/Heart_Left_Ventricle.ENSG00000085831.11.wgt.RDat	TTC39A	1	51800000	51800000	0.235165	rs12078447	-3.547	rs11577254	-0.00372	-3.43	-0.954	190	190	blup	0.000418	0.292	0.15901	0.874	NA	NA	NA	NA	NA
Heart_Left_Ventricle	../WEIGHTS-ALL//Heart_Left_Ventricle/Heart_Left_Ventricle.ENSG00000085840.8.wgt.RDat	ORC1	1	52800000	52900000	0.002866	rs7512677	-3.891	rs2809925	0.014	-2.08	-1.514	257	257	blup	0.00286	0.184	-0.93907	0.348	NA	NA	NA	NA	NA
Heart_Left_Ventricle	../WEIGHTS-ALL//Heart_Left_Ventricle/Heart_Left_Ventricle.ENSG00000085998.9.wgt.RDat	POMGNT1	1	46700000	46700000	0.041202	rs1768816	-4.159	rs952947	-0.00288	-3.18	0.643	349	349	blup	0.0036	0.161	-3.2515	0.00115	NA	NA	NA	NA	NA
Heart_Left_Ventricle	../WEIGHTS-ALL//Heart_Left_Ventricle/Heart_Left_Ventricle.ENSG00000086015.16.wgt.RDat	MAST2	1	46300000	46500000	0.25915	rs518365	-5.738	rs6666743	0.182	7.51	-3.746	306	306	blup	0.218	2.71e-16	-3.65384	0.000258	NA	NA	NA	NA	NA
Heart_Left_Ventricle	../WEIGHTS-ALL//Heart_Left_Ventricle/Heart_Left_Ventricle.ENSG00000086619.9.wgt.RDat	ERO1LB	1	236000000	236000000	0.305691	rs1652230	3.239	rs1405630	0.107	6.48	1.372	585	8	lasso	0.159	5.5e-12	1.49566	0.135	NA	NA	NA	NA	NA
Heart_Left_Ventricle	../WEIGHTS-ALL//Heart_Left_Ventricle/Heart_Left_Ventricle.ENSG00000088035.11.wgt.RDat	ALG6	1	63800000	63900000	0.158404	rs1740402	3.998	rs7556152	0.015	-4.04	-0.583	542	8	lasso	0.0392	0.000614	1.29096	0.197	NA	NA	NA	NA	NA
Heart_Left_Ventricle	../WEIGHTS-ALL//Heart_Left_Ventricle/Heart_Left_Ventricle.ENSG00000088280.14.wgt.RDat	ASAP3	1	23800000	23800000	0.367791	rs17278869	2.346	rs1555024	0.187	-7.34	-0.44	300	3	lasso	0.167	1.57e-12	0.50146	0.616	NA	NA	NA	NA	NA
Heart_Left_Ventricle	../WEIGHTS-ALL//Heart_Left_Ventricle/Heart_Left_Ventricle.ENSG00000090020.6.wgt.RDat	SLC9A1	1	27400000	27500000	0.163761	rs17162551	2.903	rs4631721	0.144	-6.37	-0.44	237	5	lasso	0.143	7.08e-11	0.05554	0.956	NA	NA	NA	NA	NA
Heart_Left_Ventricle	../WEIGHTS-ALL//Heart_Left_Ventricle/Heart_Left_Ventricle.ENSG00000090104.7.wgt.RDat	RGS1	1	193000000	193000000	0.044553	NA	NA	NA	NA	NA	NA	0	0	enet	8.1e-05	0.313	NA	NA	NA	NA	NA	NA	NA
Heart_Left_Ventricle	../WEIGHTS-ALL//Heart_Left_Ventricle/Heart_Left_Ventricle.ENSG00000090273.9.wgt.RDat	NUDC	1	27200000	27300000	0.083157	rs17162551	2.903	rs34676516	0.0517	-4.27	0.994	257	1	lasso	0.0253	0.00503	-0.994	0.32	NA	NA	NA	NA	NA
Heart_Left_Ventricle	../WEIGHTS-ALL//Heart_Left_Ventricle/Heart_Left_Ventricle.ENSG00000090432.5.wgt.RDat	MUL1	1	20800000	20800000	0.04742	rs2072752	-3.048	rs12729829	0.0702	4.65	-1.514	510	2	lasso	0.0544	6.3e-05	-1.51367	0.13	NA	NA	NA	NA	NA
Heart_Left_Ventricle	../WEIGHTS-ALL//Heart_Left_Ventricle/Heart_Left_Ventricle.ENSG00000090621.9.wgt.RDat	PABPC4	1	40000000	40000000	0.021372	NA	NA	NA	NA	NA	NA	0	0	enet	-0.00294	0.649	NA	NA	NA	NA	NA	NA	NA
Heart_Left_Ventricle	../WEIGHTS-ALL//Heart_Left_Ventricle/Heart_Left_Ventricle.ENSG00000090686.11.wgt.RDat	USP48	1	22000000	22100000	0.140671	rs785197	-3.633	rs6664218	0.0419	-4.91	0.755	494	494	blup	0.0522	8.75e-05	-1.82843	0.0675	NA	NA	NA	NA	NA
Heart_Left_Ventricle	../WEIGHTS-ALL//Heart_Left_Ventricle/Heart_Left_Ventricle.ENSG00000092607.9.wgt.RDat	TBX15	1	119000000	120000000	0.065686	rs1886917	-2.308	rs12087968	0.0179	4.11	1.372	427	8	lasso	0.0241	0.00605	1.23706	0.216	NA	NA	NA	NA	NA
Heart_Left_Ventricle	../WEIGHTS-ALL//Heart_Left_Ventricle/Heart_Left_Ventricle.ENSG00000092621.7.wgt.RDat	PHGDH	1	120000000	120000000	0.001649	NA	NA	NA	NA	NA	NA	0	0	lasso	0.00483	0.13	NA	NA	NA	NA	NA	NA	NA
Heart_Left_Ventricle	../WEIGHTS-ALL//Heart_Left_Ventricle/Heart_Left_Ventricle.ENSG00000092847.6.wgt.RDat	AGO1	1	36300000	36400000	0.140254	rs12408030	1.986	rs399393	0.0076	3.25	-0.399	260	3	lasso	0.0124	0.0373	-0.51192	0.609	NA	NA	NA	NA	NA
Heart_Left_Ventricle	../WEIGHTS-ALL//Heart_Left_Ventricle/Heart_Left_Ventricle.ENSG00000092853.9.wgt.RDat	CLSPN	1	36200000	36200000	0.139271	rs12408030	1.986	rs6703909	0.0611	-4.84	-1.44	245	2	enet	0.0568	4.41e-05	1.60838	0.108	NA	NA	NA	NA	NA
Heart_Left_Ventricle	../WEIGHTS-ALL//Heart_Left_Ventricle/Heart_Left_Ventricle.ENSG00000092969.7.wgt.RDat	TGFB2	1	219000000	219000000	0.008228	rs17677091	-3.791	rs28646156	-0.0012	-2.93	2.197	478	1	lasso	0.00264	0.191	-2.197	0.028	NA	NA	NA	NA	NA
Heart_Left_Ventricle	../WEIGHTS-ALL//Heart_Left_Ventricle/Heart_Left_Ventricle.ENSG00000092978.6.wgt.RDat	GPATCH2	1	218000000	218000000	0.055389	rs11578620	-3.826	rs10495064	-0.00144	-3.47	-1.943	517	2	lasso	-0.000384	0.345	1.99262	0.0463	NA	NA	NA	NA	NA
Heart_Left_Ventricle	../WEIGHTS-ALL//Heart_Left_Ventricle/Heart_Left_Ventricle.ENSG00000094963.9.wgt.RDat	FMO2	1	171000000	171000000	0.26511	rs28384820	-2.366	rs2020860	0.0146	-4.44	-0.44	549	20	enet	0.0606	2.46e-05	0.88376	0.377	NA	NA	NA	NA	NA
Heart_Left_Ventricle	../WEIGHTS-ALL//Heart_Left_Ventricle/Heart_Left_Ventricle.ENSG00000094975.9.wgt.RDat	SUCO	1	173000000	173000000	0.03885	NA	NA	NA	NA	NA	NA	0	0	lasso	0.00577	0.11	NA	NA	NA	NA	NA	NA	NA
Heart_Left_Ventricle	../WEIGHTS-ALL//Heart_Left_Ventricle/Heart_Left_Ventricle.ENSG00000097021.15.wgt.RDat	ACOT7	1	6320000	6450000	0.068646	rs709208	-4.001	rs9662106	0.0263	3.6	-2.183	419	1	lasso	0.00911	0.0631	-2.183	0.029	NA	NA	NA	NA	NA
Heart_Left_Ventricle	../WEIGHTS-ALL//Heart_Left_Ventricle/Heart_Left_Ventricle.ENSG00000097033.10.wgt.RDat	SH3GLB1	1	87200000	87200000	0.085816	rs12142266	-2.29	rs166412	0.0623	-4.42	1.598	392	2	lasso	0.0245	0.00566	-1.71818	0.0858	NA	NA	NA	NA	NA
Heart_Left_Ventricle	../WEIGHTS-ALL//Heart_Left_Ventricle/Heart_Left_Ventricle.ENSG00000097046.8.wgt.RDat	CDC7	1	92000000	92000000	0.176214	rs6693314	3.414	rs17501381	0.0644	-5.69	0.228	539	5	lasso	0.129	6.84e-10	-0.52891	0.597	NA	NA	NA	NA	NA
Heart_Left_Ventricle	../WEIGHTS-ALL//Heart_Left_Ventricle/Heart_Left_Ventricle.ENSG00000097096.8.wgt.RDat	SYDE2	1	85600000	85700000	0.096739	rs597630	-3.175	rs12124665	-0.00356	-3.7	-0.643	576	576	blup	0.00695	0.0903	1.43449	0.151	NA	NA	NA	NA	NA
Heart_Left_Ventricle	../WEIGHTS-ALL//Heart_Left_Ventricle/Heart_Left_Ventricle.ENSG00000099260.6.wgt.RDat	PALMD	1	100000000	100000000	0.056736	rs2185132	-2.929	rs3818568	0.0133	-3.85	-0.739	499	2	lasso	0.00675	0.0934	0.85181	0.394	NA	NA	NA	NA	NA
Heart_Left_Ventricle	../WEIGHTS-ALL//Heart_Left_Ventricle/Heart_Left_Ventricle.ENSG00000116128.5.wgt.RDat	BCL9	1	147000000	147000000	0.092353	rs10399871	2.432	rs3820127	-0.000336	-3.57	-0.426	480	15	enet	0.0077	0.0796	1.4365	0.151	NA	NA	NA	NA	NA
Heart_Left_Ventricle	../WEIGHTS-ALL//Heart_Left_Ventricle/Heart_Left_Ventricle.ENSG00000116132.7.wgt.RDat	PRRX1	1	171000000	171000000	0.206633	rs10919402	-2.346	rs501680	0.0733	5.16	1.311	453	26	enet	0.0951	1.33e-07	1.09511	0.273	NA	NA	NA	NA	NA
Heart_Left_Ventricle	../WEIGHTS-ALL//Heart_Left_Ventricle/Heart_Left_Ventricle.ENSG00000116138.8.wgt.RDat	DNAJC16	1	15900000	15900000	0.151393	rs945425	6.034	rs4646093	0.0472	5.04	-0.075	504	10	enet	0.0645	1.39e-05	0.02256	0.982	NA	NA	NA	NA	NA
Heart_Left_Ventricle	../WEIGHTS-ALL//Heart_Left_Ventricle/Heart_Left_Ventricle.ENSG00000116141.11.wgt.RDat	MARK1	1	221000000	221000000	0.032209	rs10779402	2.855	rs2807835	0.00268	3.14	-0.202	402	2	lasso	0.00316	0.174	-0.21403	0.831	NA	NA	NA	NA	NA
Heart_Left_Ventricle	../WEIGHTS-ALL//Heart_Left_Ventricle/Heart_Left_Ventricle.ENSG00000116151.9.wgt.RDat	MORN1	1	2250000	2320000	0.133328	rs4648819	-3.591	rs7545940	0.0969	-5.66	0.772	354	2	lasso	0.0967	1.04e-07	-0.87874	0.38	NA	NA	NA	NA	NA
Heart_Left_Ventricle	../WEIGHTS-ALL//Heart_Left_Ventricle/Heart_Left_Ventricle.ENSG00000116157.5.wgt.RDat	GPX7	1	53100000	53100000	0.497632	rs7512677	-3.891	rs6588431	0.341	9.88	-2.183	302	7	lasso	0.4	6.1e-32	-2.31271	0.0207	NA	NA	NA	NA	NA
Heart_Left_Ventricle	../WEIGHTS-ALL//Heart_Left_Ventricle/Heart_Left_Ventricle.ENSG00000116171.12.wgt.RDat	SCP2	1	53400000	53500000	0.08808	rs7512677	-3.891	rs536621	-0.0034	3.26	-1.645	439	439	blup	0.000648	0.279	-1.22647	0.22	NA	NA	NA	NA	NA
Heart_Left_Ventricle	../WEIGHTS-ALL//Heart_Left_Ventricle/Heart_Left_Ventricle.ENSG00000116183.6.wgt.RDat	PAPPA2	1	176000000	177000000	0.018364	NA	NA	NA	NA	NA	NA	0	0	lasso	0.00332	0.169	NA	NA	NA	NA	NA	NA	NA
Heart_Left_Ventricle	../WEIGHTS-ALL//Heart_Left_Ventricle/Heart_Left_Ventricle.ENSG00000116191.13.wgt.RDat	RALGPS2	1	179000000	179000000	0.051636	rs17725459	-2.989	rs2988268	0.0399	3.99	0.842	389	12	enet	0.00334	0.169	0.93569	0.349	NA	NA	NA	NA	NA
Heart_Left_Ventricle	../WEIGHTS-ALL//Heart_Left_Ventricle/Heart_Left_Ventricle.ENSG00000116194.8.wgt.RDat	ANGPTL1	1	179000000	179000000	0.029196	NA	NA	NA	NA	NA	NA	0	0	enet	-0.00148	0.439	NA	NA	NA	NA	NA	NA	NA
Heart_Left_Ventricle	../WEIGHTS-ALL//Heart_Left_Ventricle/Heart_Left_Ventricle.ENSG00000116198.8.wgt.RDat	CEP104	1	3730000	3770000	0.27102	rs868688	2.863	rs12726906	0.0956	-5.66	-0.292	454	9	enet	0.106	2.55e-08	0.55948	0.576	NA	NA	NA	NA	NA
Heart_Left_Ventricle	../WEIGHTS-ALL//Heart_Left_Ventricle/Heart_Left_Ventricle.ENSG00000116199.7.wgt.RDat	FAM20B	1	179000000	179000000	0.081763	rs17725459	-2.989	rs10798651	0.0605	-4.58	-0.305	459	3	lasso	0.0419	0.000409	0.64782	0.517	NA	NA	NA	NA	NA
Heart_Left_Ventricle	../WEIGHTS-ALL//Heart_Left_Ventricle/Heart_Left_Ventricle.ENSG00000116205.6.wgt.RDat	TCEANC2	1	54500000	54600000	0.210458	rs1888182	2.616	rs12093818	0.0633	-4.57	-0.138	476	5	lasso	0.0248	0.00539	0.627	0.531	NA	NA	NA	NA	NA
Heart_Left_Ventricle	../WEIGHTS-ALL//Heart_Left_Ventricle/Heart_Left_Ventricle.ENSG00000116213.11.wgt.RDat	WRAP73	1	3550000	3570000	0.286074	rs868688	2.863	rs4364818	0.0362	4.99	0.482	463	6	lasso	0.046	0.000221	0.52815	0.597	NA	NA	NA	NA	NA
Heart_Left_Ventricle	../WEIGHTS-ALL//Heart_Left_Ventricle/Heart_Left_Ventricle.ENSG00000116221.11.wgt.RDat	MRPL37	1	54600000	54700000	0.147493	rs12140957	-3.308	rs590041	0.0228	4.2	0.915	494	6	lasso	0.0195	0.0121	0.93086	0.352	NA	NA	NA	NA	NA
Heart_Left_Ventricle	../WEIGHTS-ALL//Heart_Left_Ventricle/Heart_Left_Ventricle.ENSG00000116237.11.wgt.RDat	ICMT	1	6280000	6300000	0.002113	rs709208	-4.001	rs709208	0.0224	3.3	-4.001	447	2	lasso	-0.00157	0.448	-3.32613	0.000881	NA	NA	NA	NA	NA
Heart_Left_Ventricle	../WEIGHTS-ALL//Heart_Left_Ventricle/Heart_Left_Ventricle.ENSG00000116251.5.wgt.RDat	RPL22	1	6240000	6270000	0.065504	rs709208	-4.001	rs11120961	0.0188	-3.74	1.058	449	1	lasso	0.00175	0.226	-1.058	0.29	NA	NA	NA	NA	NA
Heart_Left_Ventricle	../WEIGHTS-ALL//Heart_Left_Ventricle/Heart_Left_Ventricle.ENSG00000116260.12.wgt.RDat	QSOX1	1	180000000	180000000	0.186653	rs6704010	3.09	rs3767178	0.0333	-4.85	-0.113	484	484	blup	0.0754	2.65e-06	0.24068	0.81	NA	NA	NA	NA	NA
Heart_Left_Ventricle	../WEIGHTS-ALL//Heart_Left_Ventricle/Heart_Left_Ventricle.ENSG00000116273.5.wgt.RDat	PHF13	1	6670000	6680000	0.076335	rs709208	-4.001	rs1009113	-0.00105	-3.66	1.175	439	26	enet	0.00701	0.0893	-0.65436	0.513	NA	NA	NA	NA	NA
Heart_Left_Ventricle	../WEIGHTS-ALL//Heart_Left_Ventricle/Heart_Left_Ventricle.ENSG00000116285.8.wgt.RDat	ERRFI1	1	8060000	8090000	0.006587	NA	NA	NA	NA	NA	NA	0	0	lasso	0.0102	0.0528	NA	NA	NA	NA	NA	NA	NA
Heart_Left_Ventricle	../WEIGHTS-ALL//Heart_Left_Ventricle/Heart_Left_Ventricle.ENSG00000116288.8.wgt.RDat	PARK7	1	8010000	8050000	0.166678	rs382192	2.886	rs12727642	0.0972	5.85	-0.613	425	4	lasso	0.0828	8.66e-07	-0.4645	0.642	NA	NA	NA	NA	NA
Heart_Left_Ventricle	../WEIGHTS-ALL//Heart_Left_Ventricle/Heart_Left_Ventricle.ENSG00000116299.12.wgt.RDat	KIAA1324	1	110000000	110000000	0.058299	rs7522157	2.878	rs17037726	0.0269	3.65	-0.44	417	2	lasso	0.0236	0.00647	-0.79394	0.427	NA	NA	NA	NA	NA
Heart_Left_Ventricle	../WEIGHTS-ALL//Heart_Left_Ventricle/Heart_Left_Ventricle.ENSG00000116353.11.wgt.RDat	MECR	1	29500000	29600000	0.249226	rs2640464	-2.929	rs150093	0.126	6.19	-1.311	350	5	lasso	0.132	4.5e-10	-0.11486	0.909	NA	NA	NA	NA	NA
Heart_Left_Ventricle	../WEIGHTS-ALL//Heart_Left_Ventricle/Heart_Left_Ventricle.ENSG00000116396.9.wgt.RDat	KCNC4	1	111000000	111000000	0.078072	rs12023354	3.607	rs3849180	0.0428	4.45	1.44	567	3	lasso	0.0096	0.0583	0.85456	0.393	NA	NA	NA	NA	NA
Heart_Left_Ventricle	../WEIGHTS-ALL//Heart_Left_Ventricle/Heart_Left_Ventricle.ENSG00000116406.14.wgt.RDat	EDEM3	1	185000000	185000000	0.12961	rs538337	-3.333	rs12071631	0.0888	-5.6	-0.722	426	6	lasso	0.0884	3.67e-07	0.62286	0.533	NA	NA	NA	NA	NA
Heart_Left_Ventricle	../WEIGHTS-ALL//Heart_Left_Ventricle/Heart_Left_Ventricle.ENSG00000116455.9.wgt.RDat	WDR77	1	112000000	112000000	0.025728	rs1890548	-3.607	rs1264899	0.0345	3.55	-0.482	630	1	lasso	0.0241	0.00601	-0.482	0.63	NA	NA	NA	NA	NA
Heart_Left_Ventricle	../WEIGHTS-ALL//Heart_Left_Ventricle/Heart_Left_Ventricle.ENSG00000116459.6.wgt.RDat	ATP5F1	1	112000000	112000000	0.212047	rs1890548	-3.607	rs1264880	0.116	5.83	0.51	630	24	enet	0.13	5.41e-10	0.2255	0.822	NA	NA	NA	NA	NA
Heart_Left_Ventricle	../WEIGHTS-ALL//Heart_Left_Ventricle/Heart_Left_Ventricle.ENSG00000116473.10.wgt.RDat	RAP1A	1	112000000	112000000	0.093809	rs1890548	-3.607	rs2076590	-0.00273	3.33	0.772	671	671	blup	0.000144	0.309	1.24833	0.212	NA	NA	NA	NA	NA
Heart_Left_Ventricle	../WEIGHTS-ALL//Heart_Left_Ventricle/Heart_Left_Ventricle.ENSG00000116514.12.wgt.RDat	RNF19B	1	33400000	33400000	0.003226	NA	NA	NA	NA	NA	NA	0	0	lasso	0.000369	0.295	NA	NA	NA	NA	NA	NA	NA
Heart_Left_Ventricle	../WEIGHTS-ALL//Heart_Left_Ventricle/Heart_Left_Ventricle.ENSG00000116521.6.wgt.RDat	SCAMP3	1	155000000	155000000	0.023155	rs905938	-3.216	rs4971070	0.00575	-2.6	0.896	302	302	blup	0.0107	0.0484	-2.53721	0.0112	NA	NA	NA	NA	NA
Heart_Left_Ventricle	../WEIGHTS-ALL//Heart_Left_Ventricle/Heart_Left_Ventricle.ENSG00000116525.9.wgt.RDat	TRIM62	1	33600000	33600000	0.016462	NA	NA	NA	NA	NA	NA	0	0	lasso	0.0257	0.00471	NA	NA	NA	NA	NA	NA	NA
Heart_Left_Ventricle	../WEIGHTS-ALL//Heart_Left_Ventricle/Heart_Left_Ventricle.ENSG00000116544.7.wgt.RDat	DLGAP3	1	35300000	35400000	0.046628	rs558701	2.968	rs684524	-0.00342	-2.78	2.387	325	1	lasso	0.00625	0.102	-2.387	0.017	NA	NA	NA	NA	NA
Heart_Left_Ventricle	../WEIGHTS-ALL//Heart_Left_Ventricle/Heart_Left_Ventricle.ENSG00000116560.6.wgt.RDat	SFPQ	1	35600000	35700000	0.043116	NA	NA	NA	NA	NA	NA	0	0	enet	0.00692	0.0908	NA	NA	NA	NA	NA	NA	NA
Heart_Left_Ventricle	../WEIGHTS-ALL//Heart_Left_Ventricle/Heart_Left_Ventricle.ENSG00000116574.4.wgt.RDat	RHOU	1	229000000	229000000	0.056114	rs3738685	-2.706	rs12067649	0.071	-5.11	-1.514	452	2	lasso	0.0419	0.000408	1.51112	0.131	NA	NA	NA	NA	NA
Heart_Left_Ventricle	../WEIGHTS-ALL//Heart_Left_Ventricle/Heart_Left_Ventricle.ENSG00000116584.13.wgt.RDat	ARHGEF2	1	156000000	156000000	0.05081	rs822519	2.652	rs2241111	-0.00227	-3.2	0.628	293	2	lasso	-0.000372	0.344	-1.2186	0.223	NA	NA	NA	NA	NA
Heart_Left_Ventricle	../WEIGHTS-ALL//Heart_Left_Ventricle/Heart_Left_Ventricle.ENSG00000116604.13.wgt.RDat	MEF2D	1	156000000	156000000	0.098398	rs4661213	2.735	rs1050316	0.0179	4.02	2.197	432	3	lasso	0.0123	0.0376	2.19722	0.028	NA	NA	NA	NA	NA
Heart_Left_Ventricle	../WEIGHTS-ALL//Heart_Left_Ventricle/Heart_Left_Ventricle.ENSG00000116641.11.wgt.RDat	DOCK7	1	62900000	63200000	0.05893	rs10493319	-3.684	rs10889333	-0.0033	-2.96	-0.568	533	533	blup	0.00623	0.102	0.22052	0.825	NA	NA	NA	NA	NA
Heart_Left_Ventricle	../WEIGHTS-ALL//Heart_Left_Ventricle/Heart_Left_Ventricle.ENSG00000116652.5.wgt.RDat	DLEU2L	1	64000000	64000000	0.027261	rs1740402	3.998	rs7513180	0.0168	2.65	1.514	485	485	blup	0.00479	0.131	-0.83483	0.404	NA	NA	NA	NA	NA
Heart_Left_Ventricle	../WEIGHTS-ALL//Heart_Left_Ventricle/Heart_Left_Ventricle.ENSG00000116663.6.wgt.RDat	FBXO6	1	11700000	11700000	0.152765	rs198358	2.834	rs3117066	0.0532	-4.68	0.659	461	2	lasso	0.0296	0.00262	-0.32458	0.745	NA	NA	NA	NA	NA
Heart_Left_Ventricle	../WEIGHTS-ALL//Heart_Left_Ventricle/Heart_Left_Ventricle.ENSG00000116667.8.wgt.RDat	C1orf21	1	184000000	185000000	0.056066	NA	NA	NA	NA	NA	NA	490	0	lasso	0.0158	0.0216	NA	NA	NA	NA	NA	NA	NA
Heart_Left_Ventricle	../WEIGHTS-ALL//Heart_Left_Ventricle/Heart_Left_Ventricle.ENSG00000116668.8.wgt.RDat	SWT1	1	185000000	185000000	0.011957	rs538337	-3.333	rs10798014	0.00709	-3.11	-0.385	425	425	blup	0.00216	0.209	0.3122	0.755	NA	NA	NA	NA	NA
Heart_Left_Ventricle	../WEIGHTS-ALL//Heart_Left_Ventricle/Heart_Left_Ventricle.ENSG00000116670.10.wgt.RDat	MAD2L2	1	11700000	11800000	0.015294	rs198358	2.834	rs3767300	0.0275	3.71	0.954	473	2	lasso	0.026	0.0045	0.88838	0.374	NA	NA	NA	NA	NA
Heart_Left_Ventricle	../WEIGHTS-ALL//Heart_Left_Ventricle/Heart_Left_Ventricle.ENSG00000116675.11.wgt.RDat	DNAJC6	1	65700000	65900000	0.284106	rs547812	3.076	rs552327	0.131	-6.59	0.86	438	5	lasso	0.131	4.72e-10	-0.86829	0.385	NA	NA	NA	NA	NA
Heart_Left_Ventricle	../WEIGHTS-ALL//Heart_Left_Ventricle/Heart_Left_Ventricle.ENSG00000116678.14.wgt.RDat	LEPR	1	65900000	66100000	0.302672	rs547812	3.076	rs10493380	0.0414	-4.52	0.279	441	441	blup	0.0947	1.41e-07	0.02091	0.983	NA	NA	NA	NA	NA
Heart_Left_Ventricle	../WEIGHTS-ALL//Heart_Left_Ventricle/Heart_Left_Ventricle.ENSG00000116685.11.wgt.RDat	KIAA2013	1	12000000	12000000	0.075498	rs198358	2.834	rs5746026	0.00104	-3.23	-0.568	469	19	enet	-0.00124	0.415	0.63773	0.524	NA	NA	NA	NA	NA
Heart_Left_Ventricle	../WEIGHTS-ALL//Heart_Left_Ventricle/Heart_Left_Ventricle.ENSG00000116688.12.wgt.RDat	MFN2	1	12000000	12100000	0.035801	rs198358	2.834	rs5746026	-0.00274	-3.17	-0.568	450	3	lasso	0.0082	0.0733	0.97073	0.332	NA	NA	NA	NA	NA
Heart_Left_Ventricle	../WEIGHTS-ALL//Heart_Left_Ventricle/Heart_Left_Ventricle.ENSG00000116690.7.wgt.RDat	PRG4	1	186000000	186000000	0.168585	rs16824765	-3.048	rs630472	0.0423	4.66	0.319	347	3	lasso	0.0652	1.23e-05	0.15754	0.875	NA	NA	NA	NA	NA
Heart_Left_Ventricle	../WEIGHTS-ALL//Heart_Left_Ventricle/Heart_Left_Ventricle.ENSG00000116691.6.wgt.RDat	MIIP	1	12100000	12100000	0.061083	rs198358	2.834	rs4514248	-0.00344	3.28	0.613	447	3	lasso	-0.00261	0.586	-0.24111	0.809	NA	NA	NA	NA	NA
Heart_Left_Ventricle	../WEIGHTS-ALL//Heart_Left_Ventricle/Heart_Left_Ventricle.ENSG00000116698.16.wgt.RDat	SMG7	1	183000000	184000000	0.132636	rs3002655	-3.264	rs2275675	0.0689	-5.16	-1.44	514	12	enet	0.0678	8.34e-06	1.04015	0.298	NA	NA	NA	NA	NA
Heart_Left_Ventricle	../WEIGHTS-ALL//Heart_Left_Ventricle/Heart_Left_Ventricle.ENSG00000116701.10.wgt.RDat	NCF2	1	184000000	184000000	0.033229	NA	NA	NA	NA	NA	NA	0	0	enet	0.00527	0.12	NA	NA	NA	NA	NA	NA	NA
Heart_Left_Ventricle	../WEIGHTS-ALL//Heart_Left_Ventricle/Heart_Left_Ventricle.ENSG00000116704.6.wgt.RDat	SLC35D1	1	67500000	67500000	0.092276	rs1530491	-3.936	rs2755259	0.107	5.5	0	505	3	lasso	0.104	3.12e-08	0.02676	0.979	NA	NA	NA	NA	NA
Heart_Left_Ventricle	../WEIGHTS-ALL//Heart_Left_Ventricle/Heart_Left_Ventricle.ENSG00000116711.8.wgt.RDat	PLA2G4A	1	187000000	187000000	0.07368	rs12746200	2.346	rs926324	-0.0019	3.13	0.305	372	24	enet	0.0103	0.0521	-0.59146	0.554	NA	NA	NA	NA	NA
Heart_Left_Ventricle	../WEIGHTS-ALL//Heart_Left_Ventricle/Heart_Left_Ventricle.ENSG00000116729.9.wgt.RDat	WLS	1	68600000	68700000	0.150411	rs3118396	-2.624	rs4655777	0.0044	3.6	-0.266	517	517	blup	0.0237	0.00638	-1.19838	0.231	NA	NA	NA	NA	NA
Heart_Left_Ventricle	../WEIGHTS-ALL//Heart_Left_Ventricle/Heart_Left_Ventricle.ENSG00000116741.6.wgt.RDat	RGS2	1	193000000	193000000	0.007244	rs12076472	2.765	rs16834530	-0.00366	-3.03	0.789	363	363	blup	0.00481	0.13	-0.28757	0.774	NA	NA	NA	NA	NA
Heart_Left_Ventricle	../WEIGHTS-ALL//Heart_Left_Ventricle/Heart_Left_Ventricle.ENSG00000116747.8.wgt.RDat	TROVE2	1	193000000	193000000	0.007755	rs1933695	2.702	rs7543029	-0.0035	-2.62	-0.253	377	377	blup	0.00521	0.121	0.20324	0.839	NA	NA	NA	NA	NA
Heart_Left_Ventricle	../WEIGHTS-ALL//Heart_Left_Ventricle/Heart_Left_Ventricle.ENSG00000116750.9.wgt.RDat	UCHL5	1	193000000	193000000	0.026581	rs1933695	2.702	rs877913	-0.00193	2.86	-0.138	378	4	enet	0.00159	0.233	0.437	0.662	NA	NA	NA	NA	NA
Heart_Left_Ventricle	../WEIGHTS-ALL//Heart_Left_Ventricle/Heart_Left_Ventricle.ENSG00000116771.5.wgt.RDat	AGMAT	1	15900000	15900000	0.105815	rs945425	6.034	rs4263990	0.0738	-4.95	-0.954	495	3	lasso	0.0392	0.000618	0.95415	0.34	NA	NA	NA	NA	NA
Heart_Left_Ventricle	../WEIGHTS-ALL//Heart_Left_Ventricle/Heart_Left_Ventricle.ENSG00000116774.7.wgt.RDat	OLFML3	1	115000000	115000000	0.103196	rs12072102	2.742	rs7545038	0.0471	-4.63	0.215	472	4	lasso	0.0488	0.000145	-0.45057	0.652	NA	NA	NA	NA	NA
Heart_Left_Ventricle	../WEIGHTS-ALL//Heart_Left_Ventricle/Heart_Left_Ventricle.ENSG00000116783.10.wgt.RDat	TNNI3K	1	74700000	75000000	0.019008	rs10493544	-3.402	rs12563489	0.00417	-3.23	1.08	361	1	lasso	0.00284	0.185	-1.08	0.28	NA	NA	NA	NA	NA
Heart_Left_Ventricle	../WEIGHTS-ALL//Heart_Left_Ventricle/Heart_Left_Ventricle.ENSG00000116791.9.wgt.RDat	CRYZ	1	75200000	75200000	0.548396	rs10493544	-3.402	rs17617240	0.0803	-5.82	-0.896	383	52	enet	0.24	5.84e-18	0.98794	0.323	NA	NA	NA	NA	NA
Heart_Left_Ventricle	../WEIGHTS-ALL//Heart_Left_Ventricle/Heart_Left_Ventricle.ENSG00000116793.11.wgt.RDat	PHTF1	1	114000000	114000000	0.002783	NA	NA	NA	NA	NA	NA	0	0	lasso	0.017	0.018	NA	NA	NA	NA	NA	NA	NA
Heart_Left_Ventricle	../WEIGHTS-ALL//Heart_Left_Ventricle/Heart_Left_Ventricle.ENSG00000116815.11.wgt.RDat	CD58	1	117000000	117000000	0.000519	rs3820657	2.268	rs3754112	0.000636	2.61	0.706	424	424	blup	0.00958	0.0585	1.09394	0.274	NA	NA	NA	NA	NA
Heart_Left_Ventricle	../WEIGHTS-ALL//Heart_Left_Ventricle/Heart_Left_Ventricle.ENSG00000116819.6.wgt.RDat	TFAP2E	1	36000000	36100000	0.007242	NA	NA	NA	NA	NA	NA	0	0	lasso	0.00805	0.0752	NA	NA	NA	NA	NA	NA	NA
Heart_Left_Ventricle	../WEIGHTS-ALL//Heart_Left_Ventricle/Heart_Left_Ventricle.ENSG00000116830.7.wgt.RDat	TTF2	1	118000000	118000000	0.2629	rs3820657	2.88	rs3754109	0.127	6.51	-0.878	423	9	lasso	0.125	1.24e-09	-0.63651	0.524	NA	NA	NA	NA	NA
Heart_Left_Ventricle	../WEIGHTS-ALL//Heart_Left_Ventricle/Heart_Left_Ventricle.ENSG00000116852.10.wgt.RDat	KIF21B	1	201000000	201000000	0.124658	rs17421120	-3.284	rs6657915	0.00313	3.53	-1.476	638	20	enet	0.0105	0.05	0.11349	0.91	NA	NA	NA	NA	NA
Heart_Left_Ventricle	../WEIGHTS-ALL//Heart_Left_Ventricle/Heart_Left_Ventricle.ENSG00000116857.12.wgt.RDat	TMEM9	1	201000000	201000000	0.110218	rs296513	-3.011	rs7542768	0.103	5.46	-2.197	668	2	lasso	0.0958	1.18e-07	-2.17066	0.03	NA	NA	NA	NA	NA
Heart_Left_Ventricle	../WEIGHTS-ALL//Heart_Left_Ventricle/Heart_Left_Ventricle.ENSG00000116863.10.wgt.RDat	ADPRHL2	1	36600000	36600000	0.100713	rs3917922	3.36	rs953517	0.00915	-2.7	0.279	315	1	lasso	0.00026	0.302	-0.279	0.78	NA	NA	NA	NA	NA
Heart_Left_Ventricle	../WEIGHTS-ALL//Heart_Left_Ventricle/Heart_Left_Ventricle.ENSG00000116871.11.wgt.RDat	MAP7D1	1	36600000	36600000	0.05592	rs3917922	3.36	rs12072868	0.00182	-3.45	-0.113	328	9	enet	0.0153	0.0233	0.14206	0.887	NA	NA	NA	NA	NA
Heart_Left_Ventricle	../WEIGHTS-ALL//Heart_Left_Ventricle/Heart_Left_Ventricle.ENSG00000116874.7.wgt.RDat	WARS2	1	120000000	120000000	0.391759	rs1886917	-2.308	rs12086	0.221	-8.58	0.613	416	7	lasso	0.333	1.12e-25	-1.32823	0.184	NA	NA	NA	NA	NA
Heart_Left_Ventricle	../WEIGHTS-ALL//Heart_Left_Ventricle/Heart_Left_Ventricle.ENSG00000116883.8.wgt.RDat	RP11-268J15.5	1	36800000	36800000	0.374386	rs3917922	3.36	rs12116935	0.204	7.56	0.789	361	4	lasso	0.178	2.43e-13	0.5962	0.551	NA	NA	NA	NA	NA
Heart_Left_Ventricle	../WEIGHTS-ALL//Heart_Left_Ventricle/Heart_Left_Ventricle.ENSG00000116885.14.wgt.RDat	OSCP1	1	36900000	36900000	0.116235	rs3917922	3.36	rs16822826	0.0614	4.75	-1.645	378	8	enet	0.0734	3.6e-06	-1.92035	0.0548	NA	NA	NA	NA	NA
Heart_Left_Ventricle	../WEIGHTS-ALL//Heart_Left_Ventricle/Heart_Left_Ventricle.ENSG00000116898.7.wgt.RDat	MRPS15	1	36900000	36900000	0.098995	rs3917922	3.36	rs1416840	0.0477	4.53	1.058	378	3	lasso	0.0349	0.00117	1.05352	0.292	NA	NA	NA	NA	NA
Heart_Left_Ventricle	../WEIGHTS-ALL//Heart_Left_Ventricle/Heart_Left_Ventricle.ENSG00000116903.6.wgt.RDat	EXOC8	1	231000000	231000000	0.063125	rs6667141	-3.216	rs1765794	0.0511	4.14	0.292	452	1	lasso	0.0239	0.00617	0.292	0.77	NA	NA	NA	NA	NA
Heart_Left_Ventricle	../WEIGHTS-ALL//Heart_Left_Ventricle/Heart_Left_Ventricle.ENSG00000116906.7.wgt.RDat	GNPAT	1	231000000	231000000	0.037988	rs4388693	-2.807	rs1933635	-0.00343	2.87	-0.598	488	1	lasso	-0.00182	0.476	-0.598	0.55	NA	NA	NA	NA	NA
Heart_Left_Ventricle	../WEIGHTS-ALL//Heart_Left_Ventricle/Heart_Left_Ventricle.ENSG00000116918.9.wgt.RDat	TSNAX	1	232000000	232000000	0.030312	rs6667141	-3.216	rs4658883	-0.00314	-2.9	-0.935	478	478	blup	-0.00202	0.5	0.05199	0.959	NA	NA	NA	NA	NA
Heart_Left_Ventricle	../WEIGHTS-ALL//Heart_Left_Ventricle/Heart_Left_Ventricle.ENSG00000116922.10.wgt.RDat	C1orf109	1	38100000	38200000	0.096202	rs12140204	2.814	rs684260	0.00403	-3.81	0.176	450	6	lasso	0.0124	0.0373	0.11281	0.91	NA	NA	NA	NA	NA
Heart_Left_Ventricle	../WEIGHTS-ALL//Heart_Left_Ventricle/Heart_Left_Ventricle.ENSG00000116954.7.wgt.RDat	RRAGC	1	39300000	39300000	0.02755	rs364716	2.801	rs12057616	-0.00297	3.24	0.706	415	415	blup	-0.000676	0.367	0.82757	0.408	NA	NA	NA	NA	NA
Heart_Left_Ventricle	../WEIGHTS-ALL//Heart_Left_Ventricle/Heart_Left_Ventricle.ENSG00000116957.8.wgt.RDat	TBCE	1	236000000	236000000	0.134003	rs2802986	-2.132	rs6429094	0.00363	3.49	-0.426	324	16	enet	0.0399	0.000551	-0.5886	0.556	NA	NA	NA	NA	NA
Heart_Left_Ventricle	../WEIGHTS-ALL//Heart_Left_Ventricle/Heart_Left_Ventricle.ENSG00000116977.14.wgt.RDat	LGALS8	1	237000000	237000000	0.302954	rs1652230	3.239	rs2273863	0.149	-6.5	1.254	639	6	lasso	0.137	1.8e-10	-1.24462	0.213	NA	NA	NA	NA	NA
Heart_Left_Ventricle	../WEIGHTS-ALL//Heart_Left_Ventricle/Heart_Left_Ventricle.ENSG00000116981.3.wgt.RDat	NT5C1A	1	40100000	40100000	0.299514	rs687848	2.576	rs9662128	0.126	6.03	-0.935	390	4	lasso	0.11	1.27e-08	-0.86543	0.387	NA	NA	NA	NA	NA
Heart_Left_Ventricle	../WEIGHTS-ALL//Heart_Left_Ventricle/Heart_Left_Ventricle.ENSG00000116983.8.wgt.RDat	HPCAL4	1	40100000	40200000	0.034406	rs687848	2.576	rs538758	0.00474	-3.23	1.911	389	3	lasso	0.00379	0.156	-1.83691	0.0662	NA	NA	NA	NA	NA
Heart_Left_Ventricle	../WEIGHTS-ALL//Heart_Left_Ventricle/Heart_Left_Ventricle.ENSG00000116984.8.wgt.RDat	MTR	1	237000000	237000000	0.052679	rs1652230	3.239	rs11806016	-0.00305	3.05	-0.842	678	2	lasso	0.00045	0.291	-0.76928	0.442	NA	NA	NA	NA	NA
Heart_Left_Ventricle	../WEIGHTS-ALL//Heart_Left_Ventricle/Heart_Left_Ventricle.ENSG00000116991.6.wgt.RDat	SIPA1L2	1	233000000	233000000	0.023988	rs12124700	-2.911	rs12037180	-0.00309	3.44	0.628	630	1	lasso	0.0227	0.0075	0.628	0.53	NA	NA	NA	NA	NA
Heart_Left_Ventricle	../WEIGHTS-ALL//Heart_Left_Ventricle/Heart_Left_Ventricle.ENSG00000117000.8.wgt.RDat	RLF	1	40600000	40700000	0.002352	rs209619	3.583	rs4366310	-0.000341	-2.59	0.659	428	428	blup	0.00266	0.191	-0.19149	0.848	NA	NA	NA	NA	NA
Heart_Left_Ventricle	../WEIGHTS-ALL//Heart_Left_Ventricle/Heart_Left_Ventricle.ENSG00000117010.11.wgt.RDat	ZNF684	1	41000000	41000000	0.136427	rs209619	3.583	rs945745	0.0962	-5.74	-0.412	446	2	lasso	0.0842	7.01e-07	0.42216	0.673	NA	NA	NA	NA	NA
Heart_Left_Ventricle	../WEIGHTS-ALL//Heart_Left_Ventricle/Heart_Left_Ventricle.ENSG00000117013.10.wgt.RDat	KCNQ4	1	41200000	41300000	0.021894	rs209619	3.583	rs729589	-0.00356	2.98	-1.881	414	1	lasso	-0.00104	0.397	-1.881	0.06	NA	NA	NA	NA	NA
Heart_Left_Ventricle	../WEIGHTS-ALL//Heart_Left_Ventricle/Heart_Left_Ventricle.ENSG00000117016.5.wgt.RDat	RIMS3	1	41100000	41100000	0.121449	rs209619	3.583	rs12032282	0.017	3.83	-0.279	422	5	lasso	0.013	0.0337	-0.07061	0.944	NA	NA	NA	NA	NA
Heart_Left_Ventricle	../WEIGHTS-ALL//Heart_Left_Ventricle/Heart_Left_Ventricle.ENSG00000117054.9.wgt.RDat	ACADM	1	76200000	76300000	0.349754	rs17096504	2.308	rs4949874	0.214	7.91	-0.598	464	464	blup	0.25	9.34e-19	0.51052	0.61	NA	NA	NA	NA	NA
Heart_Left_Ventricle	../WEIGHTS-ALL//Heart_Left_Ventricle/Heart_Left_Ventricle.ENSG00000117069.10.wgt.RDat	ST6GALNAC5	1	77300000	77500000	0.01282	NA	NA	NA	NA	NA	NA	0	0	enet	0.00659	0.096	NA	NA	NA	NA	NA	NA	NA
Heart_Left_Ventricle	../WEIGHTS-ALL//Heart_Left_Ventricle/Heart_Left_Ventricle.ENSG00000117114.15.wgt.RDat	LPHN2	1	81800000	82500000	0.125349	rs2066363	-3.291	rs11163280	0.0456	-4.04	0.063	565	3	lasso	0.011	0.0467	-0.06726	0.946	NA	NA	NA	NA	NA
Heart_Left_Ventricle	../WEIGHTS-ALL//Heart_Left_Ventricle/Heart_Left_Ventricle.ENSG00000117115.8.wgt.RDat	PADI2	1	17400000	17400000	0.288507	rs11203414	-3.048	rs2235910	0.17	-6.87	0.113	382	30	enet	0.192	2.43e-14	-0.54511	0.586	NA	NA	NA	NA	NA
Heart_Left_Ventricle	../WEIGHTS-ALL//Heart_Left_Ventricle/Heart_Left_Ventricle.ENSG00000117118.5.wgt.RDat	SDHB	1	17300000	17400000	0.140339	rs11203414	-3.048	rs12404121	0.0756	-4.8	0.292	359	37	enet	0.0819	9.87e-07	-1.01628	0.309	NA	NA	NA	NA	NA
Heart_Left_Ventricle	../WEIGHTS-ALL//Heart_Left_Ventricle/Heart_Left_Ventricle.ENSG00000117122.9.wgt.RDat	MFAP2	1	17300000	17300000	0.290009	rs12124688	-2.807	rs761422	0.161	6.79	-1.852	343	22	enet	0.14	1.25e-10	-1.68744	0.0915	NA	NA	NA	NA	NA
Heart_Left_Ventricle	../WEIGHTS-ALL//Heart_Left_Ventricle/Heart_Left_Ventricle.ENSG00000117139.12.wgt.RDat	KDM5B	1	203000000	203000000	0.052287	rs12026765	3.93	rs4950876	0.000133	-2.92	-0.568	449	1	lasso	0.0051	0.124	0.568	0.57	NA	NA	NA	NA	NA
Heart_Left_Ventricle	../WEIGHTS-ALL//Heart_Left_Ventricle/Heart_Left_Ventricle.ENSG00000117143.9.wgt.RDat	UAP1	1	163000000	163000000	0.101951	rs12726355	-3.184	rs12745104	-0.00201	3.15	-1.476	617	617	blup	0.00856	0.0691	0.33881	0.735	NA	NA	NA	NA	NA
Heart_Left_Ventricle	../WEIGHTS-ALL//Heart_Left_Ventricle/Heart_Left_Ventricle.ENSG00000117151.8.wgt.RDat	CTBS	1	85000000	85000000	0.115431	rs597630	-3.175	rs7551329	0.0502	4.55	0.842	544	3	lasso	0.0288	0.00296	1.07055	0.284	NA	NA	NA	NA	NA
Heart_Left_Ventricle	../WEIGHTS-ALL//Heart_Left_Ventricle/Heart_Left_Ventricle.ENSG00000117153.11.wgt.RDat	KLHL12	1	203000000	203000000	0.107587	rs12026765	3.93	rs17445345	-0.00362	-3.97	-0.994	490	490	blup	0.00667	0.0946	0.20153	0.84	NA	NA	NA	NA	NA
Heart_Left_Ventricle	../WEIGHTS-ALL//Heart_Left_Ventricle/Heart_Left_Ventricle.ENSG00000117174.6.wgt.RDat	ZNHIT6	1	86100000	86200000	0.184165	rs2297138	2.748	rs1539444	0.0826	-5.84	-0.706	536	16	enet	0.108	1.85e-08	0.82994	0.407	NA	NA	NA	NA	NA
Heart_Left_Ventricle	../WEIGHTS-ALL//Heart_Left_Ventricle/Heart_Left_Ventricle.ENSG00000117222.9.wgt.RDat	RBBP5	1	205000000	205000000	0.002444	rs12025272	-4.033	rs16855673	-0.0037	-3.18	1.126	602	602	blup	-0.000872	0.383	-0.61828	0.536	NA	NA	NA	NA	NA
Heart_Left_Ventricle	../WEIGHTS-ALL//Heart_Left_Ventricle/Heart_Left_Ventricle.ENSG00000117226.7.wgt.RDat	GBP3	1	89500000	89500000	0.620512	rs12133012	-3.966	rs10493821	0.486	-11.66	0.412	344	8	lasso	0.503	6.82e-43	-0.47884	0.632	NA	NA	NA	NA	NA
Heart_Left_Ventricle	../WEIGHTS-ALL//Heart_Left_Ventricle/Heart_Left_Ventricle.ENSG00000117228.9.wgt.RDat	GBP1	1	89500000	89500000	0.011662	NA	NA	NA	NA	NA	NA	0	0	lasso	-8.59e-05	0.324	NA	NA	NA	NA	NA	NA	NA
Heart_Left_Ventricle	../WEIGHTS-ALL//Heart_Left_Ventricle/Heart_Left_Ventricle.ENSG00000117266.11.wgt.RDat	CDK18	1	205000000	206000000	0.138049	rs2282430	-3.239	rs7529077	0.0668	-4.48	-1.859	538	3	lasso	0.0615	2.15e-05	2.16979	0.03	NA	NA	NA	NA	NA
Heart_Left_Ventricle	../WEIGHTS-ALL//Heart_Left_Ventricle/Heart_Left_Ventricle.ENSG00000117280.8.wgt.RDat	RAB7L1	1	206000000	206000000	0.427617	rs2282430	-3.239	rs823144	0.226	-9.01	0.613	402	6	lasso	0.298	1.24e-22	-0.51731	0.605	NA	NA	NA	NA	NA
Heart_Left_Ventricle	../WEIGHTS-ALL//Heart_Left_Ventricle/Heart_Left_Ventricle.ENSG00000117289.7.wgt.RDat	TXNIP	1	145000000	145000000	0.040372	rs900347	2.665	rs6669494	-0.00326	2.66	-0.372	110	3	lasso	0.0032	0.173	-0.49575	0.62	NA	NA	NA	NA	NA
Heart_Left_Ventricle	../WEIGHTS-ALL//Heart_Left_Ventricle/Heart_Left_Ventricle.ENSG00000117305.10.wgt.RDat	HMGCL	1	24100000	24200000	0.237905	rs1198433	-2.183	rs2076343	0.18	7.39	0.399	370	4	lasso	0.173	5.42e-13	0.43972	0.66	NA	NA	NA	NA	NA
Heart_Left_Ventricle	../WEIGHTS-ALL//Heart_Left_Ventricle/Heart_Left_Ventricle.ENSG00000117335.14.wgt.RDat	CD46	1	208000000	208000000	0.123257	rs2724373	-3.138	rs2724384	0.0752	-5.65	-0.266	476	5	lasso	0.108	1.86e-08	-1.16076	0.246	NA	NA	NA	NA	NA
Heart_Left_Ventricle	../WEIGHTS-ALL//Heart_Left_Ventricle/Heart_Left_Ventricle.ENSG00000117360.8.wgt.RDat	PRPF3	1	150000000	150000000	0.024024	rs626785	2.776	rs10494363	-0.00129	-2.79	2.409	254	2	lasso	-0.0011	0.402	-2.00177	0.0453	NA	NA	NA	NA	NA
Heart_Left_Ventricle	../WEIGHTS-ALL//Heart_Left_Ventricle/Heart_Left_Ventricle.ENSG00000117385.11.wgt.RDat	LEPRE1	1	43200000	43200000	0.054745	rs644553	4.132	rs11210643	-0.00228	-3.08	-0.69	417	1	lasso	0.00406	0.148	0.69	0.49	NA	NA	NA	NA	NA
Heart_Left_Ventricle	../WEIGHTS-ALL//Heart_Left_Ventricle/Heart_Left_Ventricle.ENSG00000117394.15.wgt.RDat	SLC2A1	1	43400000	43400000	0.059472	rs644553	4.132	rs844501	0.0174	-4.15	-3.023	434	2	lasso	0.0133	0.0322	2.98586	0.00283	NA	NA	NA	NA	NA
Heart_Left_Ventricle	../WEIGHTS-ALL//Heart_Left_Ventricle/Heart_Left_Ventricle.ENSG00000117395.6.wgt.RDat	EBNA1BP2	1	43600000	43700000	0.043315	rs644553	4.132	rs1010621	-0.00366	3.06	2.064	452	2	lasso	0.00154	0.235	3.04402	0.00233	NA	NA	NA	NA	NA
Heart_Left_Ventricle	../WEIGHTS-ALL//Heart_Left_Ventricle/Heart_Left_Ventricle.ENSG00000117407.12.wgt.RDat	ARTN	1	44400000	44400000	0.139567	rs1340646	3.195	rs539096	0.00711	4.3	0.628	412	412	blup	0.0515	9.72e-05	-0.0273	0.978	NA	NA	NA	NA	NA
Heart_Left_Ventricle	../WEIGHTS-ALL//Heart_Left_Ventricle/Heart_Left_Ventricle.ENSG00000117408.6.wgt.RDat	IPO13	1	44400000	44400000	0.037238	rs1340646	3.195	rs4660770	0.0375	-3.78	-1.685	407	1	lasso	0.0152	0.0239	1.685	0.092	NA	NA	NA	NA	NA
Heart_Left_Ventricle	../WEIGHTS-ALL//Heart_Left_Ventricle/Heart_Left_Ventricle.ENSG00000117410.9.wgt.RDat	ATP6V0B	1	44400000	44400000	0.261677	NA	NA	NA	NA	NA	NA	0	0	enet	0.00413	0.146	NA	NA	NA	NA	NA	NA	NA
Heart_Left_Ventricle	../WEIGHTS-ALL//Heart_Left_Ventricle/Heart_Left_Ventricle.ENSG00000117419.10.wgt.RDat	ERI3	1	44700000	44800000	0.089965	rs17886354	-3.239	rs2487698	0.0493	-4.12	-1.476	425	2	lasso	0.0331	0.00153	1.43329	0.152	NA	NA	NA	NA	NA
Heart_Left_Ventricle	../WEIGHTS-ALL//Heart_Left_Ventricle/Heart_Left_Ventricle.ENSG00000117450.9.wgt.RDat	PRDX1	1	46000000	46000000	0.282586	rs518365	-5.738	rs17522918	0.126	-6.03	1.706	284	8	lasso	0.0983	8.12e-08	-1.37631	0.169	NA	NA	NA	NA	NA
Heart_Left_Ventricle	../WEIGHTS-ALL//Heart_Left_Ventricle/Heart_Left_Ventricle.ENSG00000117461.10.wgt.RDat	PIK3R3	1	46500000	46600000	0.064293	NA	NA	NA	NA	NA	NA	0	0	enet	0.000648	0.279	NA	NA	NA	NA	NA	NA	NA
Heart_Left_Ventricle	../WEIGHTS-ALL//Heart_Left_Ventricle/Heart_Left_Ventricle.ENSG00000117472.5.wgt.RDat	TSPAN1	1	46600000	46700000	0.009286	NA	NA	NA	NA	NA	NA	0	0	lasso	-0.000339	0.341	NA	NA	NA	NA	NA	NA	NA
Heart_Left_Ventricle	../WEIGHTS-ALL//Heart_Left_Ventricle/Heart_Left_Ventricle.ENSG00000117477.8.wgt.RDat	CCDC181	1	169000000	169000000	0.243497	rs10800488	-3.216	rs16862172	0.167	-7.19	-0.279	582	8	enet	0.167	1.41e-12	0.1961	0.845	NA	NA	NA	NA	NA
Heart_Left_Ventricle	../WEIGHTS-ALL//Heart_Left_Ventricle/Heart_Left_Ventricle.ENSG00000117479.8.wgt.RDat	SLC19A2	1	169000000	169000000	0.01911	rs10800488	-3.216	rs2285211	-0.000687	3.12	0.915	567	2	lasso	0.00355	0.162	0.84704	0.397	NA	NA	NA	NA	NA
Heart_Left_Ventricle	../WEIGHTS-ALL//Heart_Left_Ventricle/Heart_Left_Ventricle.ENSG00000117480.11.wgt.RDat	FAAH	1	46900000	46900000	0.200727	rs1768816	-4.159	rs3863641	0.11	6.15	-0.1	361	5	lasso	0.158	6.06e-12	-0.63405	0.526	NA	NA	NA	NA	NA
Heart_Left_Ventricle	../WEIGHTS-ALL//Heart_Left_Ventricle/Heart_Left_Ventricle.ENSG00000117481.6.wgt.RDat	NSUN4	1	46800000	46800000	0.165775	rs1768816	-4.159	rs17361950	0.163	-7.3	-0.151	377	20	enet	0.166	1.79e-12	0.14085	0.888	NA	NA	NA	NA	NA
Heart_Left_Ventricle	../WEIGHTS-ALL//Heart_Left_Ventricle/Heart_Left_Ventricle.ENSG00000117505.8.wgt.RDat	DR1	1	93800000	93800000	0.115758	rs4847428	-3.515	rs771472	0.0501	4.78	-0.385	299	4	lasso	0.0622	1.94e-05	-1.31375	0.189	NA	NA	NA	NA	NA
Heart_Left_Ventricle	../WEIGHTS-ALL//Heart_Left_Ventricle/Heart_Left_Ventricle.ENSG00000117519.11.wgt.RDat	CNN3	1	95400000	95400000	0.158907	rs12047766	2.788	rs762485	0.0012	-3.77	0.539	549	549	blup	0.0554	5.4e-05	-0.77548	0.438	NA	NA	NA	NA	NA
Heart_Left_Ventricle	../WEIGHTS-ALL//Heart_Left_Ventricle/Heart_Left_Ventricle.ENSG00000117523.11.wgt.RDat	PRRC2C	1	171000000	172000000	0.034404	rs28384820	-2.366	rs7547112	0.0021	3.34	0	592	2	lasso	0.0134	0.0316	0.07559	0.94	NA	NA	NA	NA	NA
Heart_Left_Ventricle	../WEIGHTS-ALL//Heart_Left_Ventricle/Heart_Left_Ventricle.ENSG00000117528.7.wgt.RDat	ABCD3	1	94900000	95000000	0.115184	rs7552892	-2.409	rs12750249	0.0356	4.43	-0.755	575	16	enet	0.0599	2.76e-05	-0.36151	0.718	NA	NA	NA	NA	NA
Heart_Left_Ventricle	../WEIGHTS-ALL//Heart_Left_Ventricle/Heart_Left_Ventricle.ENSG00000117533.10.wgt.RDat	VAMP4	1	172000000	172000000	0.211286	rs28384834	3.504	rs10913582	0.03	4.44	0.151	512	512	blup	0.0542	6.51e-05	-0.6221	0.534	NA	NA	NA	NA	NA
Heart_Left_Ventricle	../WEIGHTS-ALL//Heart_Left_Ventricle/Heart_Left_Ventricle.ENSG00000117569.14.wgt.RDat	PTBP2	1	97200000	97300000	0.150721	rs2391810	-2.457	rs1994375	0.0695	-4.58	-0.878	418	2	lasso	0.0495	0.00013	0.8044	0.421	NA	NA	NA	NA	NA
Heart_Left_Ventricle	../WEIGHTS-ALL//Heart_Left_Ventricle/Heart_Left_Ventricle.ENSG00000117586.6.wgt.RDat	TNFSF4	1	173000000	173000000	0.1536	rs859633	3.264	rs6674433	0.0476	3.98	0.24	326	9	lasso	0.0167	0.0188	-0.17553	0.861	NA	NA	NA	NA	NA
Heart_Left_Ventricle	../WEIGHTS-ALL//Heart_Left_Ventricle/Heart_Left_Ventricle.ENSG00000117592.8.wgt.RDat	PRDX6	1	173000000	173000000	0.028498	rs7553539	2.978	rs1475306	-0.00277	2.73	-2.034	318	318	blup	-0.00139	0.43	-1.25269	0.21	NA	NA	NA	NA	NA
Heart_Left_Ventricle	../WEIGHTS-ALL//Heart_Left_Ventricle/Heart_Left_Ventricle.ENSG00000117593.8.wgt.RDat	DARS2	1	174000000	174000000	0.270431	rs7553539	2.978	rs12561931	0.223	-8.23	-2.711	279	7	lasso	0.252	6.07e-19	2.9366	0.00332	NA	NA	NA	NA	NA
Heart_Left_Ventricle	../WEIGHTS-ALL//Heart_Left_Ventricle/Heart_Left_Ventricle.ENSG00000117594.5.wgt.RDat	HSD11B1	1	210000000	210000000	0.014533	rs12565406	-3.048	rs10863776	0.00495	-3.08	-0.553	507	507	blup	0.00302	0.179	-0.41853	0.676	NA	NA	NA	NA	NA
Heart_Left_Ventricle	../WEIGHTS-ALL//Heart_Left_Ventricle/Heart_Left_Ventricle.ENSG00000117597.13.wgt.RDat	DIEXF	1	210000000	210000000	0.019722	NA	NA	NA	NA	NA	NA	0	0	enet	-0.00266	0.595	NA	NA	NA	NA	NA	NA	NA
Heart_Left_Ventricle	../WEIGHTS-ALL//Heart_Left_Ventricle/Heart_Left_Ventricle.ENSG00000117601.9.wgt.RDat	SERPINC1	1	174000000	174000000	0.216431	rs7553539	2.978	rs7525325	0.114	6.23	-1.722	262	262	blup	0.139	1.43e-10	-2.28895	0.0221	NA	NA	NA	NA	NA
Heart_Left_Ventricle	../WEIGHTS-ALL//Heart_Left_Ventricle/Heart_Left_Ventricle.ENSG00000117602.7.wgt.RDat	RCAN3	1	24800000	24900000	0.038794	rs195712	4.119	rs196433	0.00219	-3.27	3.591	472	472	blup	0.00303	0.178	-2.84943	0.00438	NA	NA	NA	NA	NA
Heart_Left_Ventricle	../WEIGHTS-ALL//Heart_Left_Ventricle/Heart_Left_Ventricle.ENSG00000117614.5.wgt.RDat	SYF2	1	25500000	25600000	0.109344	rs35543461	-2.612	rs2660353	-0.00093	-2.98	0.755	348	4	lasso	0.000477	0.289	-0.63984	0.522	NA	NA	NA	NA	NA
Heart_Left_Ventricle	../WEIGHTS-ALL//Heart_Left_Ventricle/Heart_Left_Ventricle.ENSG00000117620.8.wgt.RDat	SLC35A3	1	100000000	100000000	0.100747	rs2185132	-2.929	rs6682782	-0.00182	-3.82	-0.24	460	460	blup	0.0311	0.00208	-0.02301	0.982	NA	NA	NA	NA	NA
Heart_Left_Ventricle	../WEIGHTS-ALL//Heart_Left_Ventricle/Heart_Left_Ventricle.ENSG00000117632.16.wgt.RDat	STMN1	1	26200000	26200000	0.02315	rs12079255	2.938	rs182455	-0.00216	3.22	-0.994	425	3	lasso	0.00913	0.0629	-1.85118	0.0641	NA	NA	NA	NA	NA
Heart_Left_Ventricle	../WEIGHTS-ALL//Heart_Left_Ventricle/Heart_Left_Ventricle.ENSG00000117640.13.wgt.RDat	MTFR1L	1	26100000	26200000	0.6712	rs4290051	2.929	rs2782824	0.528	-11.99	-1.555	375	6	lasso	0.539	2.6e-47	1.64108	0.101	NA	NA	NA	NA	NA
Heart_Left_Ventricle	../WEIGHTS-ALL//Heart_Left_Ventricle/Heart_Left_Ventricle.ENSG00000117643.10.wgt.RDat	MAN1C1	1	25900000	26100000	0.114261	rs298429	-2.656	rs7530932	-0.00212	2.88	0.628	312	3	lasso	0.00496	0.127	-0.61843	0.536	NA	NA	NA	NA	NA
Heart_Left_Ventricle	../WEIGHTS-ALL//Heart_Left_Ventricle/Heart_Left_Ventricle.ENSG00000117682.12.wgt.RDat	DHDDS	1	26800000	26800000	0.12451	rs12079255	2.938	rs1002487	0.0105	-4.03	-1.282	373	17	enet	0.0549	5.87e-05	0.9215	0.357	NA	NA	NA	NA	NA
Heart_Left_Ventricle	../WEIGHTS-ALL//Heart_Left_Ventricle/Heart_Left_Ventricle.ENSG00000117691.5.wgt.RDat	NENF	1	213000000	213000000	0.07456	rs1933593	3.652	rs12567517	0.0291	4.16	0.643	471	2	lasso	0.0438	0.000308	0.76004	0.447	NA	NA	NA	NA	NA
Heart_Left_Ventricle	../WEIGHTS-ALL//Heart_Left_Ventricle/Heart_Left_Ventricle.ENSG00000117697.10.wgt.RDat	NSL1	1	213000000	213000000	0.177587	rs1195472	-2.968	rs12128410	0.149	6.62	-0.643	416	4	lasso	0.132	3.98e-10	-0.62332	0.533	NA	NA	NA	NA	NA
Heart_Left_Ventricle	../WEIGHTS-ALL//Heart_Left_Ventricle/Heart_Left_Ventricle.ENSG00000117748.5.wgt.RDat	RPA2	1	28200000	28200000	0.185189	rs6668505	-3.105	rs17257252	0.154	6.64	-0.896	259	4	lasso	0.151	2e-11	-0.9999	0.317	NA	NA	NA	NA	NA
Heart_Left_Ventricle	../WEIGHTS-ALL//Heart_Left_Ventricle/Heart_Left_Ventricle.ENSG00000117791.11.wgt.RDat	MARC2	1	221000000	221000000	0.255109	rs10779402	2.855	rs6697965	0.0765	-5.65	-0.228	407	4	lasso	0.125	1.31e-09	0.07792	0.938	NA	NA	NA	NA	NA
Heart_Left_Ventricle	../WEIGHTS-ALL//Heart_Left_Ventricle/Heart_Left_Ventricle.ENSG00000117834.8.wgt.RDat	SLC5A9	1	48700000	48700000	0.241352	rs12408979	-3.138	rs12132243	0.124	6.59	0.51	486	27	enet	0.145	4.9e-11	1.01095	0.312	NA	NA	NA	NA	NA
Heart_Left_Ventricle	../WEIGHTS-ALL//Heart_Left_Ventricle/Heart_Left_Ventricle.ENSG00000117859.14.wgt.RDat	OSBPL9	1	52000000	52300000	0.038182	rs7538988	-2.29	rs11810827	0.000693	-3.38	1.254	212	5	enet	-0.00119	0.411	-0.50198	0.616	NA	NA	NA	NA	NA
Heart_Left_Ventricle	../WEIGHTS-ALL//Heart_Left_Ventricle/Heart_Left_Ventricle.ENSG00000118194.14.wgt.RDat	TNNT2	1	201000000	201000000	0.043035	rs296513	-3.011	rs3729842	-0.00346	-2.91	-0.319	656	656	blup	0.00714	0.0875	0.20363	0.839	NA	NA	NA	NA	NA
Heart_Left_Ventricle	../WEIGHTS-ALL//Heart_Left_Ventricle/Heart_Left_Ventricle.ENSG00000118197.9.wgt.RDat	DDX59	1	201000000	201000000	0.23019	rs12131939	-3.493	rs12082129	0.0209	-4.83	0.86	540	15	enet	0.115	5.76e-09	-0.79402	0.427	NA	NA	NA	NA	NA
Heart_Left_Ventricle	../WEIGHTS-ALL//Heart_Left_Ventricle/Heart_Left_Ventricle.ENSG00000118200.10.wgt.RDat	CAMSAP2	1	201000000	201000000	0.263883	rs12131939	-3.231	rs1389644	0.087	-5.15	0.974	550	19	enet	0.113	8.66e-09	-1.12863	0.259	NA	NA	NA	NA	NA
Heart_Left_Ventricle	../WEIGHTS-ALL//Heart_Left_Ventricle/Heart_Left_Ventricle.ENSG00000118292.4.wgt.RDat	C1orf54	1	150000000	150000000	0.033148	rs626785	2.776	rs751931	0.00666	-3.85	0.954	244	2	lasso	0.00523	0.121	-0.05829	0.954	NA	NA	NA	NA	NA
Heart_Left_Ventricle	../WEIGHTS-ALL//Heart_Left_Ventricle/Heart_Left_Ventricle.ENSG00000118298.6.wgt.RDat	CA14	1	150000000	150000000	0.015527	rs626785	2.776	rs12738490	-0.00303	2.96	1.036	238	3	lasso	-0.000337	0.341	1.03609	0.3	NA	NA	NA	NA	NA
Heart_Left_Ventricle	../WEIGHTS-ALL//Heart_Left_Ventricle/Heart_Left_Ventricle.ENSG00000118473.17.wgt.RDat	SGIP1	1	67000000	67200000	0.385529	rs6690186	-4.417	rs12093875	0.282	9.11	-4.125	570	7	lasso	0.319	2e-24	-4.16629	3.1e-05	0	0.062	0	0.014	0.924
Heart_Left_Ventricle	../WEIGHTS-ALL//Heart_Left_Ventricle/Heart_Left_Ventricle.ENSG00000118655.4.wgt.RDat	DCLRE1B	1	114000000	114000000	0.12344	rs12072102	2.742	rs6657718	0.0083	-3.45	-1.175	469	4	lasso	0.011	0.0461	1.84768	0.0646	NA	NA	NA	NA	NA
Heart_Left_Ventricle	../WEIGHTS-ALL//Heart_Left_Ventricle/Heart_Left_Ventricle.ENSG00000118729.10.wgt.RDat	CASQ2	1	116000000	116000000	0.153739	rs12145661	3.607	rs9428211	0.0319	4.64	-2.366	518	19	enet	0.0418	0.000414	-1.62659	0.104	NA	NA	NA	NA	NA
Heart_Left_Ventricle	../WEIGHTS-ALL//Heart_Left_Ventricle/Heart_Left_Ventricle.ENSG00000118873.11.wgt.RDat	RAB3GAP2	1	220000000	220000000	0.061132	rs10779402	2.855	rs17007135	0.0103	-3.15	-0.935	380	380	blup	0.00297	0.18	1.16368	0.245	NA	NA	NA	NA	NA
Heart_Left_Ventricle	../WEIGHTS-ALL//Heart_Left_Ventricle/Heart_Left_Ventricle.ENSG00000119280.12.wgt.RDat	C1orf198	1	231000000	231000000	0.160025	rs927888	3.239	rs1202535	0.119	-5.86	0.319	625	1	lasso	0.104	3.6e-08	-0.319	0.75	NA	NA	NA	NA	NA
Heart_Left_Ventricle	../WEIGHTS-ALL//Heart_Left_Ventricle/Heart_Left_Ventricle.ENSG00000119535.13.wgt.RDat	CSF3R	1	36900000	36900000	0.020657	rs3917922	3.36	rs6667450	-0.00244	-3.12	0.598	389	389	blup	0.0112	0.0452	-0.1749	0.861	NA	NA	NA	NA	NA
Heart_Left_Ventricle	../WEIGHTS-ALL//Heart_Left_Ventricle/Heart_Left_Ventricle.ENSG00000120332.11.wgt.RDat	TNN	1	175000000	175000000	0.107585	rs6703136	2.894	rs6703740	0.101	5.58	1.341	449	5	lasso	0.0711	5.11e-06	1.33776	0.181	NA	NA	NA	NA	NA
Heart_Left_Ventricle	../WEIGHTS-ALL//Heart_Left_Ventricle/Heart_Left_Ventricle.ENSG00000120333.4.wgt.RDat	MRPS14	1	175000000	175000000	0.025763	NA	NA	NA	NA	NA	NA	0	0	enet	-0.00186	0.481	NA	NA	NA	NA	NA	NA	NA
Heart_Left_Ventricle	../WEIGHTS-ALL//Heart_Left_Ventricle/Heart_Left_Ventricle.ENSG00000120341.14.wgt.RDat	SEC16B	1	178000000	178000000	0.162431	rs630372	-3.96	rs7517262	0.0809	5.24	-1.175	413	413	blup	0.0648	1.31e-05	-1.90664	0.0566	NA	NA	NA	NA	NA
Heart_Left_Ventricle	../WEIGHTS-ALL//Heart_Left_Ventricle/Heart_Left_Ventricle.ENSG00000120370.8.wgt.RDat	GORAB	1	171000000	171000000	0.246984	rs1360294	-2.702	rs11589376	0.138	-6.33	0.292	413	26	enet	0.121	2.34e-09	-0.37831	0.705	NA	NA	NA	NA	NA
Heart_Left_Ventricle	../WEIGHTS-ALL//Heart_Left_Ventricle/Heart_Left_Ventricle.ENSG00000120937.8.wgt.RDat	NPPB	1	11900000	11900000	0.062806	rs198358	2.834	rs1801131	0.0134	3.99	0.496	474	16	enet	0.0237	0.00641	0.48123	0.63	NA	NA	NA	NA	NA
Heart_Left_Ventricle	../WEIGHTS-ALL//Heart_Left_Ventricle/Heart_Left_Ventricle.ENSG00000120942.9.wgt.RDat	UBIAD1	1	11300000	11400000	0.07658	rs12048262	-3.076	rs11121745	-0.00059	2.84	-0.482	377	377	blup	0.00166	0.23	0.55415	0.579	NA	NA	NA	NA	NA
Heart_Left_Ventricle	../WEIGHTS-ALL//Heart_Left_Ventricle/Heart_Left_Ventricle.ENSG00000121644.14.wgt.RDat	DESI2	1	245000000	245000000	0.057078	rs7541784	-2.608	rs4658693	-0.00285	-3.48	0.279	439	2	lasso	-0.00309	0.682	-0.29224	0.77	NA	NA	NA	NA	NA
Heart_Left_Ventricle	../WEIGHTS-ALL//Heart_Left_Ventricle/Heart_Left_Ventricle.ENSG00000121764.7.wgt.RDat	HCRTR1	1	32100000	32100000	0.014279	rs636503	-2.457	rs4949457	-0.00267	-3.17	0.138	355	355	blup	0.00828	0.0723	-0.74879	0.454	NA	NA	NA	NA	NA
Heart_Left_Ventricle	../WEIGHTS-ALL//Heart_Left_Ventricle/Heart_Left_Ventricle.ENSG00000121766.10.wgt.RDat	ZCCHC17	1	31800000	31800000	0.049996	rs1934299	-2.212	rs11584199	-0.00359	2.89	2.024	417	1	lasso	-0.00063	0.363	2.024	0.043	NA	NA	NA	NA	NA
Heart_Left_Ventricle	../WEIGHTS-ALL//Heart_Left_Ventricle/Heart_Left_Ventricle.ENSG00000121769.3.wgt.RDat	FABP3	1	31800000	31800000	0.062243	NA	NA	NA	NA	NA	NA	0	0	enet	0.000811	0.27	NA	NA	NA	NA	NA	NA	NA
Heart_Left_Ventricle	../WEIGHTS-ALL//Heart_Left_Ventricle/Heart_Left_Ventricle.ENSG00000121775.13.wgt.RDat	TMEM39B	1	32500000	32600000	0.103599	rs636503	-2.457	rs4317856	-0.00102	-3.61	0.319	246	3	lasso	0.0147	0.0258	-0.28735	0.774	NA	NA	NA	NA	NA
Heart_Left_Ventricle	../WEIGHTS-ALL//Heart_Left_Ventricle/Heart_Left_Ventricle.ENSG00000121903.10.wgt.RDat	ZSCAN20	1	33900000	34000000	0.080769	rs519370	3.062	rs1690557	-0.000378	-3.54	0.878	472	472	blup	0.014	0.029	-0.02861	0.977	NA	NA	NA	NA	NA
Heart_Left_Ventricle	../WEIGHTS-ALL//Heart_Left_Ventricle/Heart_Left_Ventricle.ENSG00000121905.5.wgt.RDat	HPCA	1	33400000	33400000	0.011444	rs12126851	2.665	rs2268691	-0.00341	2.68	-1.015	275	1	lasso	0.011	0.0465	-1.015	0.31	NA	NA	NA	NA	NA
Heart_Left_Ventricle	../WEIGHTS-ALL//Heart_Left_Ventricle/Heart_Left_Ventricle.ENSG00000121931.11.wgt.RDat	LRIF1	1	111000000	111000000	0.011512	rs12023354	3.607	rs12047673	-0.00335	3.07	-0.583	614	614	blup	-0.00199	0.496	-0.85497	0.393	NA	NA	NA	NA	NA
Heart_Left_Ventricle	../WEIGHTS-ALL//Heart_Left_Ventricle/Heart_Left_Ventricle.ENSG00000121940.11.wgt.RDat	CLCC1	1	109000000	110000000	0.131819	rs7522157	2.878	rs193139	0.0258	4.25	0.69	389	8	lasso	0.0394	0.000593	0.08326	0.934	NA	NA	NA	NA	NA
Heart_Left_Ventricle	../WEIGHTS-ALL//Heart_Left_Ventricle/Heart_Left_Ventricle.ENSG00000121957.8.wgt.RDat	GPSM2	1	109000000	109000000	0.039458	rs7522157	2.878	rs338466	-0.00367	3.1	1.943	370	2	lasso	0.0175	0.0166	2.12891	0.0333	NA	NA	NA	NA	NA
Heart_Left_Ventricle	../WEIGHTS-ALL//Heart_Left_Ventricle/Heart_Left_Ventricle.ENSG00000122176.10.wgt.RDat	FMOD	1	203000000	203000000	0.197988	rs12026765	3.93	rs6697630	0.0504	-4.56	-1.15	501	6	lasso	0.033	0.00155	1.04851	0.294	NA	NA	NA	NA	NA
Heart_Left_Ventricle	../WEIGHTS-ALL//Heart_Left_Ventricle/Heart_Left_Ventricle.ENSG00000122218.10.wgt.RDat	COPA	1	160000000	160000000	0.129476	rs2501331	2.855	rs6661197	0.079	-4.78	-0.305	498	2	lasso	0.0712	4.99e-06	0.42281	0.672	NA	NA	NA	NA	NA
Heart_Left_Ventricle	../WEIGHTS-ALL//Heart_Left_Ventricle/Heart_Left_Ventricle.ENSG00000122223.8.wgt.RDat	CD244	1	161000000	161000000	0.140219	rs12094497	-2.648	rs11265493	0.0187	4.35	0.772	463	9	enet	0.0554	5.41e-05	1.09708	0.273	NA	NA	NA	NA	NA
Heart_Left_Ventricle	../WEIGHTS-ALL//Heart_Left_Ventricle/Heart_Left_Ventricle.ENSG00000122417.11.wgt.RDat	ODF2L	1	86800000	86900000	0.151153	rs12142266	-2.29	rs7515651	0.0596	-5.29	-0.399	447	2	lasso	0.0539	6.76e-05	0.34636	0.729	NA	NA	NA	NA	NA
Heart_Left_Ventricle	../WEIGHTS-ALL//Heart_Left_Ventricle/Heart_Left_Ventricle.ENSG00000122432.12.wgt.RDat	SPATA1	1	85000000	85000000	0.121144	rs597630	-3.175	rs1359607	0.0101	-3.39	-2.157	538	3	lasso	0.0466	0.000202	1.76432	0.0777	NA	NA	NA	NA	NA
Heart_Left_Ventricle	../WEIGHTS-ALL//Heart_Left_Ventricle/Heart_Left_Ventricle.ENSG00000122435.5.wgt.RDat	TRMT13	1	101000000	101000000	0.054055	rs2185132	-2.929	rs568089	0.0117	-3.67	0.279	452	452	blup	0.0162	0.0203	0.67176	0.502	NA	NA	NA	NA	NA
Heart_Left_Ventricle	../WEIGHTS-ALL//Heart_Left_Ventricle/Heart_Left_Ventricle.ENSG00000122477.8.wgt.RDat	LRRC39	1	101000000	101000000	0.090139	rs2185132	-2.929	rs17121940	0.0136	3.76	-1.476	443	443	blup	0.0297	0.00257	-1.36485	0.172	NA	NA	NA	NA	NA
Heart_Left_Ventricle	../WEIGHTS-ALL//Heart_Left_Ventricle/Heart_Left_Ventricle.ENSG00000122481.12.wgt.RDat	RWDD3	1	95700000	95700000	0.336433	rs12047766	2.788	rs11589700	0.163	6.78	-2.241	498	498	blup	0.165	2.12e-12	-1.99724	0.0458	NA	NA	NA	NA	NA
Heart_Left_Ventricle	../WEIGHTS-ALL//Heart_Left_Ventricle/Heart_Left_Ventricle.ENSG00000122482.16.wgt.RDat	ZNF644	1	91400000	91500000	0.071284	rs12048529	3.791	rs6700854	-0.003	3.64	1.476	420	420	blup	-0.0018	0.474	0.76201	0.446	NA	NA	NA	NA	NA
Heart_Left_Ventricle	../WEIGHTS-ALL//Heart_Left_Ventricle/Heart_Left_Ventricle.ENSG00000122483.13.wgt.RDat	CCDC18	1	93600000	93700000	0.092909	rs4847428	-3.515	rs12757307	0.00163	3.36	0.598	270	11	enet	0.0316	0.00193	0.90563	0.365	NA	NA	NA	NA	NA
Heart_Left_Ventricle	../WEIGHTS-ALL//Heart_Left_Ventricle/Heart_Left_Ventricle.ENSG00000122484.8.wgt.RDat	RPAP2	1	92800000	92900000	0.039522	rs9661103	-2.432	rs2391140	0.0096	3.87	-0.722	303	1	lasso	0.0141	0.0283	-0.722	0.47	NA	NA	NA	NA	NA
Heart_Left_Ventricle	../WEIGHTS-ALL//Heart_Left_Ventricle/Heart_Left_Ventricle.ENSG00000123472.8.wgt.RDat	ATPAF1	1	47100000	47100000	0.151136	rs1547180	2.82	rs12138736	0.00903	-4.73	0.44	373	373	blup	0.0284	0.0031	-0.12482	0.901	NA	NA	NA	NA	NA
Heart_Left_Ventricle	../WEIGHTS-ALL//Heart_Left_Ventricle/Heart_Left_Ventricle.ENSG00000123684.8.wgt.RDat	LPGAT1	1	212000000	212000000	0.007293	NA	NA	NA	NA	NA	NA	0	0	lasso	0.00816	0.0737	NA	NA	NA	NA	NA	NA	NA
Heart_Left_Ventricle	../WEIGHTS-ALL//Heart_Left_Ventricle/Heart_Left_Ventricle.ENSG00000123685.4.wgt.RDat	BATF3	1	213000000	213000000	0.02302	rs1195472	-2.968	rs878947	-0.00365	-3.23	1.44	433	433	blup	0.000618	0.281	-0.65136	0.515	NA	NA	NA	NA	NA
Heart_Left_Ventricle	../WEIGHTS-ALL//Heart_Left_Ventricle/Heart_Left_Ventricle.ENSG00000123689.5.wgt.RDat	G0S2	1	210000000	210000000	0.067631	rs12565406	-3.048	rs11580294	0.00271	-3.93	1.706	498	3	lasso	0.00137	0.243	-1.78798	0.0738	NA	NA	NA	NA	NA
Heart_Left_Ventricle	../WEIGHTS-ALL//Heart_Left_Ventricle/Heart_Left_Ventricle.ENSG00000123836.10.wgt.RDat	PFKFB2	1	207000000	207000000	0.168693	rs11811460	2.432	rs11120148	0.0678	5.52	-0.176	414	24	enet	0.0914	2.32e-07	0.5917	0.554	NA	NA	NA	NA	NA
Heart_Left_Ventricle	../WEIGHTS-ALL//Heart_Left_Ventricle/Heart_Left_Ventricle.ENSG00000123843.8.wgt.RDat	C4BPB	1	207000000	207000000	0.159744	rs11811460	2.432	rs12711513	0.02	4.22	0.915	401	8	lasso	0.0424	0.000378	0.51495	0.607	NA	NA	NA	NA	NA
Heart_Left_Ventricle	../WEIGHTS-ALL//Heart_Left_Ventricle/Heart_Left_Ventricle.ENSG00000125703.10.wgt.RDat	ATG4C	1	63200000	63300000	0.064294	rs10493319	-3.684	rs2780883	-0.000572	3.31	-0.202	506	4	lasso	0.00765	0.0803	-0.64335	0.52	NA	NA	NA	NA	NA
Heart_Left_Ventricle	../WEIGHTS-ALL//Heart_Left_Ventricle/Heart_Left_Ventricle.ENSG00000125945.10.wgt.RDat	ZNF436	1	23700000	23700000	0.252876	rs17278869	2.346	rs3795308	0.071	6.11	-1.015	311	311	blup	0.0804	1.25e-06	-0.86823	0.385	NA	NA	NA	NA	NA
Heart_Left_Ventricle	../WEIGHTS-ALL//Heart_Left_Ventricle/Heart_Left_Ventricle.ENSG00000126088.8.wgt.RDat	UROD	1	45500000	45500000	0.120396	rs12743512	-5.63	rs6678726	0.04	-4.63	3.023	322	3	lasso	0.0479	0.000165	-3.76679	0.000165	NA	NA	NA	NA	NA
Heart_Left_Ventricle	../WEIGHTS-ALL//Heart_Left_Ventricle/Heart_Left_Ventricle.ENSG00000126091.15.wgt.RDat	ST3GAL3	1	44200000	44400000	0.195776	rs11210815	2.644	rs1472661	0.0617	-4.58	-0.332	421	3	lasso	0.0446	0.000272	0.26726	0.789	NA	NA	NA	NA	NA
Heart_Left_Ventricle	../WEIGHTS-ALL//Heart_Left_Ventricle/Heart_Left_Ventricle.ENSG00000126106.9.wgt.RDat	TMEM53	1	45100000	45100000	0.011508	rs11211076	-4.091	rs3889695	-0.00352	-3	1.598	369	369	blup	-0.00248	0.565	-0.03924	0.969	NA	NA	NA	NA	NA
Heart_Left_Ventricle	../WEIGHTS-ALL//Heart_Left_Ventricle/Heart_Left_Ventricle.ENSG00000126698.6.wgt.RDat	DNAJC8	1	28500000	28600000	0.057744	rs6668505	-3.105	rs313153	0.0202	-3.93	1.951	254	2	lasso	0.0111	0.046	-1.94933	0.0513	NA	NA	NA	NA	NA
Heart_Left_Ventricle	../WEIGHTS-ALL//Heart_Left_Ventricle/Heart_Left_Ventricle.ENSG00000126709.10.wgt.RDat	IFI6	1	28000000	28000000	0.142723	rs17162551	2.903	rs9438589	0.00435	5.29	0.482	261	261	blup	0.0147	0.0256	-1.46335	0.143	NA	NA	NA	NA	NA
Heart_Left_Ventricle	../WEIGHTS-ALL//Heart_Left_Ventricle/Heart_Left_Ventricle.ENSG00000127054.14.wgt.RDat	CPSF3L	1	1250000	1260000	0.080661	rs4970383	-2.716	rs12103	0.0342	3.93	0.24	261	2	lasso	0.0336	0.00142	-0.08323	0.934	NA	NA	NA	NA	NA
Heart_Left_Ventricle	../WEIGHTS-ALL//Heart_Left_Ventricle/Heart_Left_Ventricle.ENSG00000127125.7.wgt.RDat	PPCS	1	42900000	42900000	0.000493	rs1385129	-3.264	rs4660632	-0.00251	3.07	-0.454	343	343	blup	0.0187	0.0138	-0.51876	0.604	NA	NA	NA	NA	NA
Heart_Left_Ventricle	../WEIGHTS-ALL//Heart_Left_Ventricle/Heart_Left_Ventricle.ENSG00000127129.5.wgt.RDat	EDN2	1	41900000	42000000	0.13974	rs2483693	-3.349	rs11572340	0.0672	-4.94	-0.86	434	2	lasso	0.0606	2.48e-05	0.96735	0.333	NA	NA	NA	NA	NA
Heart_Left_Ventricle	../WEIGHTS-ALL//Heart_Left_Ventricle/Heart_Left_Ventricle.ENSG00000127423.6.wgt.RDat	AUNIP	1	26200000	26200000	0.08116	rs4290051	2.929	rs213624	0.0581	-4.72	-1.514	402	3	lasso	0.0382	0.00071	1.49985	0.134	NA	NA	NA	NA	NA
Heart_Left_Ventricle	../WEIGHTS-ALL//Heart_Left_Ventricle/Heart_Left_Ventricle.ENSG00000127463.9.wgt.RDat	EMC1	1	19500000	19600000	0.3183	rs1542875	-3.45	rs710865	0.213	-7.71	-0.789	506	4	lasso	0.237	1.02e-17	0.84155	0.4	NA	NA	NA	NA	NA
Heart_Left_Ventricle	../WEIGHTS-ALL//Heart_Left_Ventricle/Heart_Left_Ventricle.ENSG00000127472.6.wgt.RDat	PLA2G5	1	20400000	20400000	0.216521	rs2072752	-3.048	rs1578642	0.0524	5.2	1.175	525	8	lasso	0.0799	1.34e-06	1.13797	0.255	NA	NA	NA	NA	NA
Heart_Left_Ventricle	../WEIGHTS-ALL//Heart_Left_Ventricle/Heart_Left_Ventricle.ENSG00000127483.13.wgt.RDat	HP1BP3	1	21100000	21100000	0.05452	rs2072752	-3.048	rs1152998	0.0322	3.95	-0.643	431	2	lasso	0.0206	0.0102	-0.66072	0.509	NA	NA	NA	NA	NA
Heart_Left_Ventricle	../WEIGHTS-ALL//Heart_Left_Ventricle/Heart_Left_Ventricle.ENSG00000130695.9.wgt.RDat	CEP85	1	26600000	26600000	0.291157	rs12079255	2.938	rs4329500	0.106	5.63	2.543	429	429	blup	0.0978	8.75e-08	2.70841	0.00676	NA	NA	NA	NA	NA
Heart_Left_Ventricle	../WEIGHTS-ALL//Heart_Left_Ventricle/Heart_Left_Ventricle.ENSG00000130762.10.wgt.RDat	ARHGEF16	1	3370000	3400000	0.124657	rs868688	2.863	rs2493264	0.0158	3.85	1.311	490	3	lasso	0.00465	0.134	1.37918	0.168	NA	NA	NA	NA	NA
Heart_Left_Ventricle	../WEIGHTS-ALL//Heart_Left_Ventricle/Heart_Left_Ventricle.ENSG00000130764.5.wgt.RDat	LRRC47	1	3700000	3710000	0.074003	rs868688	2.863	rs7513053	-0.00319	3.2	-1.036	470	1	lasso	-0.00256	0.577	-1.036	0.3	NA	NA	NA	NA	NA
Heart_Left_Ventricle	../WEIGHTS-ALL//Heart_Left_Ventricle/Heart_Left_Ventricle.ENSG00000130766.4.wgt.RDat	SESN2	1	28600000	28600000	0.168068	rs6668505	-3.105	rs2938867	0.0557	5	1.44	260	8	enet	0.0656	1.18e-05	1.33143	0.183	NA	NA	NA	NA	NA
Heart_Left_Ventricle	../WEIGHTS-ALL//Heart_Left_Ventricle/Heart_Left_Ventricle.ENSG00000130770.13.wgt.RDat	ATPIF1	1	28600000	28600000	0.050147	rs6668505	-3.105	rs6668505	0.00139	-3.44	-3.105	255	3	lasso	0.0128	0.0347	3.1402	0.00169	NA	NA	NA	NA	NA
Heart_Left_Ventricle	../WEIGHTS-ALL//Heart_Left_Ventricle/Heart_Left_Ventricle.ENSG00000130940.10.wgt.RDat	CASZ1	1	10700000	10900000	0.03301	rs12048262	-3.076	rs9970001	0.00321	2.87	-0.279	391	6	enet	0.00634	0.1	-0.55251	0.581	NA	NA	NA	NA	NA
Heart_Left_Ventricle	../WEIGHTS-ALL//Heart_Left_Ventricle/Heart_Left_Ventricle.ENSG00000131238.12.wgt.RDat	PPT1	1	40500000	40600000	0.088991	rs209619	3.583	rs10789078	0.0264	4.52	1.977	420	6	enet	0.0177	0.0161	1.87862	0.0603	NA	NA	NA	NA	NA
Heart_Left_Ventricle	../WEIGHTS-ALL//Heart_Left_Ventricle/Heart_Left_Ventricle.ENSG00000131584.14.wgt.RDat	ACAP3	1	1230000	1240000	0.03815	NA	NA	NA	NA	NA	NA	0	0	lasso	0.00528	0.12	NA	NA	NA	NA	NA	NA	NA
Heart_Left_Ventricle	../WEIGHTS-ALL//Heart_Left_Ventricle/Heart_Left_Ventricle.ENSG00000131591.13.wgt.RDat	C1orf159	1	1020000	1050000	0.140358	rs4970383	-2.716	rs3766192	0.00858	-3.79	-1.227	222	222	blup	0.00746	0.083	0.82215	0.411	NA	NA	NA	NA	NA
Heart_Left_Ventricle	../WEIGHTS-ALL//Heart_Left_Ventricle/Heart_Left_Ventricle.ENSG00000131697.13.wgt.RDat	NPHP4	1	5920000	6050000	0.126727	rs709208	-4.001	rs12745395	0.0345	4.86	-0.151	510	4	lasso	0.0442	0.000292	-0.28822	0.773	NA	NA	NA	NA	NA
Heart_Left_Ventricle	../WEIGHTS-ALL//Heart_Left_Ventricle/Heart_Left_Ventricle.ENSG00000131778.13.wgt.RDat	CHD1L	1	147000000	147000000	0.326295	rs10399871	2.432	rs6681716	0.0501	-5.93	-0.454	407	10	lasso	0.105	2.72e-08	0.35936	0.719	NA	NA	NA	NA	NA
Heart_Left_Ventricle	../WEIGHTS-ALL//Heart_Left_Ventricle/Heart_Left_Ventricle.ENSG00000131788.11.wgt.RDat	PIAS3	1	146000000	146000000	0.006287	rs900347	2.665	rs10910829	-0.00248	2.41	-0.613	109	109	blup	-0.000361	0.343	2.25777	0.024	NA	NA	NA	NA	NA
Heart_Left_Ventricle	../WEIGHTS-ALL//Heart_Left_Ventricle/Heart_Left_Ventricle.ENSG00000131791.6.wgt.RDat	PRKAB2	1	147000000	147000000	0.030776	rs10399871	2.432	rs2354432	-0.000213	-2.82	-0.372	380	2	lasso	-0.00266	0.595	1.05901	0.29	NA	NA	NA	NA	NA
Heart_Left_Ventricle	../WEIGHTS-ALL//Heart_Left_Ventricle/Heart_Left_Ventricle.ENSG00000131795.8.wgt.RDat	RBM8A	1	146000000	146000000	0.115233	rs900347	2.665	rs1797052	-0.00334	2.88	0.412	109	23	enet	0.0296	0.0026	0.86879	0.385	NA	NA	NA	NA	NA
Heart_Left_Ventricle	../WEIGHTS-ALL//Heart_Left_Ventricle/Heart_Left_Ventricle.ENSG00000131910.4.wgt.RDat	NR0B2	1	27200000	27200000	0.123553	rs17162551	2.903	rs7504	0.0374	-3.84	-0.176	256	256	blup	0.00995	0.0551	-0.05969	0.952	NA	NA	NA	NA	NA
Heart_Left_Ventricle	../WEIGHTS-ALL//Heart_Left_Ventricle/Heart_Left_Ventricle.ENSG00000132122.7.wgt.RDat	SPATA6	1	48800000	48900000	0.149268	rs12408979	-3.138	rs12135744	0.0194	-4.33	0.613	464	464	blup	0.0367	0.0009	-1.51626	0.129	NA	NA	NA	NA	NA
Heart_Left_Ventricle	../WEIGHTS-ALL//Heart_Left_Ventricle/Heart_Left_Ventricle.ENSG00000132196.9.wgt.RDat	HSD17B7	1	163000000	163000000	0.00165	rs16847294	2.841	rs12048575	0.00253	-3.09	-1.015	593	1	lasso	0.0112	0.0448	1.015	0.31	NA	NA	NA	NA	NA
Heart_Left_Ventricle	../WEIGHTS-ALL//Heart_Left_Ventricle/Heart_Left_Ventricle.ENSG00000132485.8.wgt.RDat	ZRANB2	1	71500000	71500000	0.016409	NA	NA	NA	NA	NA	NA	0	0	lasso	0.0173	0.0173	NA	NA	NA	NA	NA	NA	NA
Heart_Left_Ventricle	../WEIGHTS-ALL//Heart_Left_Ventricle/Heart_Left_Ventricle.ENSG00000132676.11.wgt.RDat	DAP3	1	156000000	156000000	0.012025	NA	NA	NA	NA	NA	NA	0	0	lasso	0.0114	0.0434	NA	NA	NA	NA	NA	NA	NA
Heart_Left_Ventricle	../WEIGHTS-ALL//Heart_Left_Ventricle/Heart_Left_Ventricle.ENSG00000132681.12.wgt.RDat	ATP1A4	1	160000000	160000000	0.209128	rs2501331	2.855	rs10494336	0.123	6.01	0.568	514	4	lasso	0.134	3.09e-10	0.81194	0.417	NA	NA	NA	NA	NA
Heart_Left_Ventricle	../WEIGHTS-ALL//Heart_Left_Ventricle/Heart_Left_Ventricle.ENSG00000132688.10.wgt.RDat	NES	1	157000000	157000000	0.09114	rs3748570	2.661	rs3748571	-0.00339	-3.36	-0.151	447	4	lasso	0.00688	0.0914	0.82722	0.408	NA	NA	NA	NA	NA
Heart_Left_Ventricle	../WEIGHTS-ALL//Heart_Left_Ventricle/Heart_Left_Ventricle.ENSG00000132693.8.wgt.RDat	CRP	1	160000000	160000000	0.026965	rs2501331	2.855	rs16842662	0.0156	2.5	1.106	520	520	blup	0.0073	0.0852	-1.8617	0.0626	NA	NA	NA	NA	NA
Heart_Left_Ventricle	../WEIGHTS-ALL//Heart_Left_Ventricle/Heart_Left_Ventricle.ENSG00000132698.9.wgt.RDat	RAB25	1	156000000	156000000	0.026436	rs822519	2.652	rs6686886	-0.00348	3.16	0.706	307	307	blup	-0.0024	0.552	-1.85971	0.0629	NA	NA	NA	NA	NA
Heart_Left_Ventricle	../WEIGHTS-ALL//Heart_Left_Ventricle/Heart_Left_Ventricle.ENSG00000132702.8.wgt.RDat	HAPLN2	1	157000000	157000000	0.04207	rs3748570	2.661	rs12749198	-0.00207	3.42	-1.103	452	2	lasso	-0.00246	0.562	-1.22586	0.22	NA	NA	NA	NA	NA
Heart_Left_Ventricle	../WEIGHTS-ALL//Heart_Left_Ventricle/Heart_Left_Ventricle.ENSG00000132763.10.wgt.RDat	MMACHC	1	46000000	46000000	0.139425	rs518365	-5.738	rs4660863	0.118	6.02	4.113	283	6	lasso	0.115	5.74e-09	4.07967	4.51e-05	0	0.005	0.001	0.928	0.066
Heart_Left_Ventricle	../WEIGHTS-ALL//Heart_Left_Ventricle/Heart_Left_Ventricle.ENSG00000132768.9.wgt.RDat	DPH2	1	44400000	44400000	0.03891	NA	NA	NA	NA	NA	NA	0	0	enet	0.000962	0.263	NA	NA	NA	NA	NA	NA	NA
Heart_Left_Ventricle	../WEIGHTS-ALL//Heart_Left_Ventricle/Heart_Left_Ventricle.ENSG00000132781.13.wgt.RDat	MUTYH	1	45800000	45800000	0.066345	rs518365	-5.738	rs12139364	-0.00292	-3.16	4.592	285	285	blup	0.00249	0.197	-4.27126	1.94e-05	0.004	0	0.744	0.024	0.227
Heart_Left_Ventricle	../WEIGHTS-ALL//Heart_Left_Ventricle/Heart_Left_Ventricle.ENSG00000132849.14.wgt.RDat	INADL	1	62200000	62600000	0.398442	rs12092770	3	rs2498962	0.0304	-5.18	-2.17	485	46	enet	0.171	8.19e-13	2.59392	0.00949	NA	NA	NA	NA	NA
Heart_Left_Ventricle	../WEIGHTS-ALL//Heart_Left_Ventricle/Heart_Left_Ventricle.ENSG00000132879.9.wgt.RDat	FBXO44	1	11700000	11700000	0.080609	rs198358	2.834	rs12138960	-0.00311	3.07	0.44	457	1	lasso	0.0158	0.0215	0.44	0.66	NA	NA	NA	NA	NA
Heart_Left_Ventricle	../WEIGHTS-ALL//Heart_Left_Ventricle/Heart_Left_Ventricle.ENSG00000132881.7.wgt.RDat	RSG1	1	16600000	16600000	0.146004	rs945425	6.034	rs1008529	0.107	5.87	-0.372	318	3	lasso	0.0975	9.24e-08	-0.33975	0.734	NA	NA	NA	NA	NA
Heart_Left_Ventricle	../WEIGHTS-ALL//Heart_Left_Ventricle/Heart_Left_Ventricle.ENSG00000132906.13.wgt.RDat	CASP9	1	15800000	15900000	0.320391	rs945425	6.034	rs2042370	0.259	-8.47	-0.935	504	13	lasso	0.247	1.69e-18	0.70402	0.481	NA	NA	NA	NA	NA
Heart_Left_Ventricle	../WEIGHTS-ALL//Heart_Left_Ventricle/Heart_Left_Ventricle.ENSG00000133048.8.wgt.RDat	CHI3L1	1	203000000	203000000	0.213223	rs12026765	3.93	rs10399931	0.115	-5.88	0.013	503	13	enet	0.1	6.23e-08	-0.66883	0.504	NA	NA	NA	NA	NA
Heart_Left_Ventricle	../WEIGHTS-ALL//Heart_Left_Ventricle/Heart_Left_Ventricle.ENSG00000133055.4.wgt.RDat	MYBPH	1	203000000	203000000	0.048337	rs12026765	3.93	rs6673562	-0.00351	-3.29	-0.215	504	504	blup	0.00312	0.176	-0.53144	0.595	NA	NA	NA	NA	NA
Heart_Left_Ventricle	../WEIGHTS-ALL//Heart_Left_Ventricle/Heart_Left_Ventricle.ENSG00000133059.12.wgt.RDat	DSTYK	1	205000000	205000000	0.144022	rs12025272	-4.033	rs1172149	0.0218	-4.08	0.063	596	596	blup	0.0168	0.0187	-0.47934	0.632	NA	NA	NA	NA	NA
Heart_Left_Ventricle	../WEIGHTS-ALL//Heart_Left_Ventricle/Heart_Left_Ventricle.ENSG00000133065.6.wgt.RDat	SLC41A1	1	206000000	206000000	0.05962	rs2282430	-3.239	rs1980	-0.00264	3.24	-1.598	388	1	lasso	0.0106	0.0495	-1.598	0.11	NA	NA	NA	NA	NA
Heart_Left_Ventricle	../WEIGHTS-ALL//Heart_Left_Ventricle/Heart_Left_Ventricle.ENSG00000133067.13.wgt.RDat	LGR6	1	202000000	202000000	0.030357	NA	NA	NA	NA	NA	NA	0	0	lasso	0.00434	0.141	NA	NA	NA	NA	NA	NA	NA
Heart_Left_Ventricle	../WEIGHTS-ALL//Heart_Left_Ventricle/Heart_Left_Ventricle.ENSG00000133069.10.wgt.RDat	TMCC2	1	205000000	205000000	0.204721	rs12025272	-4.033	rs10900473	0.0966	6.35	0.806	588	3	lasso	0.104	3.5e-08	1.04756	0.295	NA	NA	NA	NA	NA
Heart_Left_Ventricle	../WEIGHTS-ALL//Heart_Left_Ventricle/Heart_Left_Ventricle.ENSG00000133216.12.wgt.RDat	EPHB2	1	23000000	23200000	0.101874	rs1866792	-3.239	rs309495	-0.00011	-3.23	0.253	457	457	blup	0.00889	0.0654	-0.55204	0.581	NA	NA	NA	NA	NA
Heart_Left_Ventricle	../WEIGHTS-ALL//Heart_Left_Ventricle/Heart_Left_Ventricle.ENSG00000133226.12.wgt.RDat	SRRM1	1	25000000	25000000	0.079386	rs195712	4.119	rs4487976	0.00189	-3.78	-1.762	501	1	lasso	-0.000136	0.327	1.762	0.0781	NA	NA	NA	NA	NA
Heart_Left_Ventricle	../WEIGHTS-ALL//Heart_Left_Ventricle/Heart_Left_Ventricle.ENSG00000134184.8.wgt.RDat	GSTM1	1	110000000	110000000	0.452851	rs12566133	-3.216	rs11807	0.0889	5.35	-1.126	460	9	lasso	0.106	2.4e-08	-1.25472	0.21	NA	NA	NA	NA	NA
Heart_Left_Ventricle	../WEIGHTS-ALL//Heart_Left_Ventricle/Heart_Left_Ventricle.ENSG00000134198.5.wgt.RDat	TSPAN2	1	116000000	116000000	0.164026	rs6537859	-3.45	rs12034918	0.0872	5.7	-2.807	486	486	blup	0.0894	3.19e-07	-1.78962	0.0735	NA	NA	NA	NA	NA
Heart_Left_Ventricle	../WEIGHTS-ALL//Heart_Left_Ventricle/Heart_Left_Ventricle.ENSG00000134201.6.wgt.RDat	GSTM5	1	110000000	110000000	0.560621	rs12566133	-3.216	rs3754446	0.296	-9.1	0.385	441	5	lasso	0.303	4.67e-23	-0.63003	0.529	NA	NA	NA	NA	NA
Heart_Left_Ventricle	../WEIGHTS-ALL//Heart_Left_Ventricle/Heart_Left_Ventricle.ENSG00000134202.6.wgt.RDat	GSTM3	1	110000000	110000000	0.767641	rs12566133	-3.216	rs1332018	0.455	-11.43	-0.994	448	12	lasso	0.511	7.3e-44	1.06931	0.285	NA	NA	NA	NA	NA
Heart_Left_Ventricle	../WEIGHTS-ALL//Heart_Left_Ventricle/Heart_Left_Ventricle.ENSG00000134215.11.wgt.RDat	VAV3	1	108000000	109000000	0.321968	rs2494068	2.086	rs1412655	0.11	-5.73	-0.643	464	40	enet	0.139	1.5e-10	0.30364	0.761	NA	NA	NA	NA	NA
Heart_Left_Ventricle	../WEIGHTS-ALL//Heart_Left_Ventricle/Heart_Left_Ventricle.ENSG00000134222.12.wgt.RDat	PSRC1	1	110000000	110000000	0.165598	rs7522157	2.878	rs660240	0.0642	4.54	0.319	442	22	enet	0.0556	5.28e-05	0.23405	0.815	NA	NA	NA	NA	NA
Heart_Left_Ventricle	../WEIGHTS-ALL//Heart_Left_Ventricle/Heart_Left_Ventricle.ENSG00000134240.7.wgt.RDat	HMGCS2	1	120000000	120000000	0.040693	rs1923025	2.108	rs10754417	-0.00213	3.39	0.228	335	335	blup	-0.00227	0.533	-3.01607	0.00256	NA	NA	NA	NA	NA
Heart_Left_Ventricle	../WEIGHTS-ALL//Heart_Left_Ventricle/Heart_Left_Ventricle.ENSG00000134243.7.wgt.RDat	SORT1	1	110000000	110000000	0.039806	rs12566133	-3.216	rs629001	0.0437	3.61	0.524	421	2	lasso	0.0274	0.00362	0.61307	0.54	NA	NA	NA	NA	NA
Heart_Left_Ventricle	../WEIGHTS-ALL//Heart_Left_Ventricle/Heart_Left_Ventricle.ENSG00000134245.13.wgt.RDat	WNT2B	1	113000000	113000000	0.018378	rs6537741	2.753	rs1759687	-0.00291	3.21	2.29	403	11	enet	0.0142	0.028	0.5827	0.56	NA	NA	NA	NA	NA
Heart_Left_Ventricle	../WEIGHTS-ALL//Heart_Left_Ventricle/Heart_Left_Ventricle.ENSG00000134247.9.wgt.RDat	PTGFRN	1	117000000	118000000	0.24118	rs12131793	3.427	rs12090536	0.0756	5.24	0.385	430	5	lasso	0.107	2.15e-08	0.691	0.49	NA	NA	NA	NA	NA
Heart_Left_Ventricle	../WEIGHTS-ALL//Heart_Left_Ventricle/Heart_Left_Ventricle.ENSG00000134248.9.wgt.RDat	LAMTOR5	1	111000000	111000000	0.072695	rs12023354	3.607	rs6662138	0.00294	3	-0.974	572	572	blup	0.0103	0.0523	-0.80737	0.419	NA	NA	NA	NA	NA
Heart_Left_Ventricle	../WEIGHTS-ALL//Heart_Left_Ventricle/Heart_Left_Ventricle.ENSG00000134253.5.wgt.RDat	TRIM45	1	118000000	118000000	0.028366	rs1289666	2.87	rs1467645	0.00864	-3.04	0.063	451	1	enet	0.00316	0.174	-0.063	0.95	NA	NA	NA	NA	NA
Heart_Left_Ventricle	../WEIGHTS-ALL//Heart_Left_Ventricle/Heart_Left_Ventricle.ENSG00000134255.9.wgt.RDat	CEPT1	1	112000000	112000000	0.04427	rs1890548	-3.607	rs12567355	0.00647	3.57	-1.15	579	1	lasso	-0.00143	0.433	-1.15	0.25	NA	NA	NA	NA	NA
Heart_Left_Ventricle	../WEIGHTS-ALL//Heart_Left_Ventricle/Heart_Left_Ventricle.ENSG00000134256.8.wgt.RDat	CD101	1	118000000	118000000	0.049914	rs12131793	3.667	rs1926843	0.00243	2.95	0.789	414	1	lasso	0.00264	0.191	0.789	0.43	NA	NA	NA	NA	NA
Heart_Left_Ventricle	../WEIGHTS-ALL//Heart_Left_Ventricle/Heart_Left_Ventricle.ENSG00000134258.12.wgt.RDat	VTCN1	1	118000000	118000000	0.202784	rs1289666	2.87	rs12032114	0.0724	-5.44	1.282	494	494	blup	0.0669	9.58e-06	0.03561	0.972	NA	NA	NA	NA	NA
Heart_Left_Ventricle	../WEIGHTS-ALL//Heart_Left_Ventricle/Heart_Left_Ventricle.ENSG00000134259.3.wgt.RDat	NGF	1	116000000	116000000	0.041659	rs12145661	3.607	rs1294375	-0.000478	-3.52	0.292	566	1	lasso	0.0004	0.293	-0.292	0.77	NA	NA	NA	NA	NA
Heart_Left_Ventricle	../WEIGHTS-ALL//Heart_Left_Ventricle/Heart_Left_Ventricle.ENSG00000134262.8.wgt.RDat	AP4B1	1	114000000	114000000	0.169545	rs12072102	2.742	rs1217392	0.0673	-4.79	1.311	469	32	enet	0.0385	0.000684	-0.52846	0.597	NA	NA	NA	NA	NA
Heart_Left_Ventricle	../WEIGHTS-ALL//Heart_Left_Ventricle/Heart_Left_Ventricle.ENSG00000134369.11.wgt.RDat	NAV1	1	202000000	202000000	0.093003	rs1390398	3.216	rs882624	-0.00125	3.66	-0.164	618	33	enet	0.00298	0.18	0.03943	0.969	NA	NA	NA	NA	NA
Heart_Left_Ventricle	../WEIGHTS-ALL//Heart_Left_Ventricle/Heart_Left_Ventricle.ENSG00000134371.9.wgt.RDat	CDC73	1	193000000	193000000	0.020951	NA	NA	NA	NA	NA	NA	0	0	enet	0.00931	0.0611	NA	NA	NA	NA	NA	NA	NA
Heart_Left_Ventricle	../WEIGHTS-ALL//Heart_Left_Ventricle/Heart_Left_Ventricle.ENSG00000134375.6.wgt.RDat	TIMM17A	1	202000000	202000000	0.086253	rs1390398	3.216	rs10920303	-0.0014	-3.6	0.915	472	2	lasso	-0.00098	0.392	-1.12724	0.26	NA	NA	NA	NA	NA
Heart_Left_Ventricle	../WEIGHTS-ALL//Heart_Left_Ventricle/Heart_Left_Ventricle.ENSG00000134684.6.wgt.RDat	YARS	1	33200000	33300000	0.037219	rs12126851	2.665	rs696625	0.00305	3.39	0.553	252	4	lasso	0.0404	0.000514	0.41985	0.675	NA	NA	NA	NA	NA
Heart_Left_Ventricle	../WEIGHTS-ALL//Heart_Left_Ventricle/Heart_Left_Ventricle.ENSG00000134697.8.wgt.RDat	GNL2	1	38000000	38100000	0.228838	rs12140204	2.814	rs10908357	0.000384	-3.95	-1.405	452	26	enet	0.0694	6.54e-06	1.17757	0.239	NA	NA	NA	NA	NA
Heart_Left_Ventricle	../WEIGHTS-ALL//Heart_Left_Ventricle/Heart_Left_Ventricle.ENSG00000134709.6.wgt.RDat	HOOK1	1	60300000	60300000	0.139434	rs6692151	-3.583	rs12410303	0.0469	-4.67	0.138	398	12	enet	0.0696	6.35e-06	0.08749	0.93	NA	NA	NA	NA	NA
Heart_Left_Ventricle	../WEIGHTS-ALL//Heart_Left_Ventricle/Heart_Left_Ventricle.ENSG00000134716.5.wgt.RDat	CYP2J2	1	60400000	60400000	0.023467	rs6692151	-3.583	rs11207546	-0.0028	-3.03	0.412	411	411	blup	0.0107	0.0489	-2.11403	0.0345	NA	NA	NA	NA	NA
Heart_Left_Ventricle	../WEIGHTS-ALL//Heart_Left_Ventricle/Heart_Left_Ventricle.ENSG00000134717.13.wgt.RDat	BTF3L4	1	52500000	52600000	0.009415	rs7512677	-3.891	rs11587003	-0.00342	2.51	0.164	202	1	lasso	0.000216	0.304	0.164	0.87	NA	NA	NA	NA	NA
Heart_Left_Ventricle	../WEIGHTS-ALL//Heart_Left_Ventricle/Heart_Left_Ventricle.ENSG00000134744.9.wgt.RDat	ZCCHC11	1	52900000	53000000	0.113878	rs7512677	-3.891	rs17107246	0.041	5.14	-0.628	263	8	enet	0.0851	6.15e-07	0.74805	0.454	NA	NA	NA	NA	NA
Heart_Left_Ventricle	../WEIGHTS-ALL//Heart_Left_Ventricle/Heart_Left_Ventricle.ENSG00000134748.12.wgt.RDat	PRPF38A	1	52900000	52900000	0.166736	rs7512677	-3.891	rs7512768	0.0518	4.59	-0.063	257	2	lasso	0.0434	0.000324	-0.05729	0.954	NA	NA	NA	NA	NA
Heart_Left_Ventricle	../WEIGHTS-ALL//Heart_Left_Ventricle/Heart_Left_Ventricle.ENSG00000135747.7.wgt.RDat	ZNF670	1	247000000	247000000	0.094691	rs12737081	2.87	rs4925540	0.0275	-3.94	1.793	466	3	lasso	0.0391	0.000621	-0.54249	0.587	NA	NA	NA	NA	NA
Heart_Left_Ventricle	../WEIGHTS-ALL//Heart_Left_Ventricle/Heart_Left_Ventricle.ENSG00000135750.10.wgt.RDat	KCNK1	1	234000000	234000000	0.055288	rs6690678	2.989	rs12139277	0.00155	3.83	-0.038	604	8	enet	0.00706	0.0887	-0.30286	0.762	NA	NA	NA	NA	NA
Heart_Left_Ventricle	../WEIGHTS-ALL//Heart_Left_Ventricle/Heart_Left_Ventricle.ENSG00000135773.8.wgt.RDat	CAPN9	1	231000000	231000000	0.164839	rs927888	3.239	rs1890350	0.0445	4.97	0.426	692	692	blup	0.0558	5.13e-05	0.59555	0.551	NA	NA	NA	NA	NA
Heart_Left_Ventricle	../WEIGHTS-ALL//Heart_Left_Ventricle/Heart_Left_Ventricle.ENSG00000135775.9.wgt.RDat	COG2	1	231000000	231000000	0.085032	rs927888	3.239	rs901675	0.000674	-3.66	0.994	694	2	lasso	0.00137	0.243	-1.28936	0.197	NA	NA	NA	NA	NA
Heart_Left_Ventricle	../WEIGHTS-ALL//Heart_Left_Ventricle/Heart_Left_Ventricle.ENSG00000135778.7.wgt.RDat	NTPCR	1	233000000	233000000	0.567978	rs12140277	-2.878	rs12744791	0.338	-9.83	-0.598	594	8	lasso	0.398	1.07e-31	0.24549	0.806	NA	NA	NA	NA	NA
Heart_Left_Ventricle	../WEIGHTS-ALL//Heart_Left_Ventricle/Heart_Left_Ventricle.ENSG00000135801.5.wgt.RDat	TAF5L	1	230000000	230000000	0.102721	rs568916	-2.387	rs910501	0.0293	-3.85	-0.228	425	5	lasso	0.032	0.00182	-0.34672	0.729	NA	NA	NA	NA	NA
Heart_Left_Ventricle	../WEIGHTS-ALL//Heart_Left_Ventricle/Heart_Left_Ventricle.ENSG00000135823.9.wgt.RDat	STX6	1	181000000	181000000	0.099228	rs10798778	3.011	rs12565562	0.0172	-3.57	-0.126	471	2	lasso	0.0168	0.0185	0.15305	0.878	NA	NA	NA	NA	NA
Heart_Left_Ventricle	../WEIGHTS-ALL//Heart_Left_Ventricle/Heart_Left_Ventricle.ENSG00000135828.7.wgt.RDat	RNASEL	1	183000000	183000000	0.223327	rs2246475	3.138	rs2274509	0.119	6.46	0.24	456	5	lasso	0.127	8.67e-10	-0.15165	0.879	NA	NA	NA	NA	NA
Heart_Left_Ventricle	../WEIGHTS-ALL//Heart_Left_Ventricle/Heart_Left_Ventricle.ENSG00000135835.6.wgt.RDat	KIAA1614	1	181000000	181000000	0.277388	rs10798778	3.011	rs12748054	0.0331	4.9	1.126	433	6	lasso	0.0838	7.49e-07	1.72704	0.0842	NA	NA	NA	NA	NA
Heart_Left_Ventricle	../WEIGHTS-ALL//Heart_Left_Ventricle/Heart_Left_Ventricle.ENSG00000135838.9.wgt.RDat	NPL	1	183000000	183000000	0.025567	NA	NA	NA	NA	NA	NA	0	0	lasso	0.026	0.00452	NA	NA	NA	NA	NA	NA	NA
Heart_Left_Ventricle	../WEIGHTS-ALL//Heart_Left_Ventricle/Heart_Left_Ventricle.ENSG00000135842.12.wgt.RDat	FAM129A	1	185000000	185000000	0.074343	rs538337	-3.333	rs6701227	-0.00322	3.45	-0.674	403	403	blup	0.00708	0.0883	0.26979	0.787	NA	NA	NA	NA	NA
Heart_Left_Ventricle	../WEIGHTS-ALL//Heart_Left_Ventricle/Heart_Left_Ventricle.ENSG00000135845.5.wgt.RDat	PIGC	1	172000000	172000000	0.160492	rs859633	3.264	rs3768445	0.00139	-3.72	-0.935	392	392	blup	0.0627	1.8e-05	1.90666	0.0566	NA	NA	NA	NA	NA
Heart_Left_Ventricle	../WEIGHTS-ALL//Heart_Left_Ventricle/Heart_Left_Ventricle.ENSG00000135847.5.wgt.RDat	ACBD6	1	180000000	180000000	0.038624	rs6704010	3.09	rs10737348	0.0629	-4.55	1.555	427	3	lasso	0.0384	0.000687	-1.55401	0.12	NA	NA	NA	NA	NA
Heart_Left_Ventricle	../WEIGHTS-ALL//Heart_Left_Ventricle/Heart_Left_Ventricle.ENSG00000135862.5.wgt.RDat	LAMC1	1	183000000	183000000	0.159734	rs1144566	2.794	rs10752881	0.146	-6.55	0.075	440	48	enet	0.135	2.51e-10	-0.84907	0.396	NA	NA	NA	NA	NA
Heart_Left_Ventricle	../WEIGHTS-ALL//Heart_Left_Ventricle/Heart_Left_Ventricle.ENSG00000135870.7.wgt.RDat	RC3H1	1	174000000	174000000	0.029882	rs7553539	2.978	rs7365380	-0.00371	2.79	0.524	274	274	blup	-0.00286	0.632	1.61982	0.105	NA	NA	NA	NA	NA
Heart_Left_Ventricle	../WEIGHTS-ALL//Heart_Left_Ventricle/Heart_Left_Ventricle.ENSG00000136630.11.wgt.RDat	HLX	1	221000000	221000000	0.145546	rs2453236	-2.683	rs2642441	0.0429	4.38	-0.412	396	3	lasso	0.0496	0.000129	-0.71352	0.476	NA	NA	NA	NA	NA
Heart_Left_Ventricle	../WEIGHTS-ALL//Heart_Left_Ventricle/Heart_Left_Ventricle.ENSG00000136643.7.wgt.RDat	RPS6KC1	1	213000000	213000000	0.022674	rs1195472	-2.968	rs1434889	0.0132	-3.38	-0.292	425	1	lasso	0.00177	0.225	0.292	0.77	NA	NA	NA	NA	NA
Heart_Left_Ventricle	../WEIGHTS-ALL//Heart_Left_Ventricle/Heart_Left_Ventricle.ENSG00000136653.15.wgt.RDat	RASSF5	1	207000000	207000000	0.127307	rs28689766	2.87	rs12026542	0.053	-4.62	-0.935	356	5	lasso	0.0655	1.18e-05	1.37348	0.17	NA	NA	NA	NA	NA
Heart_Left_Ventricle	../WEIGHTS-ALL//Heart_Left_Ventricle/Heart_Left_Ventricle.ENSG00000137936.12.wgt.RDat	BCAR3	1	94000000	94300000	0.123687	rs4847428	-3.515	rs6541393	0.0844	-4.89	0.674	436	4	lasso	0.0712	5.04e-06	-0.91063	0.362	NA	NA	NA	NA	NA
Heart_Left_Ventricle	../WEIGHTS-ALL//Heart_Left_Ventricle/Heart_Left_Ventricle.ENSG00000137941.12.wgt.RDat	TTLL7	1	84300000	84500000	0.075507	rs7524898	-2.82	rs12119338	0.00844	-3.53	0.292	503	4	lasso	0.0257	0.00468	-0.35751	0.721	NA	NA	NA	NA	NA
Heart_Left_Ventricle	../WEIGHTS-ALL//Heart_Left_Ventricle/Heart_Left_Ventricle.ENSG00000137942.12.wgt.RDat	FNBP1L	1	93900000	94000000	0.031917	NA	NA	NA	NA	NA	NA	0	0	enet	-0.00174	0.467	NA	NA	NA	NA	NA	NA	NA
Heart_Left_Ventricle	../WEIGHTS-ALL//Heart_Left_Ventricle/Heart_Left_Ventricle.ENSG00000137944.12.wgt.RDat	CCBL2	1	89400000	89500000	0.252984	rs12133012	-3.966	rs4655890	0.0845	-5.57	2.346	358	25	enet	0.107	2.1e-08	-1.81546	0.0695	NA	NA	NA	NA	NA
Heart_Left_Ventricle	../WEIGHTS-ALL//Heart_Left_Ventricle/Heart_Left_Ventricle.ENSG00000137955.11.wgt.RDat	RABGGTB	1	76300000	76300000	0.076159	rs1249794	2.197	rs11163904	0.00653	3.91	-0.568	461	13	enet	0.024	0.00611	-0.7613	0.446	NA	NA	NA	NA	NA
Heart_Left_Ventricle	../WEIGHTS-ALL//Heart_Left_Ventricle/Heart_Left_Ventricle.ENSG00000137959.11.wgt.RDat	IFI44L	1	79100000	79100000	0.036951	rs6424779	-3.386	rs3766331	0.00806	3.61	1.555	408	1	lasso	0.0169	0.0182	1.555	0.12	NA	NA	NA	NA	NA
Heart_Left_Ventricle	../WEIGHTS-ALL//Heart_Left_Ventricle/Heart_Left_Ventricle.ENSG00000137960.5.wgt.RDat	GIPC2	1	78500000	78600000	0.022906	rs17391694	-2.958	rs1328452	-0.00234	2.7	1.175	322	322	blup	-0.00125	0.416	0.8294	0.407	NA	NA	NA	NA	NA
Heart_Left_Ventricle	../WEIGHTS-ALL//Heart_Left_Ventricle/Heart_Left_Ventricle.ENSG00000137965.6.wgt.RDat	IFI44	1	79100000	79100000	0.009305	rs6424779	-3.386	rs3766331	0.0132	3.19	1.555	412	1	lasso	0.00695	0.0903	1.555	0.12	NA	NA	NA	NA	NA
Heart_Left_Ventricle	../WEIGHTS-ALL//Heart_Left_Ventricle/Heart_Left_Ventricle.ENSG00000137968.12.wgt.RDat	SLC44A5	1	75700000	76100000	0.403586	rs3925749	2.938	rs1249812	0.183	-7.34	-0.372	422	8	lasso	0.244	2.86e-18	1.0618	0.288	NA	NA	NA	NA	NA
Heart_Left_Ventricle	../WEIGHTS-ALL//Heart_Left_Ventricle/Heart_Left_Ventricle.ENSG00000137992.10.wgt.RDat	DBT	1	101000000	101000000	0.108849	rs6689305	2.776	rs2810424	0.0212	-3.91	1.015	407	407	blup	0.0163	0.0201	-1.11142	0.266	NA	NA	NA	NA	NA
Heart_Left_Ventricle	../WEIGHTS-ALL//Heart_Left_Ventricle/Heart_Left_Ventricle.ENSG00000137996.8.wgt.RDat	RTCA	1	101000000	101000000	0.174749	rs6689305	2.776	rs3131839	0.0373	5.45	0.659	413	4	lasso	0.0789	1.57e-06	0.38284	0.702	NA	NA	NA	NA	NA
Heart_Left_Ventricle	../WEIGHTS-ALL//Heart_Left_Ventricle/Heart_Left_Ventricle.ENSG00000142583.13.wgt.RDat	SLC2A5	1	9100000	9150000	0.25567	rs3753271	2.938	rs5840	0.0364	4.62	0.025	417	5	lasso	0.0855	5.75e-07	-0.26638	0.79	NA	NA	NA	NA	NA
Heart_Left_Ventricle	../WEIGHTS-ALL//Heart_Left_Ventricle/Heart_Left_Ventricle.ENSG00000142599.13.wgt.RDat	RERE	1	8410000	8880000	0.085269	rs3753271	2.938	rs10779702	-0.00324	3.42	1.058	376	376	blup	0.0116	0.0419	0.75203	0.452	NA	NA	NA	NA	NA
Heart_Left_Ventricle	../WEIGHTS-ALL//Heart_Left_Ventricle/Heart_Left_Ventricle.ENSG00000142611.12.wgt.RDat	PRDM16	1	2990000	3360000	0.022924	NA	NA	NA	NA	NA	NA	0	0	enet	-0.00114	0.406	NA	NA	NA	NA	NA	NA	NA
Heart_Left_Ventricle	../WEIGHTS-ALL//Heart_Left_Ventricle/Heart_Left_Ventricle.ENSG00000142615.7.wgt.RDat	CELA2A	1	15800000	15800000	0.037054	NA	NA	NA	NA	NA	NA	0	0	lasso	0.022	0.00824	NA	NA	NA	NA	NA	NA	NA
Heart_Left_Ventricle	../WEIGHTS-ALL//Heart_Left_Ventricle/Heart_Left_Ventricle.ENSG00000142627.9.wgt.RDat	EPHA2	1	16500000	16500000	0.031109	rs945425	6.034	rs6697459	-0.0029	-2.88	0.164	353	3	enet	0.00103	0.259	-0.17914	0.858	NA	NA	NA	NA	NA
Heart_Left_Ventricle	../WEIGHTS-ALL//Heart_Left_Ventricle/Heart_Left_Ventricle.ENSG00000142632.12.wgt.RDat	ARHGEF19	1	16500000	16500000	0.612354	rs945425	6.034	rs221035	0.431	10.89	-0.279	335	9	enet	0.453	2.37e-37	-0.1483	0.882	NA	NA	NA	NA	NA
Heart_Left_Ventricle	../WEIGHTS-ALL//Heart_Left_Ventricle/Heart_Left_Ventricle.ENSG00000142657.16.wgt.RDat	PGD	1	10500000	10500000	0.044709	rs12048262	-3.076	rs3748581	-0.00177	3.39	-0.385	379	1	lasso	0.000775	0.272	-0.385	0.7	NA	NA	NA	NA	NA
Heart_Left_Ventricle	../WEIGHTS-ALL//Heart_Left_Ventricle/Heart_Left_Ventricle.ENSG00000142661.14.wgt.RDat	MYOM3	1	24400000	24400000	0.144792	rs195712	4.119	rs4649166	0.0431	-4.51	0.915	425	5	lasso	0.0365	0.000926	-0.84679	0.397	NA	NA	NA	NA	NA
Heart_Left_Ventricle	../WEIGHTS-ALL//Heart_Left_Ventricle/Heart_Left_Ventricle.ENSG00000142669.9.wgt.RDat	SH3BGRL3	1	26600000	26600000	0.122714	rs12079255	2.938	rs11247894	0.0917	5.7	0.86	417	2	lasso	0.0936	1.67e-07	0.65304	0.514	NA	NA	NA	NA	NA
Heart_Left_Ventricle	../WEIGHTS-ALL//Heart_Left_Ventricle/Heart_Left_Ventricle.ENSG00000142675.13.wgt.RDat	CNKSR1	1	26500000	26500000	0.490304	rs12079255	2.938	rs12145714	0.237	-8.84	0.164	441	15	lasso	0.377	1.19e-29	-0.37479	0.708	NA	NA	NA	NA	NA
Heart_Left_Ventricle	../WEIGHTS-ALL//Heart_Left_Ventricle/Heart_Left_Ventricle.ENSG00000142677.3.wgt.RDat	IL22RA1	1	24400000	24500000	0.144321	rs195712	4.119	rs3795302	0.0239	3.74	-0.482	418	418	blup	0.0157	0.022	-2.13065	0.0331	NA	NA	NA	NA	NA
Heart_Left_Ventricle	../WEIGHTS-ALL//Heart_Left_Ventricle/Heart_Left_Ventricle.ENSG00000142684.7.wgt.RDat	ZNF593	1	26500000	26500000	0.245647	rs12079255	2.938	rs12145714	0.139	-6.34	0.164	443	5	lasso	0.124	1.48e-09	-0.02844	0.977	NA	NA	NA	NA	NA
Heart_Left_Ventricle	../WEIGHTS-ALL//Heart_Left_Ventricle/Heart_Left_Ventricle.ENSG00000142686.7.wgt.RDat	C1orf216	1	36200000	36200000	0.057965	rs12408030	1.986	rs4652889	-7.58e-05	-2.86	-1.805	247	247	blup	0.00831	0.072	1.02828	0.304	NA	NA	NA	NA	NA
Heart_Left_Ventricle	../WEIGHTS-ALL//Heart_Left_Ventricle/Heart_Left_Ventricle.ENSG00000142687.13.wgt.RDat	KIAA0319L	1	35900000	36000000	0.023876	rs12408030	1.986	rs12048974	-0.00309	-2.56	-0.628	222	222	blup	0.000414	0.293	0.44669	0.655	NA	NA	NA	NA	NA
Heart_Left_Ventricle	../WEIGHTS-ALL//Heart_Left_Ventricle/Heart_Left_Ventricle.ENSG00000142694.6.wgt.RDat	EVA1B	1	36800000	36800000	0.027298	NA	NA	NA	NA	NA	NA	0	0	lasso	0.00557	0.114	NA	NA	NA	NA	NA	NA	NA
Heart_Left_Ventricle	../WEIGHTS-ALL//Heart_Left_Ventricle/Heart_Left_Ventricle.ENSG00000142733.10.wgt.RDat	MAP3K6	1	27700000	27700000	0.148866	rs17162551	2.903	rs4970520	0.0111	-4.18	-0.772	230	230	blup	0.01	0.0546	0.22194	0.824	NA	NA	NA	NA	NA
Heart_Left_Ventricle	../WEIGHTS-ALL//Heart_Left_Ventricle/Heart_Left_Ventricle.ENSG00000142748.8.wgt.RDat	FCN3	1	27700000	27700000	0.086947	rs17162551	2.903	rs7515122	0.0171	-3.64	0.189	230	2	lasso	0.0138	0.0295	-0.18858	0.85	NA	NA	NA	NA	NA
Heart_Left_Ventricle	../WEIGHTS-ALL//Heart_Left_Ventricle/Heart_Left_Ventricle.ENSG00000142765.13.wgt.RDat	SYTL1	1	27700000	27700000	0.115228	rs17162551	2.903	rs4970518	0.0454	-3.96	0.385	234	4	lasso	0.0344	0.00127	-0.39272	0.695	NA	NA	NA	NA	NA
Heart_Left_Ventricle	../WEIGHTS-ALL//Heart_Left_Ventricle/Heart_Left_Ventricle.ENSG00000142784.11.wgt.RDat	WDTC1	1	27600000	27600000	0.036512	rs17162551	2.903	rs12724052	-0.00104	-3.1	-0.358	238	1	lasso	0.00497	0.127	0.358	0.72	NA	NA	NA	NA	NA
Heart_Left_Ventricle	../WEIGHTS-ALL//Heart_Left_Ventricle/Heart_Left_Ventricle.ENSG00000142789.15.wgt.RDat	CELA3A	1	22300000	22300000	0.056935	rs9426785	-2.989	rs10917047	0.000311	3.2	0.722	530	1	lasso	0.0102	0.0524	0.722	0.47	NA	NA	NA	NA	NA
Heart_Left_Ventricle	../WEIGHTS-ALL//Heart_Left_Ventricle/Heart_Left_Ventricle.ENSG00000142794.14.wgt.RDat	NBPF3	1	21800000	21800000	0.749008	rs785197	-3.633	rs4654947	0.519	11.9	-1.78	380	9	lasso	0.586	1.11e-53	-1.30257	0.193	NA	NA	NA	NA	NA
Heart_Left_Ventricle	../WEIGHTS-ALL//Heart_Left_Ventricle/Heart_Left_Ventricle.ENSG00000142798.12.wgt.RDat	HSPG2	1	22200000	22300000	0.135793	rs9426785	-2.989	rs12737091	0.0191	4.02	0.842	523	5	lasso	0.00894	0.0649	0.82825	0.408	NA	NA	NA	NA	NA
Heart_Left_Ventricle	../WEIGHTS-ALL//Heart_Left_Ventricle/Heart_Left_Ventricle.ENSG00000142856.12.wgt.RDat	ITGB3BP	1	63900000	64000000	0.722961	rs1740402	3.998	rs10789138	0.522	12.13	-1.476	491	7	lasso	0.545	3.55e-48	-1.48297	0.138	NA	NA	NA	NA	NA
Heart_Left_Ventricle	../WEIGHTS-ALL//Heart_Left_Ventricle/Heart_Left_Ventricle.ENSG00000142871.11.wgt.RDat	CYR61	1	86000000	86000000	0.037339	NA	NA	NA	NA	NA	NA	0	0	enet	0.0189	0.0134	NA	NA	NA	NA	NA	NA	NA
Heart_Left_Ventricle	../WEIGHTS-ALL//Heart_Left_Ventricle/Heart_Left_Ventricle.ENSG00000142892.10.wgt.RDat	PIGK	1	77600000	77700000	0.211585	rs4268394	3.775	rs10493537	0.0269	3.85	0.013	456	456	blup	0.0243	0.00581	-0.90876	0.363	NA	NA	NA	NA	NA
Heart_Left_Ventricle	../WEIGHTS-ALL//Heart_Left_Ventricle/Heart_Left_Ventricle.ENSG00000142920.12.wgt.RDat	ADC	1	33500000	33600000	2.7e-05	rs12126851	2.665	rs12129692	0.00496	2.57	0.126	350	350	blup	0.0118	0.0409	-1.24725	0.212	NA	NA	NA	NA	NA
Heart_Left_Ventricle	../WEIGHTS-ALL//Heart_Left_Ventricle/Heart_Left_Ventricle.ENSG00000142937.7.wgt.RDat	RPS8	1	45200000	45200000	0.15424	rs11211086	-4.314	rs11803622	0.0917	-5.19	1.372	356	2	lasso	0.0799	1.35e-06	-1.42212	0.155	NA	NA	NA	NA	NA
Heart_Left_Ventricle	../WEIGHTS-ALL//Heart_Left_Ventricle/Heart_Left_Ventricle.ENSG00000142945.8.wgt.RDat	KIF2C	1	45200000	45200000	0.100334	rs11211076	-4.091	rs12749503	-0.00285	-3.24	-0.385	366	366	blup	0.00365	0.159	-1.4107	0.158	NA	NA	NA	NA	NA
Heart_Left_Ventricle	../WEIGHTS-ALL//Heart_Left_Ventricle/Heart_Left_Ventricle.ENSG00000142949.12.wgt.RDat	PTPRF	1	44000000	44100000	0.063581	rs17388983	3.19	rs3828151	0.0019	3.77	0.69	444	444	blup	0.00559	0.114	0.50342	0.615	NA	NA	NA	NA	NA
Heart_Left_Ventricle	../WEIGHTS-ALL//Heart_Left_Ventricle/Heart_Left_Ventricle.ENSG00000142959.4.wgt.RDat	BEST4	1	45200000	45300000	0.085954	rs11211086	-4.314	rs3795712	0.0211	3.96	-2.005	353	1	lasso	0.0087	0.0676	-2.005	0.045	NA	NA	NA	NA	NA
Heart_Left_Ventricle	../WEIGHTS-ALL//Heart_Left_Ventricle/Heart_Left_Ventricle.ENSG00000142961.10.wgt.RDat	MOB3C	1	47100000	47100000	0.221802	rs785503	-4.065	rs7556481	0.129	-6.56	0.292	368	2	lasso	0.168	1.32e-12	-0.58976	0.555	NA	NA	NA	NA	NA
Heart_Left_Ventricle	../WEIGHTS-ALL//Heart_Left_Ventricle/Heart_Left_Ventricle.ENSG00000142973.8.wgt.RDat	CYP4B1	1	47200000	47300000	0.43947	rs1547180	2.82	rs4646483	0.314	-9.26	0.69	389	7	lasso	0.302	4.83e-23	-0.84738	0.397	NA	NA	NA	NA	NA
Heart_Left_Ventricle	../WEIGHTS-ALL//Heart_Left_Ventricle/Heart_Left_Ventricle.ENSG00000143013.8.wgt.RDat	LMO4	1	87800000	87800000	0.05282	rs4655961	-2.968	rs7513881	-0.00365	-3.12	0.539	479	3	lasso	0.0167	0.0187	-0.82845	0.407	NA	NA	NA	NA	NA
Heart_Left_Ventricle	../WEIGHTS-ALL//Heart_Left_Ventricle/Heart_Left_Ventricle.ENSG00000143028.7.wgt.RDat	SYPL2	1	110000000	110000000	0.358446	rs12566133	-3.216	rs485660	0.162	7.69	1.103	426	7	lasso	0.316	3.15e-24	0.66138	0.508	NA	NA	NA	NA	NA
Heart_Left_Ventricle	../WEIGHTS-ALL//Heart_Left_Ventricle/Heart_Left_Ventricle.ENSG00000143036.12.wgt.RDat	SLC44A3	1	95300000	95400000	0.4016	rs1414904	-2.759	rs6673947	0.33	9.85	1.103	525	16	enet	0.353	1.86e-27	0.97762	0.328	NA	NA	NA	NA	NA
Heart_Left_Ventricle	../WEIGHTS-ALL//Heart_Left_Ventricle/Heart_Left_Ventricle.ENSG00000143061.13.wgt.RDat	IGSF3	1	117000000	117000000	0.094759	rs1289666	2.87	rs10801922	0.0344	-4.18	1.15	447	2	lasso	0.0276	0.00355	-1.10045	0.271	NA	NA	NA	NA	NA
Heart_Left_Ventricle	../WEIGHTS-ALL//Heart_Left_Ventricle/Heart_Left_Ventricle.ENSG00000143067.4.wgt.RDat	ZNF697	1	120000000	120000000	0.019685	rs1923025	2.108	rs12139088	-0.00366	-2.89	-0.674	377	377	blup	-2.17e-07	0.318	-0.96454	0.335	NA	NA	NA	NA	NA
Heart_Left_Ventricle	../WEIGHTS-ALL//Heart_Left_Ventricle/Heart_Left_Ventricle.ENSG00000143093.10.wgt.RDat	STRIP1	1	111000000	111000000	0.001644	rs12023354	3.607	rs12059276	0.00129	-3.05	0.842	519	2	lasso	0.00118	0.252	-1.22882	0.219	NA	NA	NA	NA	NA
Heart_Left_Ventricle	../WEIGHTS-ALL//Heart_Left_Ventricle/Heart_Left_Ventricle.ENSG00000143110.7.wgt.RDat	C1orf162	1	112000000	112000000	0.068231	rs1890548	-3.607	rs2764542	-0.00355	-3.04	-0.915	644	3	lasso	-0.00116	0.408	0.53813	0.59	NA	NA	NA	NA	NA
Heart_Left_Ventricle	../WEIGHTS-ALL//Heart_Left_Ventricle/Heart_Left_Ventricle.ENSG00000143119.8.wgt.RDat	CD53	1	111000000	111000000	0.055532	rs12023354	3.607	rs9725625	0.0018	-3.62	-0.915	595	2	lasso	0.0272	0.00375	1.17551	0.24	NA	NA	NA	NA	NA
Heart_Left_Ventricle	../WEIGHTS-ALL//Heart_Left_Ventricle/Heart_Left_Ventricle.ENSG00000143125.5.wgt.RDat	PROK1	1	111000000	111000000	0.308891	rs12023354	3.607	rs6674775	0.268	8.59	1.476	559	3	lasso	0.261	1.14e-19	1.48435	0.138	NA	NA	NA	NA	NA
Heart_Left_Ventricle	../WEIGHTS-ALL//Heart_Left_Ventricle/Heart_Left_Ventricle.ENSG00000143126.7.wgt.RDat	CELSR2	1	110000000	110000000	0.136465	rs7522157	2.878	rs17035415	-0.00357	-3.59	0.524	423	423	blup	0.00759	0.0811	0.59522	0.552	NA	NA	NA	NA	NA
Heart_Left_Ventricle	../WEIGHTS-ALL//Heart_Left_Ventricle/Heart_Left_Ventricle.ENSG00000143140.6.wgt.RDat	GJA5	1	147000000	147000000	0.01467	rs10399871	2.432	rs791274	0.000293	-3.3	-0.86	329	3	lasso	0.00312	0.175	0.69909	0.484	NA	NA	NA	NA	NA
Heart_Left_Ventricle	../WEIGHTS-ALL//Heart_Left_Ventricle/Heart_Left_Ventricle.ENSG00000143147.10.wgt.RDat	GPR161	1	168000000	168000000	0.089649	rs12021763	2.605	rs4657739	0.0393	-4.58	-0.385	477	2	lasso	0.0116	0.0421	0.24754	0.804	NA	NA	NA	NA	NA
Heart_Left_Ventricle	../WEIGHTS-ALL//Heart_Left_Ventricle/Heart_Left_Ventricle.ENSG00000143149.8.wgt.RDat	ALDH9A1	1	166000000	166000000	0.265939	rs41326750	-3.076	rs12408101	0.123	-6.07	-1.15	593	19	enet	0.17	8.66e-13	0.00672	0.995	NA	NA	NA	NA	NA
Heart_Left_Ventricle	../WEIGHTS-ALL//Heart_Left_Ventricle/Heart_Left_Ventricle.ENSG00000143153.8.wgt.RDat	ATP1B1	1	169000000	169000000	0.038285	rs1412336	-3.336	rs2000321	-0.00206	3.34	0.772	592	592	blup	0.00386	0.154	0.67059	0.502	NA	NA	NA	NA	NA
Heart_Left_Ventricle	../WEIGHTS-ALL//Heart_Left_Ventricle/Heart_Left_Ventricle.ENSG00000143155.8.wgt.RDat	TIPRL	1	168000000	168000000	0.218013	rs12021763	2.605	rs2072776	0.105	-6.03	0.954	467	5	lasso	0.0944	1.48e-07	-1.04694	0.295	NA	NA	NA	NA	NA
Heart_Left_Ventricle	../WEIGHTS-ALL//Heart_Left_Ventricle/Heart_Left_Ventricle.ENSG00000143156.9.wgt.RDat	NME7	1	169000000	169000000	0.218162	rs1320976	-2.827	rs3766077	0.0997	-5.68	0.126	595	595	blup	0.0867	4.75e-07	0.47901	0.632	NA	NA	NA	NA	NA
Heart_Left_Ventricle	../WEIGHTS-ALL//Heart_Left_Ventricle/Heart_Left_Ventricle.ENSG00000143157.7.wgt.RDat	POGK	1	167000000	167000000	0.058655	rs17460402	3.547	rs10494470	0.002	-3.49	-0.896	606	3	lasso	0.00221	0.207	0.56713	0.571	NA	NA	NA	NA	NA
Heart_Left_Ventricle	../WEIGHTS-ALL//Heart_Left_Ventricle/Heart_Left_Ventricle.ENSG00000143158.6.wgt.RDat	MPC2	1	168000000	168000000	0.131141	rs12048110	-2.87	rs1050037	0.0107	-4.4	0.824	539	539	blup	0.0117	0.0416	-0.04756	0.962	NA	NA	NA	NA	NA
Heart_Left_Ventricle	../WEIGHTS-ALL//Heart_Left_Ventricle/Heart_Left_Ventricle.ENSG00000143162.7.wgt.RDat	CREG1	1	167000000	168000000	0.184671	rs12048110	-2.87	rs16859159	0.126	-6.07	-1.282	600	16	enet	0.141	1.08e-10	1.59421	0.111	NA	NA	NA	NA	NA
Heart_Left_Ventricle	../WEIGHTS-ALL//Heart_Left_Ventricle/Heart_Left_Ventricle.ENSG00000143167.7.wgt.RDat	GPA33	1	167000000	167000000	0.115656	rs563244	-3.09	rs9287077	0.0167	-4.01	-0.628	644	4	lasso	0.013	0.0339	0.75388	0.451	NA	NA	NA	NA	NA
Heart_Left_Ventricle	../WEIGHTS-ALL//Heart_Left_Ventricle/Heart_Left_Ventricle.ENSG00000143178.8.wgt.RDat	TBX19	1	168000000	168000000	0.092741	rs1412336	-3.336	rs4657739	0.00266	-3.47	-0.385	499	4	lasso	0.00701	0.0893	1.21667	0.224	NA	NA	NA	NA	NA
Heart_Left_Ventricle	../WEIGHTS-ALL//Heart_Left_Ventricle/Heart_Left_Ventricle.ENSG00000143179.8.wgt.RDat	UCK2	1	166000000	166000000	0.087181	rs41326750	-3.076	rs6703280	0.00914	4.01	0.568	549	1	lasso	-0.00109	0.402	0.568	0.57	NA	NA	NA	NA	NA
Heart_Left_Ventricle	../WEIGHTS-ALL//Heart_Left_Ventricle/Heart_Left_Ventricle.ENSG00000143184.4.wgt.RDat	XCL1	1	169000000	169000000	0.037884	rs1412336	-3.336	rs2268541	-0.00131	-3.66	-0.568	544	2	lasso	0.00445	0.139	0.56733	0.57	NA	NA	NA	NA	NA
Heart_Left_Ventricle	../WEIGHTS-ALL//Heart_Left_Ventricle/Heart_Left_Ventricle.ENSG00000143194.8.wgt.RDat	MAEL	1	167000000	167000000	0.236215	rs563244	-3.09	rs2072741	0.199	7.91	-0.806	606	5	lasso	0.184	8.4e-14	-0.6063	0.544	NA	NA	NA	NA	NA
Heart_Left_Ventricle	../WEIGHTS-ALL//Heart_Left_Ventricle/Heart_Left_Ventricle.ENSG00000143195.8.wgt.RDat	ILDR2	1	167000000	167000000	0.022946	rs563244	-3.09	rs3904702	0.000149	3.2	-0.253	604	604	blup	0.0108	0.0482	-1.49798	0.134	NA	NA	NA	NA	NA
Heart_Left_Ventricle	../WEIGHTS-ALL//Heart_Left_Ventricle/Heart_Left_Ventricle.ENSG00000143196.4.wgt.RDat	DPT	1	169000000	169000000	0.120123	rs1412336	-3.336	rs545833	0.0162	3.75	-1.774	583	583	blup	0.00205	0.214	0.13558	0.892	NA	NA	NA	NA	NA
Heart_Left_Ventricle	../WEIGHTS-ALL//Heart_Left_Ventricle/Heart_Left_Ventricle.ENSG00000143198.8.wgt.RDat	MGST3	1	166000000	166000000	0.13835	rs41326750	-3.076	rs10918143	0.0256	3.93	0.426	627	5	lasso	0.0309	0.00215	-0.1239	0.901	NA	NA	NA	NA	NA
Heart_Left_Ventricle	../WEIGHTS-ALL//Heart_Left_Ventricle/Heart_Left_Ventricle.ENSG00000143222.7.wgt.RDat	UFC1	1	161000000	161000000	0.050948	rs12094497	-2.648	rs983494	-0.00305	2.92	-1.175	380	9	enet	-0.00306	0.675	-1.28435	0.199	NA	NA	NA	NA	NA
Heart_Left_Ventricle	../WEIGHTS-ALL//Heart_Left_Ventricle/Heart_Left_Ventricle.ENSG00000143224.13.wgt.RDat	PPOX	1	161000000	161000000	0.081223	rs12094497	-2.648	rs3813619	0.00634	-3.87	0.454	376	14	enet	0.0149	0.025	0.26354	0.792	NA	NA	NA	NA	NA
Heart_Left_Ventricle	../WEIGHTS-ALL//Heart_Left_Ventricle/Heart_Left_Ventricle.ENSG00000143248.8.wgt.RDat	RGS5	1	163000000	163000000	0.185945	rs16847294	2.841	rs10917682	0.0822	-5.02	1.254	594	5	lasso	0.0778	1.86e-06	-0.58487	0.559	NA	NA	NA	NA	NA
Heart_Left_Ventricle	../WEIGHTS-ALL//Heart_Left_Ventricle/Heart_Left_Ventricle.ENSG00000143294.10.wgt.RDat	PRCC	1	157000000	157000000	0.006591	NA	NA	NA	NA	NA	NA	0	0	lasso	-0.00125	0.416	NA	NA	NA	NA	NA	NA	NA
Heart_Left_Ventricle	../WEIGHTS-ALL//Heart_Left_Ventricle/Heart_Left_Ventricle.ENSG00000143303.7.wgt.RDat	RRNAD1	1	157000000	157000000	0.141474	rs3748570	2.661	rs12140437	0.0816	5.43	-0.266	450	3	lasso	0.0668	9.78e-06	-0.42048	0.674	NA	NA	NA	NA	NA
Heart_Left_Ventricle	../WEIGHTS-ALL//Heart_Left_Ventricle/Heart_Left_Ventricle.ENSG00000143314.8.wgt.RDat	MRPL24	1	157000000	157000000	0.030274	rs3748570	2.661	rs17410711	-0.00028	-3.17	0.789	448	2	lasso	0.00733	0.0848	-0.72086	0.471	NA	NA	NA	NA	NA
Heart_Left_Ventricle	../WEIGHTS-ALL//Heart_Left_Ventricle/Heart_Left_Ventricle.ENSG00000143321.14.wgt.RDat	HDGF	1	157000000	157000000	0.060981	rs3748570	2.661	rs1176535	-3.6e-05	-2.91	-0.075	447	447	blup	0.00282	0.185	3.17128	0.00152	NA	NA	NA	NA	NA
Heart_Left_Ventricle	../WEIGHTS-ALL//Heart_Left_Ventricle/Heart_Left_Ventricle.ENSG00000143322.15.wgt.RDat	ABL2	1	179000000	179000000	0.092204	rs17725459	-2.989	rs12733622	0.024	-4.1	1.227	447	15	enet	0.0938	1.62e-07	-0.90933	0.363	NA	NA	NA	NA	NA
Heart_Left_Ventricle	../WEIGHTS-ALL//Heart_Left_Ventricle/Heart_Left_Ventricle.ENSG00000143324.9.wgt.RDat	XPR1	1	181000000	181000000	0.082795	rs6704010	3.09	rs4652507	0.00284	-3.31	0.842	441	5	lasso	0.0148	0.0255	-0.44744	0.655	NA	NA	NA	NA	NA
Heart_Left_Ventricle	../WEIGHTS-ALL//Heart_Left_Ventricle/Heart_Left_Ventricle.ENSG00000143337.14.wgt.RDat	TOR1AIP1	1	180000000	180000000	0.054784	NA	NA	NA	NA	NA	NA	0	0	enet	0.0103	0.0518	NA	NA	NA	NA	NA	NA	NA
Heart_Left_Ventricle	../WEIGHTS-ALL//Heart_Left_Ventricle/Heart_Left_Ventricle.ENSG00000143340.6.wgt.RDat	FAM163A	1	180000000	180000000	0.022267	rs3765547	-2.432	rs10913887	-0.00163	3.15	0.935	512	1	lasso	-0.00134	0.425	0.935	0.35	NA	NA	NA	NA	NA
Heart_Left_Ventricle	../WEIGHTS-ALL//Heart_Left_Ventricle/Heart_Left_Ventricle.ENSG00000143344.11.wgt.RDat	RGL1	1	184000000	184000000	0.13101	rs3002655	-3.264	rs10911388	0.016	-3.56	-0.358	521	521	blup	0.0343	0.00128	-0.8504	0.395	NA	NA	NA	NA	NA
Heart_Left_Ventricle	../WEIGHTS-ALL//Heart_Left_Ventricle/Heart_Left_Ventricle.ENSG00000143353.7.wgt.RDat	LYPLAL1	1	219000000	219000000	0.087032	rs618413	3.475	rs12402039	0.0332	3.99	-0.253	485	485	blup	0.0145	0.0264	-1.06549	0.287	NA	NA	NA	NA	NA
Heart_Left_Ventricle	../WEIGHTS-ALL//Heart_Left_Ventricle/Heart_Left_Ventricle.ENSG00000143367.11.wgt.RDat	TUFT1	1	152000000	152000000	0.075694	rs3811414	-2.87	rs6690942	0.00662	-3.48	2.576	340	16	enet	0.0156	0.0225	-2.26488	0.0235	NA	NA	NA	NA	NA
Heart_Left_Ventricle	../WEIGHTS-ALL//Heart_Left_Ventricle/Heart_Left_Ventricle.ENSG00000143373.13.wgt.RDat	ZNF687	1	151000000	151000000	0.030711	rs3790514	-2.788	rs1568485	-0.00347	3.37	2.308	313	8	enet	0.0241	0.006	1.38974	0.165	NA	NA	NA	NA	NA
Heart_Left_Ventricle	../WEIGHTS-ALL//Heart_Left_Ventricle/Heart_Left_Ventricle.ENSG00000143374.10.wgt.RDat	TARS2	1	150000000	150000000	0.1295	rs4970972	2.512	rs4971010	0.0449	5	0.789	280	280	blup	0.0757	2.54e-06	0.43409	0.664	NA	NA	NA	NA	NA
Heart_Left_Ventricle	../WEIGHTS-ALL//Heart_Left_Ventricle/Heart_Left_Ventricle.ENSG00000143375.10.wgt.RDat	CGN	1	151000000	152000000	0.045969	rs3811414	-2.87	rs28730724	-9.11e-05	-3.05	-0.974	346	1	lasso	0.00446	0.138	0.974	0.33	NA	NA	NA	NA	NA
Heart_Left_Ventricle	../WEIGHTS-ALL//Heart_Left_Ventricle/Heart_Left_Ventricle.ENSG00000143376.8.wgt.RDat	SNX27	1	152000000	152000000	0.231647	rs3811414	-2.87	rs6685067	0.118	6.75	1.254	334	3	lasso	0.121	2.25e-09	1.22451	0.221	NA	NA	NA	NA	NA
Heart_Left_Ventricle	../WEIGHTS-ALL//Heart_Left_Ventricle/Heart_Left_Ventricle.ENSG00000143382.9.wgt.RDat	ADAMTSL4	1	151000000	151000000	0.039759	rs4970972	2.512	rs11586047	0.00261	2.8	-1.866	291	4	lasso	0.00456	0.136	-1.53607	0.125	NA	NA	NA	NA	NA
Heart_Left_Ventricle	../WEIGHTS-ALL//Heart_Left_Ventricle/Heart_Left_Ventricle.ENSG00000143387.8.wgt.RDat	CTSK	1	151000000	151000000	0.068715	rs6688113	-2.543	rs2305812	0.0452	-4.23	-1.126	296	2	lasso	0.0325	0.00167	0.78045	0.435	NA	NA	NA	NA	NA
Heart_Left_Ventricle	../WEIGHTS-ALL//Heart_Left_Ventricle/Heart_Left_Ventricle.ENSG00000143390.13.wgt.RDat	RFX5	1	151000000	151000000	0.049875	rs3811414	-2.87	rs2305812	-0.000875	-2.81	-1.126	321	2	lasso	-0.00242	0.556	0.91973	0.358	NA	NA	NA	NA	NA
Heart_Left_Ventricle	../WEIGHTS-ALL//Heart_Left_Ventricle/Heart_Left_Ventricle.ENSG00000143398.15.wgt.RDat	PIP5K1A	1	151000000	151000000	0.074865	rs6690942	2.576	rs2800953	0.00164	-3.21	-1.476	309	3	lasso	0.00158	0.233	1.47052	0.141	NA	NA	NA	NA	NA
Heart_Left_Ventricle	../WEIGHTS-ALL//Heart_Left_Ventricle/Heart_Left_Ventricle.ENSG00000143401.10.wgt.RDat	ANP32E	1	150000000	150000000	0.006093	rs626785	2.776	rs17600020	-0.00345	2.57	-1.695	234	1	lasso	-0.00231	0.54	-1.695	0.0901	NA	NA	NA	NA	NA
Heart_Left_Ventricle	../WEIGHTS-ALL//Heart_Left_Ventricle/Heart_Left_Ventricle.ENSG00000143409.11.wgt.RDat	FAM63A	1	151000000	151000000	0.049674	rs6688113	-2.543	rs12088941	-0.00301	2.81	-1.254	310	1	lasso	0.0021	0.212	-1.254	0.21	NA	NA	NA	NA	NA
Heart_Left_Ventricle	../WEIGHTS-ALL//Heart_Left_Ventricle/Heart_Left_Ventricle.ENSG00000143412.5.wgt.RDat	ANXA9	1	151000000	151000000	0.054245	rs6688113	-2.543	rs7548516	0.0549	-4.65	-0.706	314	3	lasso	0.0472	0.000184	0.63596	0.525	NA	NA	NA	NA	NA
Heart_Left_Ventricle	../WEIGHTS-ALL//Heart_Left_Ventricle/Heart_Left_Ventricle.ENSG00000143416.16.wgt.RDat	SELENBP1	1	151000000	151000000	0.084668	rs3811414	-2.87	rs2769265	0.0265	3.92	-1.036	335	2	lasso	0.00467	0.133	-1.11661	0.264	NA	NA	NA	NA	NA
Heart_Left_Ventricle	../WEIGHTS-ALL//Heart_Left_Ventricle/Heart_Left_Ventricle.ENSG00000143418.15.wgt.RDat	CERS2	1	151000000	151000000	0.00052	NA	NA	NA	NA	NA	NA	0	0	lasso	0.00673	0.0937	NA	NA	NA	NA	NA	NA	NA
Heart_Left_Ventricle	../WEIGHTS-ALL//Heart_Left_Ventricle/Heart_Left_Ventricle.ENSG00000143420.13.wgt.RDat	ENSA	1	151000000	151000000	0.003375	rs6688113	-2.543	rs12045807	0.0288	3.19	0.088	297	1	lasso	0.00624	0.102	0.088	0.93	NA	NA	NA	NA	NA
Heart_Left_Ventricle	../WEIGHTS-ALL//Heart_Left_Ventricle/Heart_Left_Ventricle.ENSG00000143434.11.wgt.RDat	SEMA6C	1	151000000	151000000	0.195611	rs6688113	-2.543	rs28730724	-0.00253	-3.18	-0.974	313	313	blup	0.0436	0.000318	1.70468	0.0883	NA	NA	NA	NA	NA
Heart_Left_Ventricle	../WEIGHTS-ALL//Heart_Left_Ventricle/Heart_Left_Ventricle.ENSG00000143436.6.wgt.RDat	MRPL9	1	152000000	152000000	0.09965	rs3811414	-2.87	rs7007	0.0821	-4.88	-2.387	341	3	lasso	0.0661	1.08e-05	2.42418	0.0153	NA	NA	NA	NA	NA
Heart_Left_Ventricle	../WEIGHTS-ALL//Heart_Left_Ventricle/Heart_Left_Ventricle.ENSG00000143437.16.wgt.RDat	ARNT	1	151000000	151000000	0.088549	rs6688113	-2.543	rs7412746	0.0552	4.29	-0.86	304	304	blup	0.0312	0.00205	-0.72559	0.468	NA	NA	NA	NA	NA
Heart_Left_Ventricle	../WEIGHTS-ALL//Heart_Left_Ventricle/Heart_Left_Ventricle.ENSG00000143442.17.wgt.RDat	POGZ	1	151000000	151000000	0.170132	rs3811414	-2.87	rs4291502	0.0198	3.83	0.482	347	33	enet	0.0639	1.51e-05	-0.78797	0.431	NA	NA	NA	NA	NA
Heart_Left_Ventricle	../WEIGHTS-ALL//Heart_Left_Ventricle/Heart_Left_Ventricle.ENSG00000143443.9.wgt.RDat	C1orf56	1	151000000	151000000	0.004603	rs6688113	-2.543	rs11204665	0.0105	-3.03	1.175	318	1	lasso	0.00878	0.0666	-1.175	0.24	NA	NA	NA	NA	NA
Heart_Left_Ventricle	../WEIGHTS-ALL//Heart_Left_Ventricle/Heart_Left_Ventricle.ENSG00000143450.10.wgt.RDat	OAZ3	1	152000000	152000000	0.002823	NA	NA	NA	NA	NA	NA	0	0	lasso	0.0146	0.026	NA	NA	NA	NA	NA	NA	NA
Heart_Left_Ventricle	../WEIGHTS-ALL//Heart_Left_Ventricle/Heart_Left_Ventricle.ENSG00000143457.6.wgt.RDat	GOLPH3L	1	151000000	151000000	0.037775	rs6688113	-2.543	rs7532008	0.0325	-3.98	0.189	304	2	lasso	0.0501	0.00012	-0.76851	0.442	NA	NA	NA	NA	NA
Heart_Left_Ventricle	../WEIGHTS-ALL//Heart_Left_Ventricle/Heart_Left_Ventricle.ENSG00000143466.9.wgt.RDat	IKBKE	1	207000000	207000000	0.032379	rs28689766	2.87	rs12117082	-0.00368	-3.3	1.015	341	4	lasso	0.0149	0.025	-0.0845	0.933	NA	NA	NA	NA	NA
Heart_Left_Ventricle	../WEIGHTS-ALL//Heart_Left_Ventricle/Heart_Left_Ventricle.ENSG00000143479.11.wgt.RDat	DYRK3	1	207000000	207000000	0.266876	rs10863574	-2.353	rs12127039	0.191	-7.33	-0.935	384	4	lasso	0.183	1.08e-13	1.06848	0.285	NA	NA	NA	NA	NA
Heart_Left_Ventricle	../WEIGHTS-ALL//Heart_Left_Ventricle/Heart_Left_Ventricle.ENSG00000143486.11.wgt.RDat	EIF2D	1	207000000	207000000	0.040376	rs10863574	-2.458	rs10864035	0.00218	-3.49	-0.412	375	2	lasso	-2.86e-05	0.32	0.41205	0.68	NA	NA	NA	NA	NA
Heart_Left_Ventricle	../WEIGHTS-ALL//Heart_Left_Ventricle/Heart_Left_Ventricle.ENSG00000143498.13.wgt.RDat	TAF1A	1	223000000	223000000	0.019472	rs2291834	4.561	rs9441829	0.00142	-3.42	0.539	332	3	lasso	-0.00332	0.744	-0.21344	0.831	NA	NA	NA	NA	NA
Heart_Left_Ventricle	../WEIGHTS-ALL//Heart_Left_Ventricle/Heart_Left_Ventricle.ENSG00000143499.9.wgt.RDat	SMYD2	1	214000000	215000000	0.11419	rs17732074	-2.788	rs4655330	0.0558	-4.66	1.745	555	5	lasso	0.0644	1.4e-05	-1.83715	0.0662	NA	NA	NA	NA	NA
Heart_Left_Ventricle	../WEIGHTS-ALL//Heart_Left_Ventricle/Heart_Left_Ventricle.ENSG00000143502.10.wgt.RDat	SUSD4	1	223000000	224000000	0.375683	rs3935463	-3	rs7536652	0.336	10.07	1.768	428	3	lasso	0.347	6.78e-27	1.69941	0.0892	NA	NA	NA	NA	NA
Heart_Left_Ventricle	../WEIGHTS-ALL//Heart_Left_Ventricle/Heart_Left_Ventricle.ENSG00000143507.13.wgt.RDat	DUSP10	1	222000000	222000000	0.059041	rs11579212	3.938	rs12125368	0.00247	-3.89	1.927	477	3	lasso	2.27e-05	0.317	-2.29195	0.0219	NA	NA	NA	NA	NA
Heart_Left_Ventricle	../WEIGHTS-ALL//Heart_Left_Ventricle/Heart_Left_Ventricle.ENSG00000143514.12.wgt.RDat	TP53BP2	1	224000000	224000000	0.074645	rs3935463	-3	rs1419310	0.00339	3.43	-0.176	363	363	blup	0.00637	0.0996	-1.03398	0.301	NA	NA	NA	NA	NA
Heart_Left_Ventricle	../WEIGHTS-ALL//Heart_Left_Ventricle/Heart_Left_Ventricle.ENSG00000143515.12.wgt.RDat	ATP8B2	1	154000000	154000000	0.091351	NA	NA	NA	NA	NA	NA	0	0	enet	0.00454	0.136	NA	NA	NA	NA	NA	NA	NA
Heart_Left_Ventricle	../WEIGHTS-ALL//Heart_Left_Ventricle/Heart_Left_Ventricle.ENSG00000143536.7.wgt.RDat	CRNN	1	152000000	152000000	0.033347	rs2339398	-2.157	rs1131471	0.0202	3.79	-0.253	390	4	lasso	0.0139	0.0292	0.04902	0.961	NA	NA	NA	NA	NA
Heart_Left_Ventricle	../WEIGHTS-ALL//Heart_Left_Ventricle/Heart_Left_Ventricle.ENSG00000143537.9.wgt.RDat	ADAM15	1	155000000	155000000	0.144675	rs905938	-3.216	rs1360554	0.025	-3.9	0.088	381	381	blup	0.0441	0.000296	0.43285	0.665	NA	NA	NA	NA	NA
Heart_Left_Ventricle	../WEIGHTS-ALL//Heart_Left_Ventricle/Heart_Left_Ventricle.ENSG00000143543.10.wgt.RDat	JTB	1	154000000	154000000	0.004941	rs7521837	2.432	rs12758402	-0.00352	-2.64	-0.279	330	330	blup	0.000605	0.282	-0.12512	0.9	NA	NA	NA	NA	NA
Heart_Left_Ventricle	../WEIGHTS-ALL//Heart_Left_Ventricle/Heart_Left_Ventricle.ENSG00000143545.4.wgt.RDat	RAB13	1	154000000	154000000	0.007724	NA	NA	NA	NA	NA	NA	0	0	lasso	0.0019	0.22	NA	NA	NA	NA	NA	NA	NA
Heart_Left_Ventricle	../WEIGHTS-ALL//Heart_Left_Ventricle/Heart_Left_Ventricle.ENSG00000143549.15.wgt.RDat	TPM3	1	154000000	154000000	0.027412	rs7521837	2.432	rs12026475	-0.00199	-3.01	-0.319	323	323	blup	0.00353	0.163	-0.15216	0.879	NA	NA	NA	NA	NA
Heart_Left_Ventricle	../WEIGHTS-ALL//Heart_Left_Ventricle/Heart_Left_Ventricle.ENSG00000143553.6.wgt.RDat	SNAPIN	1	154000000	154000000	0.01699	rs12128109	-2.183	rs28380060	-0.00286	2.78	-0.539	404	1	lasso	0.000586	0.283	-0.539	0.59	NA	NA	NA	NA	NA
Heart_Left_Ventricle	../WEIGHTS-ALL//Heart_Left_Ventricle/Heart_Left_Ventricle.ENSG00000143554.9.wgt.RDat	SLC27A3	1	154000000	154000000	0.024142	rs1560833	1.65	rs4017737	0.0101	2.79	0.789	354	22	enet	0.000993	0.261	0.69814	0.485	NA	NA	NA	NA	NA
Heart_Left_Ventricle	../WEIGHTS-ALL//Heart_Left_Ventricle/Heart_Left_Ventricle.ENSG00000143575.10.wgt.RDat	HAX1	1	154000000	154000000	0.259036	rs7521837	2.432	rs2274993	0.0841	4.92	-0.896	353	353	blup	0.0815	1.05e-06	-0.71333	0.476	NA	NA	NA	NA	NA
Heart_Left_Ventricle	../WEIGHTS-ALL//Heart_Left_Ventricle/Heart_Left_Ventricle.ENSG00000143578.11.wgt.RDat	CREB3L4	1	154000000	154000000	0.066184	rs7521837	2.432	rs10494303	0.0684	4.48	-0.553	332	2	lasso	0.0606	2.46e-05	-0.53763	0.591	NA	NA	NA	NA	NA
Heart_Left_Ventricle	../WEIGHTS-ALL//Heart_Left_Ventricle/Heart_Left_Ventricle.ENSG00000143590.9.wgt.RDat	EFNA3	1	155000000	155000000	0.121397	rs905938	-3.216	rs7547072	-0.0037	-3.1	0.126	375	375	blup	0.00363	0.16	-0.62598	0.531	NA	NA	NA	NA	NA
Heart_Left_Ventricle	../WEIGHTS-ALL//Heart_Left_Ventricle/Heart_Left_Ventricle.ENSG00000143603.14.wgt.RDat	KCNN3	1	155000000	155000000	0.15872	rs905938	-3.216	rs4845678	0.00296	-3.56	1.2	419	419	blup	0.0386	0.000673	0.68371	0.494	NA	NA	NA	NA	NA
Heart_Left_Ventricle	../WEIGHTS-ALL//Heart_Left_Ventricle/Heart_Left_Ventricle.ENSG00000143614.7.wgt.RDat	GATAD2B	1	154000000	154000000	0.029885	rs7521837	2.432	rs28538178	-0.00306	2.8	0.379	322	322	blup	0.00882	0.0662	-0.82249	0.411	NA	NA	NA	NA	NA
Heart_Left_Ventricle	../WEIGHTS-ALL//Heart_Left_Ventricle/Heart_Left_Ventricle.ENSG00000143622.6.wgt.RDat	RIT1	1	156000000	156000000	0.184232	rs822519	2.652	rs670523	0.0972	-6.22	0.088	282	8	lasso	0.151	1.92e-11	-0.1339	0.893	NA	NA	NA	NA	NA
Heart_Left_Ventricle	../WEIGHTS-ALL//Heart_Left_Ventricle/Heart_Left_Ventricle.ENSG00000143624.9.wgt.RDat	INTS3	1	154000000	154000000	0.044804	rs12128109	-2.183	rs9426902	0.028	3.91	-0.305	377	2	lasso	0.0134	0.0315	-0.15774	0.875	NA	NA	NA	NA	NA
Heart_Left_Ventricle	../WEIGHTS-ALL//Heart_Left_Ventricle/Heart_Left_Ventricle.ENSG00000143630.5.wgt.RDat	HCN3	1	155000000	155000000	0.060201	rs905938	-3.216	rs35117735	-0.00363	-2.89	-1.751	298	3	lasso	-0.00297	0.655	1.12793	0.259	NA	NA	NA	NA	NA
Heart_Left_Ventricle	../WEIGHTS-ALL//Heart_Left_Ventricle/Heart_Left_Ventricle.ENSG00000143631.10.wgt.RDat	FLG	1	152000000	152000000	0.125771	rs3811418	-2.005	rs1552991	0.0894	5.18	-0.025	402	3	lasso	0.0683	7.76e-06	-0.11446	0.909	NA	NA	NA	NA	NA
Heart_Left_Ventricle	../WEIGHTS-ALL//Heart_Left_Ventricle/Heart_Left_Ventricle.ENSG00000143633.8.wgt.RDat	C1orf131	1	231000000	231000000	0.0818	rs4388693	-2.807	rs4658911	-0.000724	-2.75	0.126	488	488	blup	-0.00169	0.462	2.47458	0.0133	NA	NA	NA	NA	NA
Heart_Left_Ventricle	../WEIGHTS-ALL//Heart_Left_Ventricle/Heart_Left_Ventricle.ENSG00000143641.8.wgt.RDat	GALNT2	1	230000000	230000000	0.05472	rs13728	-2.612	rs2273967	0.0498	4.07	1.227	510	2	lasso	0.0132	0.0325	1.03318	0.302	NA	NA	NA	NA	NA
Heart_Left_Ventricle	../WEIGHTS-ALL//Heart_Left_Ventricle/Heart_Left_Ventricle.ENSG00000143643.8.wgt.RDat	TTC13	1	231000000	231000000	0.009253	NA	NA	NA	NA	NA	NA	0	0	enet	0.0231	0.00703	NA	NA	NA	NA	NA	NA	NA
Heart_Left_Ventricle	../WEIGHTS-ALL//Heart_Left_Ventricle/Heart_Left_Ventricle.ENSG00000143653.9.wgt.RDat	SCCPDH	1	247000000	247000000	0.310248	rs9787220	3.076	rs6699332	0.0592	-5.11	-1.762	441	11	lasso	0.077	2.09e-06	0.44998	0.653	NA	NA	NA	NA	NA
Heart_Left_Ventricle	../WEIGHTS-ALL//Heart_Left_Ventricle/Heart_Left_Ventricle.ENSG00000143669.9.wgt.RDat	LYST	1	236000000	236000000	0.044486	rs10803154	-2.661	rs10927083	0.0158	-3.49	-0.935	449	4	lasso	0.0159	0.0213	0.90749	0.364	NA	NA	NA	NA	NA
Heart_Left_Ventricle	../WEIGHTS-ALL//Heart_Left_Ventricle/Heart_Left_Ventricle.ENSG00000143702.11.wgt.RDat	CEP170	1	243000000	243000000	0.066825	rs10754800	2.409	rs35214822	0.045	3.88	-1.254	285	9	enet	0.0282	0.00324	-0.01926	0.985	NA	NA	NA	NA	NA
Heart_Left_Ventricle	../WEIGHTS-ALL//Heart_Left_Ventricle/Heart_Left_Ventricle.ENSG00000143740.10.wgt.RDat	SNAP47	1	228000000	228000000	0.050552	rs6659701	2.457	rs12077397	0.00831	-3.45	0.994	380	1	lasso	0.00753	0.082	-0.994	0.32	NA	NA	NA	NA	NA
Heart_Left_Ventricle	../WEIGHTS-ALL//Heart_Left_Ventricle/Heart_Left_Ventricle.ENSG00000143742.8.wgt.RDat	SRP9	1	226000000	226000000	0.089836	rs16845078	-3.323	rs10915878	0.0197	-4.29	0.806	418	9	enet	0.0383	0.000702	-1.70656	0.0879	NA	NA	NA	NA	NA
Heart_Left_Ventricle	../WEIGHTS-ALL//Heart_Left_Ventricle/Heart_Left_Ventricle.ENSG00000143748.13.wgt.RDat	NVL	1	224000000	225000000	0.115287	rs2088619	-2.576	rs4256779	-0.00267	-2.91	-0.824	354	1	lasso	-0.00343	0.782	0.824	0.41	NA	NA	NA	NA	NA
Heart_Left_Ventricle	../WEIGHTS-ALL//Heart_Left_Ventricle/Heart_Left_Ventricle.ENSG00000143753.8.wgt.RDat	DEGS1	1	224000000	224000000	0.156166	rs2088619	-2.576	rs10916515	0.0504	4.48	-0.358	327	4	lasso	0.0766	2.21e-06	-0.72699	0.467	NA	NA	NA	NA	NA
Heart_Left_Ventricle	../WEIGHTS-ALL//Heart_Left_Ventricle/Heart_Left_Ventricle.ENSG00000143756.7.wgt.RDat	FBXO28	1	224000000	224000000	0.057872	rs2088619	-2.576	rs4653568	0.0245	3.9	0.44	322	3	lasso	0.0211	0.00953	0.29162	0.771	NA	NA	NA	NA	NA
Heart_Left_Ventricle	../WEIGHTS-ALL//Heart_Left_Ventricle/Heart_Left_Ventricle.ENSG00000143761.9.wgt.RDat	ARF1	1	228000000	228000000	0.012523	rs3738685	-2.706	rs7549475	0.0165	-3.25	1.372	350	4	enet	0.0026	0.193	-1.47213	0.141	NA	NA	NA	NA	NA
Heart_Left_Ventricle	../WEIGHTS-ALL//Heart_Left_Ventricle/Heart_Left_Ventricle.ENSG00000143768.7.wgt.RDat	LEFTY2	1	226000000	226000000	0.052271	rs16845078	-3.323	rs10799324	0.00633	-3.27	2.024	380	1	enet	-0.00189	0.484	-2.024	0.043	NA	NA	NA	NA	NA
Heart_Left_Ventricle	../WEIGHTS-ALL//Heart_Left_Ventricle/Heart_Left_Ventricle.ENSG00000143771.7.wgt.RDat	CNIH4	1	225000000	225000000	0.326612	rs2088619	-2.576	rs12745610	0.234	-8.47	1.282	354	354	blup	0.262	9.67e-20	-1.18329	0.237	NA	NA	NA	NA	NA
Heart_Left_Ventricle	../WEIGHTS-ALL//Heart_Left_Ventricle/Heart_Left_Ventricle.ENSG00000143772.5.wgt.RDat	ITPKB	1	227000000	227000000	0.054175	rs6690578	-2.326	rs1527365	-0.00362	3.25	-0.385	470	470	blup	-0.00146	0.437	1.11182	0.266	NA	NA	NA	NA	NA
Heart_Left_Ventricle	../WEIGHTS-ALL//Heart_Left_Ventricle/Heart_Left_Ventricle.ENSG00000143776.14.wgt.RDat	CDC42BPA	1	227000000	228000000	0.021784	rs6659701	2.457	rs7535010	0.00219	-3.11	0.842	455	5	enet	0.00374	0.157	-1.28805	0.198	NA	NA	NA	NA	NA
Heart_Left_Ventricle	../WEIGHTS-ALL//Heart_Left_Ventricle/Heart_Left_Ventricle.ENSG00000143786.3.wgt.RDat	CNIH3	1	225000000	225000000	0.019784	rs2088619	-2.576	rs880368	-0.00371	3.24	0.151	373	373	blup	0.000439	0.291	-0.21394	0.831	NA	NA	NA	NA	NA
Heart_Left_Ventricle	../WEIGHTS-ALL//Heart_Left_Ventricle/Heart_Left_Ventricle.ENSG00000143793.8.wgt.RDat	C1orf35	1	228000000	228000000	0.019318	rs3738685	-2.706	rs1045407	0.0071	-3.12	1.655	344	1	lasso	0.0108	0.0483	-1.655	0.0979	NA	NA	NA	NA	NA
Heart_Left_Ventricle	../WEIGHTS-ALL//Heart_Left_Ventricle/Heart_Left_Ventricle.ENSG00000143799.8.wgt.RDat	PARP1	1	227000000	227000000	0.094659	rs41357249	-2.848	rs16845946	0.0397	3.99	-0.013	386	3	lasso	0.0373	0.000818	-0.50777	0.612	NA	NA	NA	NA	NA
Heart_Left_Ventricle	../WEIGHTS-ALL//Heart_Left_Ventricle/Heart_Left_Ventricle.ENSG00000143811.12.wgt.RDat	PYCR2	1	226000000	226000000	0.043053	rs16845078	-3.323	rs11810473	-0.00364	2.69	-0.722	376	376	blup	0.00328	0.17	0.73267	0.464	NA	NA	NA	NA	NA
Heart_Left_Ventricle	../WEIGHTS-ALL//Heart_Left_Ventricle/Heart_Left_Ventricle.ENSG00000143815.10.wgt.RDat	LBR	1	226000000	226000000	0.192876	rs10915777	-3.481	rs6670643	0.0152	4.07	0.44	407	4	lasso	0.00937	0.0605	0.67914	0.497	NA	NA	NA	NA	NA
Heart_Left_Ventricle	../WEIGHTS-ALL//Heart_Left_Ventricle/Heart_Left_Ventricle.ENSG00000143816.7.wgt.RDat	WNT9A	1	228000000	228000000	0.012609	NA	NA	NA	NA	NA	NA	0	0	lasso	0.00199	0.216	NA	NA	NA	NA	NA	NA	NA
Heart_Left_Ventricle	../WEIGHTS-ALL//Heart_Left_Ventricle/Heart_Left_Ventricle.ENSG00000143819.8.wgt.RDat	EPHX1	1	226000000	226000000	0.110848	rs16845078	-3.323	rs868966	0.102	-5.47	-0.075	410	2	lasso	0.0773	1.98e-06	-0.14038	0.888	NA	NA	NA	NA	NA
Heart_Left_Ventricle	../WEIGHTS-ALL//Heart_Left_Ventricle/Heart_Left_Ventricle.ENSG00000143842.10.wgt.RDat	SOX13	1	204000000	204000000	0.060017	rs955865	-3.775	rs12089381	0.00311	-3.89	-0.399	508	4	lasso	0.0927	1.9e-07	-0.49134	0.623	NA	NA	NA	NA	NA
Heart_Left_Ventricle	../WEIGHTS-ALL//Heart_Left_Ventricle/Heart_Left_Ventricle.ENSG00000143847.11.wgt.RDat	PPFIA4	1	203000000	203000000	0.103417	rs12026765	3.93	rs12755165	0.00107	3.5	0.319	525	42	enet	0.00709	0.0883	0.4773	0.633	NA	NA	NA	NA	NA
Heart_Left_Ventricle	../WEIGHTS-ALL//Heart_Left_Ventricle/Heart_Left_Ventricle.ENSG00000143850.8.wgt.RDat	PLEKHA6	1	204000000	204000000	0.134302	rs12026655	3.662	rs4132008	-0.00363	-3.05	-0.613	557	557	blup	0.0141	0.0283	-0.12757	0.898	NA	NA	NA	NA	NA
Heart_Left_Ventricle	../WEIGHTS-ALL//Heart_Left_Ventricle/Heart_Left_Ventricle.ENSG00000143858.7.wgt.RDat	SYT2	1	203000000	203000000	0.09097	rs12026765	3.93	rs903358	-0.00294	2.99	0.215	449	449	blup	0.0219	0.00839	-0.45891	0.646	NA	NA	NA	NA	NA
Heart_Left_Ventricle	../WEIGHTS-ALL//Heart_Left_Ventricle/Heart_Left_Ventricle.ENSG00000143862.3.wgt.RDat	ARL8A	1	202000000	202000000	0.013818	NA	NA	NA	NA	NA	NA	0	0	lasso	0.00278	0.187	NA	NA	NA	NA	NA	NA	NA
Heart_Left_Ventricle	../WEIGHTS-ALL//Heart_Left_Ventricle/Heart_Left_Ventricle.ENSG00000150681.5.wgt.RDat	RGS18	1	192000000	192000000	0.043853	NA	NA	NA	NA	NA	NA	0	0	enet	0.00919	0.0623	NA	NA	NA	NA	NA	NA	NA
Heart_Left_Ventricle	../WEIGHTS-ALL//Heart_Left_Ventricle/Heart_Left_Ventricle.ENSG00000151414.10.wgt.RDat	NEK7	1	198000000	198000000	0.033995	rs6683637	-2.99	rs3748738	0.0414	-3.58	-1.015	403	1	lasso	0.0184	0.0144	1.015	0.31	NA	NA	NA	NA	NA
Heart_Left_Ventricle	../WEIGHTS-ALL//Heart_Left_Ventricle/Heart_Left_Ventricle.ENSG00000152022.7.wgt.RDat	LIX1L	1	145000000	146000000	0.001712	NA	NA	NA	NA	NA	NA	0	0	lasso	0.00327	0.171	NA	NA	NA	NA	NA	NA	NA
Heart_Left_Ventricle	../WEIGHTS-ALL//Heart_Left_Ventricle/Heart_Left_Ventricle.ENSG00000152061.17.wgt.RDat	RABGAP1L	1	174000000	175000000	0.03328	rs7553539	2.978	rs764918	0.0072	3.07	2.512	278	5	lasso	0.0271	0.00379	2.3464	0.019	NA	NA	NA	NA	NA
Heart_Left_Ventricle	../WEIGHTS-ALL//Heart_Left_Ventricle/Heart_Left_Ventricle.ENSG00000152078.5.wgt.RDat	TMEM56	1	95600000	95700000	0.255801	rs12047766	2.788	rs10874905	0.116	6.05	-0.806	545	4	lasso	0.0956	1.23e-07	-1.12594	0.26	NA	NA	NA	NA	NA
Heart_Left_Ventricle	../WEIGHTS-ALL//Heart_Left_Ventricle/Heart_Left_Ventricle.ENSG00000152092.11.wgt.RDat	ASTN1	1	177000000	177000000	0.01786	rs227992	1.706	rs10798496	0.0148	-3.36	-0.789	461	1	lasso	0.00411	0.147	0.789	0.43	NA	NA	NA	NA	NA
Heart_Left_Ventricle	../WEIGHTS-ALL//Heart_Left_Ventricle/Heart_Left_Ventricle.ENSG00000152104.7.wgt.RDat	PTPN14	1	215000000	215000000	0.044223	rs17732074	-2.788	rs7512594	0.0193	4.01	-0.215	564	6	enet	0.00796	0.0763	-0.48066	0.631	NA	NA	NA	NA	NA
Heart_Left_Ventricle	../WEIGHTS-ALL//Heart_Left_Ventricle/Heart_Left_Ventricle.ENSG00000152382.5.wgt.RDat	TADA1	1	167000000	167000000	0.234331	rs563244	-3.09	rs2049909	0.0946	5.3	0	592	592	blup	0.0888	3.49e-07	-0.0594	0.953	NA	NA	NA	NA	NA
Heart_Left_Ventricle	../WEIGHTS-ALL//Heart_Left_Ventricle/Heart_Left_Ventricle.ENSG00000152760.5.wgt.RDat	TCTEX1D1	1	67200000	67200000	0.306026	rs6690186	-4.417	rs10493416	0.133	-6.91	-3.062	562	18	enet	0.174	4.36e-13	2.92286	0.00347	NA	NA	NA	NA	NA
Heart_Left_Ventricle	../WEIGHTS-ALL//Heart_Left_Ventricle/Heart_Left_Ventricle.ENSG00000152763.12.wgt.RDat	WDR78	1	67300000	67400000	0.195214	rs6690186	-4.417	rs2755246	0.00952	-3.69	1.175	548	548	blup	0.0431	0.000344	-1.04876	0.294	NA	NA	NA	NA	NA
Heart_Left_Ventricle	../WEIGHTS-ALL//Heart_Left_Ventricle/Heart_Left_Ventricle.ENSG00000153029.10.wgt.RDat	MR1	1	181000000	181000000	0.051279	rs10798778	3.011	rs1052632	-0.00371	3.13	-1.476	470	470	blup	-0.000447	0.349	0.48836	0.625	NA	NA	NA	NA	NA
Heart_Left_Ventricle	../WEIGHTS-ALL//Heart_Left_Ventricle/Heart_Left_Ventricle.ENSG00000153187.12.wgt.RDat	HNRNPU	1	245000000	245000000	0.033657	rs7541784	-2.608	rs3191	-0.0036	-2.92	-1.311	419	13	enet	0.00354	0.163	0.85723	0.391	NA	NA	NA	NA	NA
Heart_Left_Ventricle	../WEIGHTS-ALL//Heart_Left_Ventricle/Heart_Left_Ventricle.ENSG00000153363.8.wgt.RDat	LINC00467	1	212000000	212000000	0.131592	rs11119813	-3.97	rs11580728	0.00471	4.24	-1.175	430	430	blup	0.0313	0.00202	-0.17319	0.863	NA	NA	NA	NA	NA
Heart_Left_Ventricle	../WEIGHTS-ALL//Heart_Left_Ventricle/Heart_Left_Ventricle.ENSG00000153898.8.wgt.RDat	MCOLN2	1	85400000	85500000	0.289725	rs597630	-3.175	rs7522851	0.185	-7.29	-1.282	581	5	lasso	0.176	3.4e-13	1.76842	0.077	NA	NA	NA	NA	NA
Heart_Left_Ventricle	../WEIGHTS-ALL//Heart_Left_Ventricle/Heart_Left_Ventricle.ENSG00000153936.12.wgt.RDat	HS2ST1	1	87400000	87600000	0.041618	rs17456070	2.628	rs12124247	0.0538	-4	0.44	449	1	lasso	0.0422	0.000393	-0.44	0.66	NA	NA	NA	NA	NA
Heart_Left_Ventricle	../WEIGHTS-ALL//Heart_Left_Ventricle/Heart_Left_Ventricle.ENSG00000154198.10.wgt.RDat	CYP4Z2P	1	47300000	47400000	0.080723	rs2055498	2.586	rs17102950	0.0469	-4.05	2.576	374	2	enet	0.0228	0.00734	-2.58093	0.00985	NA	NA	NA	NA	NA
Heart_Left_Ventricle	../WEIGHTS-ALL//Heart_Left_Ventricle/Heart_Left_Ventricle.ENSG00000154222.10.wgt.RDat	CC2D1B	1	52800000	52800000	0.273725	rs7512677	-3.891	rs7513934	0.0289	4.33	-2.711	256	5	lasso	0.0437	0.000311	-2.67845	0.0074	NA	NA	NA	NA	NA
Heart_Left_Ventricle	../WEIGHTS-ALL//Heart_Left_Ventricle/Heart_Left_Ventricle.ENSG00000154305.12.wgt.RDat	MIA3	1	223000000	223000000	0.067951	rs2291834	4.561	rs17163429	-0.00262	-3.04	-2.457	318	318	blup	-0.000183	0.33	2.69626	0.00701	NA	NA	NA	NA	NA
Heart_Left_Ventricle	../WEIGHTS-ALL//Heart_Left_Ventricle/Heart_Left_Ventricle.ENSG00000154309.7.wgt.RDat	DISP1	1	223000000	223000000	0.159348	rs2291834	4.561	rs17536944	0.0331	4.38	-0.24	364	17	enet	0.0612	2.25e-05	-0.26155	0.794	NA	NA	NA	NA	NA
Heart_Left_Ventricle	../WEIGHTS-ALL//Heart_Left_Ventricle/Heart_Left_Ventricle.ENSG00000154358.15.wgt.RDat	OBSCN	1	228000000	229000000	0.093552	rs3738685	-2.706	rs12142165	0.00027	3.58	-1.805	355	355	blup	0.0216	0.00877	-2.19367	0.0283	NA	NA	NA	NA	NA
Heart_Left_Ventricle	../WEIGHTS-ALL//Heart_Left_Ventricle/Heart_Left_Ventricle.ENSG00000154370.9.wgt.RDat	TRIM11	1	229000000	229000000	0.072682	rs3738685	-2.706	rs2639767	-0.00359	3.07	1.175	370	9	enet	0.00254	0.195	0.56358	0.573	NA	NA	NA	NA	NA
Heart_Left_Ventricle	../WEIGHTS-ALL//Heart_Left_Ventricle/Heart_Left_Ventricle.ENSG00000154451.10.wgt.RDat	GBP5	1	89700000	89700000	0.030174	NA	NA	NA	NA	NA	NA	0	0	lasso	0.000148	0.309	NA	NA	NA	NA	NA	NA	NA
Heart_Left_Ventricle	../WEIGHTS-ALL//Heart_Left_Ventricle/Heart_Left_Ventricle.ENSG00000154511.7.wgt.RDat	FAM69A	1	93300000	93400000	0.047002	rs7543847	-3.296	rs4847386	0.0171	3.78	1.372	268	18	enet	0.0261	0.00441	0.16105	0.872	NA	NA	NA	NA	NA
Heart_Left_Ventricle	../WEIGHTS-ALL//Heart_Left_Ventricle/Heart_Left_Ventricle.ENSG00000155363.14.wgt.RDat	MOV10	1	113000000	113000000	0.113297	rs17030938	3.867	rs3795819	0.00357	3.52	-0.279	328	5	lasso	0.0159	0.0213	0.60898	0.543	NA	NA	NA	NA	NA
Heart_Left_Ventricle	../WEIGHTS-ALL//Heart_Left_Ventricle/Heart_Left_Ventricle.ENSG00000155367.11.wgt.RDat	PPM1J	1	113000000	113000000	0.03448	rs17030938	3.867	rs3790598	-0.00364	-2.9	-0.164	322	322	blup	0.000264	0.302	2.35262	0.0186	NA	NA	NA	NA	NA
Heart_Left_Ventricle	../WEIGHTS-ALL//Heart_Left_Ventricle/Heart_Left_Ventricle.ENSG00000155380.7.wgt.RDat	SLC16A1	1	113000000	113000000	0.106542	rs17030938	3.867	rs2996295	0.0626	4.93	-1.859	330	7	enet	0.0547	6.03e-05	-2.27661	0.0228	NA	NA	NA	NA	NA
Heart_Left_Ventricle	../WEIGHTS-ALL//Heart_Left_Ventricle/Heart_Left_Ventricle.ENSG00000156097.8.wgt.RDat	GPR61	1	110000000	110000000	0.001466	rs12566133	-3.216	rs1887546	-0.00347	2.9	0.806	425	1	lasso	0.0111	0.0455	0.806	0.42	NA	NA	NA	NA	NA
Heart_Left_Ventricle	../WEIGHTS-ALL//Heart_Left_Ventricle/Heart_Left_Ventricle.ENSG00000156171.10.wgt.RDat	DRAM2	1	112000000	112000000	0.480032	rs1890548	-3.607	rs3762374	0.427	10.89	-0.332	579	7	lasso	0.434	2.56e-35	-0.18521	0.853	NA	NA	NA	NA	NA
Heart_Left_Ventricle	../WEIGHTS-ALL//Heart_Left_Ventricle/Heart_Left_Ventricle.ENSG00000156869.8.wgt.RDat	FRRS1	1	100000000	100000000	0.093542	rs2185132	-2.929	rs6696586	0.0727	-4.71	2.044	467	2	lasso	0.0593	3.03e-05	-2.06464	0.039	NA	NA	NA	NA	NA
Heart_Left_Ventricle	../WEIGHTS-ALL//Heart_Left_Ventricle/Heart_Left_Ventricle.ENSG00000156876.8.wgt.RDat	SASS6	1	101000000	101000000	0.058564	rs2185132	-2.929	rs2025936	0.0131	4.28	0.674	452	2	enet	0.0147	0.0259	0.674	0.5	NA	NA	NA	NA	NA
Heart_Left_Ventricle	../WEIGHTS-ALL//Heart_Left_Ventricle/Heart_Left_Ventricle.ENSG00000157064.6.wgt.RDat	NMNAT2	1	183000000	183000000	0.054702	rs3002655	-3.264	rs2480767	0.0288	-3.85	1.08	493	2	lasso	0.0182	0.0149	-1.09831	0.272	NA	NA	NA	NA	NA
Heart_Left_Ventricle	../WEIGHTS-ALL//Heart_Left_Ventricle/Heart_Left_Ventricle.ENSG00000157181.10.wgt.RDat	C1orf27	1	186000000	186000000	0.103786	rs16824765	-3.048	rs878041	0.0108	-3.61	0.739	350	350	blup	0.0305	0.00228	0.91932	0.358	NA	NA	NA	NA	NA
Heart_Left_Ventricle	../WEIGHTS-ALL//Heart_Left_Ventricle/Heart_Left_Ventricle.ENSG00000157184.5.wgt.RDat	CPT2	1	53700000	53700000	0.022215	rs1766643	-2.814	rs6683597	0.00397	3.3	-0.088	492	1	lasso	0.018	0.0154	-0.088	0.93	NA	NA	NA	NA	NA
Heart_Left_Ventricle	../WEIGHTS-ALL//Heart_Left_Ventricle/Heart_Left_Ventricle.ENSG00000157191.15.wgt.RDat	NECAP2	1	16800000	16800000	0.037658	rs945425	6.034	rs11260756	0.00575	3.01	-1.341	243	1	lasso	0.0211	0.00954	-1.341	0.18	NA	NA	NA	NA	NA
Heart_Left_Ventricle	../WEIGHTS-ALL//Heart_Left_Ventricle/Heart_Left_Ventricle.ENSG00000157216.11.wgt.RDat	SSBP3	1	54700000	54900000	0.156087	rs12140957	-3.308	rs590041	0.129	6.14	0.915	518	1	lasso	0.117	4.3e-09	0.915	0.36	NA	NA	NA	NA	NA
Heart_Left_Ventricle	../WEIGHTS-ALL//Heart_Left_Ventricle/Heart_Left_Ventricle.ENSG00000157911.5.wgt.RDat	PEX10	1	2340000	2350000	0.153832	rs4648819	-3.591	rs3736330	0.104	5.56	-0.1	363	4	lasso	0.0854	5.88e-07	-0.08449	0.933	NA	NA	NA	NA	NA
Heart_Left_Ventricle	../WEIGHTS-ALL//Heart_Left_Ventricle/Heart_Left_Ventricle.ENSG00000157933.9.wgt.RDat	SKI	1	2160000	2240000	0.048615	rs4648819	-3.591	rs4648819	0.000497	-4.03	-3.591	378	2	lasso	0.0402	0.000529	3.52618	0.000422	NA	NA	NA	NA	NA
Heart_Left_Ventricle	../WEIGHTS-ALL//Heart_Left_Ventricle/Heart_Left_Ventricle.ENSG00000157978.7.wgt.RDat	LDLRAP1	1	25900000	25900000	0.174056	rs298429	-2.656	rs12096438	0.0999	5.71	2.034	347	18	enet	0.0828	8.7e-07	1.75245	0.0797	NA	NA	NA	NA	NA
Heart_Left_Ventricle	../WEIGHTS-ALL//Heart_Left_Ventricle/Heart_Left_Ventricle.ENSG00000158006.9.wgt.RDat	PAFAH2	1	26300000	26300000	0.082445	rs12079255	2.938	rs4659415	0.0255	-3.76	-0.842	444	444	blup	0.0302	0.0024	2.38931	0.0169	NA	NA	NA	NA	NA
Heart_Left_Ventricle	../WEIGHTS-ALL//Heart_Left_Ventricle/Heart_Left_Ventricle.ENSG00000158008.5.wgt.RDat	EXTL1	1	26300000	26400000	0.099129	rs12079255	2.938	rs298458	0.0537	-5.07	-1.08	446	5	lasso	0.0744	3.09e-06	0.77046	0.441	NA	NA	NA	NA	NA
Heart_Left_Ventricle	../WEIGHTS-ALL//Heart_Left_Ventricle/Heart_Left_Ventricle.ENSG00000158014.10.wgt.RDat	SLC30A2	1	26400000	26400000	0.075149	rs12079255	2.938	rs6700024	0.0052	-3.93	0.399	454	9	enet	0.0285	0.00307	-0.14944	0.881	NA	NA	NA	NA	NA
Heart_Left_Ventricle	../WEIGHTS-ALL//Heart_Left_Ventricle/Heart_Left_Ventricle.ENSG00000158109.10.wgt.RDat	TPRG1L	1	3540000	3550000	0.045848	rs868688	2.863	rs4364818	0.0201	-3.72	0.482	463	1	enet	0.0126	0.036	-0.482	0.63	NA	NA	NA	NA	NA
Heart_Left_Ventricle	../WEIGHTS-ALL//Heart_Left_Ventricle/Heart_Left_Ventricle.ENSG00000158161.11.wgt.RDat	EYA3	1	28300000	28400000	0.151766	rs6668505	-3.105	rs6699701	0.0524	4.34	0.994	259	259	blup	0.0622	1.96e-05	-0.88405	0.377	NA	NA	NA	NA	NA
Heart_Left_Ventricle	../WEIGHTS-ALL//Heart_Left_Ventricle/Heart_Left_Ventricle.ENSG00000158195.6.wgt.RDat	WASF2	1	27700000	27800000	0.151751	rs17162551	2.903	rs7533455	0.00256	-3.29	0.228	254	254	blup	0.0164	0.0197	1.16836	0.243	NA	NA	NA	NA	NA
Heart_Left_Ventricle	../WEIGHTS-ALL//Heart_Left_Ventricle/Heart_Left_Ventricle.ENSG00000158246.7.wgt.RDat	FAM46B	1	27300000	27300000	0.081595	rs17162551	2.903	rs11247593	0.000862	-2.77	-0.496	246	1	lasso	0.00113	0.254	0.496	0.62	NA	NA	NA	NA	NA
Heart_Left_Ventricle	../WEIGHTS-ALL//Heart_Left_Ventricle/Heart_Left_Ventricle.ENSG00000158286.8.wgt.RDat	RNF207	1	6270000	6280000	0.028559	rs709208	-4.001	rs868163	-0.00266	3.12	0.319	448	448	blup	0.00815	0.074	-0.3525	0.724	NA	NA	NA	NA	NA
Heart_Left_Ventricle	../WEIGHTS-ALL//Heart_Left_Ventricle/Heart_Left_Ventricle.ENSG00000158292.6.wgt.RDat	GPR153	1	6310000	6320000	0.074269	rs709208	-4.001	rs571655	0.000726	3.65	1.227	446	2	lasso	0.0123	0.0378	3.02068	0.00252	NA	NA	NA	NA	NA
Heart_Left_Ventricle	../WEIGHTS-ALL//Heart_Left_Ventricle/Heart_Left_Ventricle.ENSG00000158315.6.wgt.RDat	RHBDL2	1	39400000	39400000	0.021931	NA	NA	NA	NA	NA	NA	0	0	lasso	0.000283	0.3	NA	NA	NA	NA	NA	NA	NA
Heart_Left_Ventricle	../WEIGHTS-ALL//Heart_Left_Ventricle/Heart_Left_Ventricle.ENSG00000158473.6.wgt.RDat	CD1D	1	158000000	158000000	0.52197	rs41479249	-2.77	rs973742	0.287	-8.87	1.126	462	29	enet	0.287	1.01e-21	-1.31443	0.189	NA	NA	NA	NA	NA
Heart_Left_Ventricle	../WEIGHTS-ALL//Heart_Left_Ventricle/Heart_Left_Ventricle.ENSG00000158710.10.wgt.RDat	TAGLN2	1	160000000	160000000	0.040664	rs2501331	2.855	rs2840595	-0.00367	3.58	2.29	525	525	blup	0.00423	0.144	0.01899	0.985	NA	NA	NA	NA	NA
Heart_Left_Ventricle	../WEIGHTS-ALL//Heart_Left_Ventricle/Heart_Left_Ventricle.ENSG00000158711.9.wgt.RDat	ELK4	1	206000000	206000000	0.130349	rs2282430	-3.239	rs3795550	0.0167	3.9	1.645	450	450	blup	0.0137	0.03	-0.18607	0.852	NA	NA	NA	NA	NA
Heart_Left_Ventricle	../WEIGHTS-ALL//Heart_Left_Ventricle/Heart_Left_Ventricle.ENSG00000158715.5.wgt.RDat	SLC45A3	1	206000000	206000000	0.020329	rs2282430	-3.239	rs6593949	-0.00364	3.28	0.202	429	2	lasso	0.000488	0.288	0.20098	0.841	NA	NA	NA	NA	NA
Heart_Left_Ventricle	../WEIGHTS-ALL//Heart_Left_Ventricle/Heart_Left_Ventricle.ENSG00000158716.4.wgt.RDat	DUSP23	1	160000000	160000000	0.006714	NA	NA	NA	NA	NA	NA	0	0	lasso	0.0202	0.0109	NA	NA	NA	NA	NA	NA	NA
Heart_Left_Ventricle	../WEIGHTS-ALL//Heart_Left_Ventricle/Heart_Left_Ventricle.ENSG00000158793.9.wgt.RDat	NIT1	1	161000000	161000000	0.079187	rs12094497	-2.648	rs2502806	-0.000815	3.14	-1.812	401	3	lasso	-0.00185	0.479	-1.20761	0.227	NA	NA	NA	NA	NA
Heart_Left_Ventricle	../WEIGHTS-ALL//Heart_Left_Ventricle/Heart_Left_Ventricle.ENSG00000158825.5.wgt.RDat	CDA	1	20900000	20900000	0.394864	rs2072752	-3.048	rs1689924	0.0943	-6.44	-0.412	483	27	enet	0.224	9.76e-17	-0.14803	0.882	NA	NA	NA	NA	NA
Heart_Left_Ventricle	../WEIGHTS-ALL//Heart_Left_Ventricle/Heart_Left_Ventricle.ENSG00000158828.5.wgt.RDat	PINK1	1	21000000	21000000	0.140271	rs2072752	-3.048	rs2070658	0.0962	5.59	-2.044	468	2	lasso	0.0633	1.65e-05	-2.12232	0.0338	NA	NA	NA	NA	NA
Heart_Left_Ventricle	../WEIGHTS-ALL//Heart_Left_Ventricle/Heart_Left_Ventricle.ENSG00000158859.9.wgt.RDat	ADAMTS4	1	161000000	161000000	0.000133	rs12094497	-2.648	rs12731365	-0.00106	-3.14	1.175	376	376	blup	0.00374	0.157	1.01916	0.308	NA	NA	NA	NA	NA
Heart_Left_Ventricle	../WEIGHTS-ALL//Heart_Left_Ventricle/Heart_Left_Ventricle.ENSG00000158864.8.wgt.RDat	NDUFS2	1	161000000	161000000	0.08414	rs12094497	-2.648	rs4656994	0.0416	-4.15	1.341	375	5	lasso	0.0274	0.00365	-1.32036	0.187	NA	NA	NA	NA	NA
Heart_Left_Ventricle	../WEIGHTS-ALL//Heart_Left_Ventricle/Heart_Left_Ventricle.ENSG00000158869.6.wgt.RDat	FCER1G	1	161000000	161000000	0.078969	rs12094497	-2.648	rs4233366	-0.000724	3.68	1.175	392	392	blup	0.0164	0.0197	-0.39851	0.69	NA	NA	NA	NA	NA
Heart_Left_Ventricle	../WEIGHTS-ALL//Heart_Left_Ventricle/Heart_Left_Ventricle.ENSG00000158874.7.wgt.RDat	APOA2	1	161000000	161000000	0.12916	rs12094497	-2.648	rs1954173	-0.00328	3.57	-0.113	402	402	blup	0.0219	0.00837	-0.47812	0.633	NA	NA	NA	NA	NA
Heart_Left_Ventricle	../WEIGHTS-ALL//Heart_Left_Ventricle/Heart_Left_Ventricle.ENSG00000158882.8.wgt.RDat	TOMM40L	1	161000000	161000000	0.097705	rs12094497	-2.648	rs12030706	0.0136	-4.25	-1.2	406	406	blup	0.00986	0.0559	0.33602	0.737	NA	NA	NA	NA	NA
Heart_Left_Ventricle	../WEIGHTS-ALL//Heart_Left_Ventricle/Heart_Left_Ventricle.ENSG00000158887.11.wgt.RDat	MPZ	1	161000000	161000000	0.003913	rs12094497	-2.648	rs4656956	-0.00105	2.85	-1.44	420	2	lasso	0.00957	0.0585	-1.44001	0.15	NA	NA	NA	NA	NA
Heart_Left_Ventricle	../WEIGHTS-ALL//Heart_Left_Ventricle/Heart_Left_Ventricle.ENSG00000159023.14.wgt.RDat	EPB41	1	29200000	29400000	0.02909	rs2640464	-2.929	rs12072831	-0.00151	2.82	-2.484	320	1	lasso	0.00699	0.0897	-2.484	0.013	NA	NA	NA	NA	NA
Heart_Left_Ventricle	../WEIGHTS-ALL//Heart_Left_Ventricle/Heart_Left_Ventricle.ENSG00000159164.5.wgt.RDat	SV2A	1	150000000	150000000	0.044173	rs626785	2.776	rs17643644	0.0033	-3.4	2.308	136	1	lasso	0.00271	0.189	-2.308	0.021	NA	NA	NA	NA	NA
Heart_Left_Ventricle	../WEIGHTS-ALL//Heart_Left_Ventricle/Heart_Left_Ventricle.ENSG00000159166.9.wgt.RDat	LAD1	1	201000000	201000000	0.060506	rs296513	-3.011	rs2719177	0.0424	4.11	0.189	652	3	lasso	0.0277	0.0035	0.26693	0.79	NA	NA	NA	NA	NA
Heart_Left_Ventricle	../WEIGHTS-ALL//Heart_Left_Ventricle/Heart_Left_Ventricle.ENSG00000159176.9.wgt.RDat	CSRP1	1	201000000	201000000	0.024777	NA	NA	NA	NA	NA	NA	0	0	enet	0.00171	0.227	NA	NA	NA	NA	NA	NA	NA
Heart_Left_Ventricle	../WEIGHTS-ALL//Heart_Left_Ventricle/Heart_Left_Ventricle.ENSG00000159214.8.wgt.RDat	CCDC24	1	44500000	44500000	0.039147	rs1340646	3.195	rs3791041	-0.000334	3.06	-0.482	417	417	blup	0.00749	0.0825	1.08709	0.277	NA	NA	NA	NA	NA
Heart_Left_Ventricle	../WEIGHTS-ALL//Heart_Left_Ventricle/Heart_Left_Ventricle.ENSG00000159339.9.wgt.RDat	PADI4	1	17600000	17700000	0.199834	rs11203414	-3.048	rs6586516	0.074	4.98	-0.659	462	5	lasso	0.0469	0.000194	-0.73502	0.462	NA	NA	NA	NA	NA
Heart_Left_Ventricle	../WEIGHTS-ALL//Heart_Left_Ventricle/Heart_Left_Ventricle.ENSG00000159346.8.wgt.RDat	ADIPOR1	1	203000000	203000000	0.019865	rs12026765	3.93	rs2291691	-0.00247	3.25	0.806	494	2	lasso	-0.00129	0.42	0.73051	0.465	NA	NA	NA	NA	NA
Heart_Left_Ventricle	../WEIGHTS-ALL//Heart_Left_Ventricle/Heart_Left_Ventricle.ENSG00000159352.11.wgt.RDat	PSMD4	1	151000000	151000000	0.116955	rs6690942	2.576	rs3811406	0.00903	-3.62	-1.774	307	307	blup	0.0408	0.000485	2.31875	0.0204	NA	NA	NA	NA	NA
Heart_Left_Ventricle	../WEIGHTS-ALL//Heart_Left_Ventricle/Heart_Left_Ventricle.ENSG00000159363.13.wgt.RDat	ATP13A2	1	17300000	17300000	0.081349	rs11203414	-3.048	rs6691985	-0.00343	-3.52	1.645	343	343	blup	0.0124	0.0372	-0.4274	0.669	NA	NA	NA	NA	NA
Heart_Left_Ventricle	../WEIGHTS-ALL//Heart_Left_Ventricle/Heart_Left_Ventricle.ENSG00000159377.6.wgt.RDat	PSMB4	1	151000000	151000000	0.076345	rs3811414	-2.87	rs7536659	0.0131	3.38	0.253	337	4	lasso	0.00693	0.0906	-0.34849	0.727	NA	NA	NA	NA	NA
Heart_Left_Ventricle	../WEIGHTS-ALL//Heart_Left_Ventricle/Heart_Left_Ventricle.ENSG00000159445.8.wgt.RDat	THEM4	1	152000000	152000000	0.189491	rs3811414	-2.87	rs6685187	0.0959	-5.43	-0.824	336	3	lasso	0.0891	3.3e-07	1.01201	0.312	NA	NA	NA	NA	NA
Heart_Left_Ventricle	../WEIGHTS-ALL//Heart_Left_Ventricle/Heart_Left_Ventricle.ENSG00000159479.12.wgt.RDat	MED8	1	43800000	43900000	0.080271	rs644553	4.132	rs12405532	0.00839	4.11	0.954	457	13	enet	0.0331	0.00155	1.38639	0.166	NA	NA	NA	NA	NA
Heart_Left_Ventricle	../WEIGHTS-ALL//Heart_Left_Ventricle/Heart_Left_Ventricle.ENSG00000159516.8.wgt.RDat	SPRR2G	1	153000000	153000000	0.037196	rs12128109	-2.183	rs3006475	-0.00306	-2.65	0.974	505	505	blup	0.0113	0.0443	-1.08304	0.279	NA	NA	NA	NA	NA
Heart_Left_Ventricle	../WEIGHTS-ALL//Heart_Left_Ventricle/Heart_Left_Ventricle.ENSG00000159588.10.wgt.RDat	CCDC17	1	46100000	46100000	0.03608	rs518365	-5.738	rs12024590	-0.00133	-3.66	2.241	288	288	blup	0.0139	0.0293	-4.29225	1.77e-05	0.002	0.001	0.329	0.128	0.541
Heart_Left_Ventricle	../WEIGHTS-ALL//Heart_Left_Ventricle/Heart_Left_Ventricle.ENSG00000159592.6.wgt.RDat	GPBP1L1	1	46100000	46200000	0.017715	NA	NA	NA	NA	NA	NA	0	0	enet	0.0123	0.0377	NA	NA	NA	NA	NA	NA	NA
Heart_Left_Ventricle	../WEIGHTS-ALL//Heart_Left_Ventricle/Heart_Left_Ventricle.ENSG00000159596.6.wgt.RDat	TMEM69	1	46200000	46200000	0.078018	rs518365	-5.738	rs2275085	0.0157	3.56	2.484	287	287	blup	0.0512	0.000102	-0.63604	0.525	NA	NA	NA	NA	NA
Heart_Left_Ventricle	../WEIGHTS-ALL//Heart_Left_Ventricle/Heart_Left_Ventricle.ENSG00000160049.7.wgt.RDat	DFFA	1	10500000	10500000	0.116023	rs12048262	-3.076	rs7543322	0.0853	-5.15	-1.126	405	4	enet	0.0644	1.39e-05	1.1649	0.244	NA	NA	NA	NA	NA
Heart_Left_Ventricle	../WEIGHTS-ALL//Heart_Left_Ventricle/Heart_Left_Ventricle.ENSG00000160058.14.wgt.RDat	BSDC1	1	32800000	32900000	0.039578	rs12126851	2.665	rs10493051	-0.00017	-2.61	0.44	208	208	blup	0.00233	0.203	-1.50703	0.132	NA	NA	NA	NA	NA
Heart_Left_Ventricle	../WEIGHTS-ALL//Heart_Left_Ventricle/Heart_Left_Ventricle.ENSG00000160062.10.wgt.RDat	ZBTB8A	1	33000000	33100000	0.035209	rs12126851	2.665	rs3845502	-0.00156	-2.93	-0.524	226	14	enet	1.05e-05	0.318	-0.24157	0.809	NA	NA	NA	NA	NA
Heart_Left_Ventricle	../WEIGHTS-ALL//Heart_Left_Ventricle/Heart_Left_Ventricle.ENSG00000160072.15.wgt.RDat	ATAD3B	1	1410000	1430000	0.17232	rs3855955	2.576	rs13306651	-0.00365	-3.39	-0.05	288	3	lasso	0.0122	0.038	0.21447	0.83	NA	NA	NA	NA	NA
Heart_Left_Ventricle	../WEIGHTS-ALL//Heart_Left_Ventricle/Heart_Left_Ventricle.ENSG00000160075.10.wgt.RDat	SSU72	1	1480000	1510000	0.190388	rs3855955	2.551	rs7519837	0.0528	4.52	-0.643	284	284	blup	0.0233	0.00674	0.96262	0.336	NA	NA	NA	NA	NA
Heart_Left_Ventricle	../WEIGHTS-ALL//Heart_Left_Ventricle/Heart_Left_Ventricle.ENSG00000160087.16.wgt.RDat	UBE2J2	1	1190000	1210000	0.039897	rs4970383	-2.716	rs11466681	0.044	3.84	0.358	250	1	lasso	0.0155	0.0227	0.358	0.72	NA	NA	NA	NA	NA
Heart_Left_Ventricle	../WEIGHTS-ALL//Heart_Left_Ventricle/Heart_Left_Ventricle.ENSG00000160678.7.wgt.RDat	S100A1	1	154000000	154000000	0.261872	rs12128109	-2.183	rs3818632	0.225	8.07	-0.539	408	8	lasso	0.195	1.44e-14	-0.54062	0.589	NA	NA	NA	NA	NA
Heart_Left_Ventricle	../WEIGHTS-ALL//Heart_Left_Ventricle/Heart_Left_Ventricle.ENSG00000160679.8.wgt.RDat	CHTOP	1	154000000	154000000	0.104645	rs12128109	-2.183	rs28380060	0.0855	5.13	-0.539	405	4	lasso	0.0819	9.92e-07	-0.2679	0.789	NA	NA	NA	NA	NA
Heart_Left_Ventricle	../WEIGHTS-ALL//Heart_Left_Ventricle/Heart_Left_Ventricle.ENSG00000160685.9.wgt.RDat	ZBTB7B	1	155000000	155000000	0.064487	rs905938	-3.216	rs3766916	0.00557	3.63	1.175	388	388	blup	0.0176	0.0163	1.43845	0.15	NA	NA	NA	NA	NA
Heart_Left_Ventricle	../WEIGHTS-ALL//Heart_Left_Ventricle/Heart_Left_Ventricle.ENSG00000160710.11.wgt.RDat	ADAR	1	155000000	155000000	0.027343	rs905938	-3.216	rs4845406	-0.00363	3.15	2.512	435	1	enet	0.00137	0.243	2.512	0.012	NA	NA	NA	NA	NA
Heart_Left_Ventricle	../WEIGHTS-ALL//Heart_Left_Ventricle/Heart_Left_Ventricle.ENSG00000160712.8.wgt.RDat	IL6R	1	154000000	154000000	0.021614	rs7521837	2.432	rs11590203	0.00782	-3.04	0.568	408	11	enet	0.00369	0.158	-0.35829	0.72	NA	NA	NA	NA	NA
Heart_Left_Ventricle	../WEIGHTS-ALL//Heart_Left_Ventricle/Heart_Left_Ventricle.ENSG00000160741.12.wgt.RDat	CRTC2	1	154000000	154000000	0.117298	rs7521837	2.432	rs6672856	0.0342	-5.06	-0.24	328	328	blup	0.0752	2.76e-06	0.4652	0.642	NA	NA	NA	NA	NA
Heart_Left_Ventricle	../WEIGHTS-ALL//Heart_Left_Ventricle/Heart_Left_Ventricle.ENSG00000160752.10.wgt.RDat	FDPS	1	155000000	155000000	0.062145	rs905938	-3.216	rs11264359	0.0152	3.75	-1.2	277	277	blup	0.0347	0.00121	-1.57399	0.115	NA	NA	NA	NA	NA
Heart_Left_Ventricle	../WEIGHTS-ALL//Heart_Left_Ventricle/Heart_Left_Ventricle.ENSG00000160753.11.wgt.RDat	RUSC1	1	155000000	155000000	0.025581	rs905938	-3.216	rs2297480	-0.0033	2.99	-1.103	264	3	enet	-0.00316	0.698	-0.89214	0.372	NA	NA	NA	NA	NA
Heart_Left_Ventricle	../WEIGHTS-ALL//Heart_Left_Ventricle/Heart_Left_Ventricle.ENSG00000160766.10.wgt.RDat	GBAP1	1	155000000	155000000	0.423851	rs905938	-3.216	rs2990245	0.383	10.55	-0.05	328	22	enet	0.393	3.34e-31	0.20514	0.837	NA	NA	NA	NA	NA
Heart_Left_Ventricle	../WEIGHTS-ALL//Heart_Left_Ventricle/Heart_Left_Ventricle.ENSG00000160767.16.wgt.RDat	FAM189B	1	155000000	155000000	0.01206	rs905938	-3.216	rs4845396	0.00795	-3.35	0.994	305	1	lasso	0.0254	0.00495	-0.994	0.32	NA	NA	NA	NA	NA
Heart_Left_Ventricle	../WEIGHTS-ALL//Heart_Left_Ventricle/Heart_Left_Ventricle.ENSG00000160781.11.wgt.RDat	PAQR6	1	156000000	156000000	0.004701	rs3748570	2.661	rs10908489	-0.00253	-2.72	0.1	388	388	blup	0.0024	0.2	0.8649	0.387	NA	NA	NA	NA	NA
Heart_Left_Ventricle	../WEIGHTS-ALL//Heart_Left_Ventricle/Heart_Left_Ventricle.ENSG00000160818.12.wgt.RDat	GPATCH4	1	157000000	157000000	0.145091	rs3748570	2.661	rs4661050	0.039	-4.84	0.674	447	9	lasso	0.0542	6.5e-05	-0.49138	0.623	NA	NA	NA	NA	NA
Heart_Left_Ventricle	../WEIGHTS-ALL//Heart_Left_Ventricle/Heart_Left_Ventricle.ENSG00000160838.9.wgt.RDat	LRRC71	1	157000000	157000000	0.037376	rs12077058	3.09	rs945508	-0.0026	-3.43	-1.555	480	480	blup	0.00681	0.0924	0.37138	0.71	NA	NA	NA	NA	NA
Heart_Left_Ventricle	../WEIGHTS-ALL//Heart_Left_Ventricle/Heart_Left_Ventricle.ENSG00000162365.7.wgt.RDat	CYP4A22	1	47600000	47600000	0.142974	rs2055498	2.586	rs4646483	0.0504	-4.06	0.69	423	423	blup	0.0294	0.00269	0.29123	0.771	NA	NA	NA	NA	NA
Heart_Left_Ventricle	../WEIGHTS-ALL//Heart_Left_Ventricle/Heart_Left_Ventricle.ENSG00000162366.3.wgt.RDat	PDZK1IP1	1	47600000	47700000	0.001349	rs2055498	2.586	rs17422073	-0.00253	3.17	0.51	416	2	lasso	0.0145	0.0266	0.48421	0.628	NA	NA	NA	NA	NA
Heart_Left_Ventricle	../WEIGHTS-ALL//Heart_Left_Ventricle/Heart_Left_Ventricle.ENSG00000162367.7.wgt.RDat	TAL1	1	47700000	47700000	0.217986	rs2055498	2.586	rs11211480	0.0972	5.34	0.51	414	7	enet	0.0741	3.22e-06	0.76353	0.445	NA	NA	NA	NA	NA
Heart_Left_Ventricle	../WEIGHTS-ALL//Heart_Left_Ventricle/Heart_Left_Ventricle.ENSG00000162368.9.wgt.RDat	CMPK1	1	47800000	47800000	0.040433	rs2055498	2.586	rs2798353	0.00459	-2.95	0.896	429	2	lasso	0.00618	0.103	-0.51822	0.604	NA	NA	NA	NA	NA
Heart_Left_Ventricle	../WEIGHTS-ALL//Heart_Left_Ventricle/Heart_Left_Ventricle.ENSG00000162373.8.wgt.RDat	BEND5	1	49200000	49200000	0.086083	rs6665839	2.989	rs11806611	-0.00364	2.82	-0.319	386	17	enet	0.00451	0.137	-0.98419	0.325	NA	NA	NA	NA	NA
Heart_Left_Ventricle	../WEIGHTS-ALL//Heart_Left_Ventricle/Heart_Left_Ventricle.ENSG00000162377.4.wgt.RDat	SELRC1	1	53200000	53200000	0.049892	rs7512677	-3.891	rs269319	0.0467	3.99	0.088	359	7	enet	0.0473	0.000182	1.16839	0.243	NA	NA	NA	NA	NA
Heart_Left_Ventricle	../WEIGHTS-ALL//Heart_Left_Ventricle/Heart_Left_Ventricle.ENSG00000162378.8.wgt.RDat	ZYG11B	1	53200000	53300000	0.09712	rs7512677	-3.891	rs7523761	-0.00349	3.6	-1.405	371	371	blup	0.00505	0.125	-1.28861	0.198	NA	NA	NA	NA	NA
Heart_Left_Ventricle	../WEIGHTS-ALL//Heart_Left_Ventricle/Heart_Left_Ventricle.ENSG00000162384.9.wgt.RDat	C1orf123	1	53700000	53700000	0.192475	rs1766643	-2.814	rs2297656	0.0964	-5.22	0.399	489	6	lasso	0.072	4.45e-06	-0.32323	0.747	NA	NA	NA	NA	NA
Heart_Left_Ventricle	../WEIGHTS-ALL//Heart_Left_Ventricle/Heart_Left_Ventricle.ENSG00000162390.13.wgt.RDat	ACOT11	1	55000000	55100000	0.195709	rs12140957	-3.308	rs17398958	0.1	-5.55	0.44	568	25	enet	0.114	7.61e-09	-0.22508	0.822	NA	NA	NA	NA	NA
Heart_Left_Ventricle	../WEIGHTS-ALL//Heart_Left_Ventricle/Heart_Left_Ventricle.ENSG00000162391.7.wgt.RDat	FAM151A	1	55100000	55100000	0.011214	rs593398	-3.47	rs12739979	-0.00169	3.21	0.951	562	27	enet	0.006	0.106	0.70788	0.479	NA	NA	NA	NA	NA
Heart_Left_Ventricle	../WEIGHTS-ALL//Heart_Left_Ventricle/Heart_Left_Ventricle.ENSG00000162396.5.wgt.RDat	PARS2	1	55200000	55200000	0.021567	rs593398	-3.47	rs10489809	-0.0017	-3.12	1.911	535	2	lasso	0.0022	0.208	-1.91245	0.0558	NA	NA	NA	NA	NA
Heart_Left_Ventricle	../WEIGHTS-ALL//Heart_Left_Ventricle/Heart_Left_Ventricle.ENSG00000162402.8.wgt.RDat	USP24	1	55500000	55700000	0.17296	rs593398	-3.47	rs679804	0.0713	-5.98	1.227	616	616	blup	0.104	3.56e-08	-1.28234	0.2	NA	NA	NA	NA	NA
Heart_Left_Ventricle	../WEIGHTS-ALL//Heart_Left_Ventricle/Heart_Left_Ventricle.ENSG00000162407.8.wgt.RDat	PPAP2B	1	57000000	57100000	0.148903	rs12736058	-2.82	rs1889145	0.0574	-5.17	1.951	628	6	lasso	0.0762	2.35e-06	-1.70323	0.0885	NA	NA	NA	NA	NA
Heart_Left_Ventricle	../WEIGHTS-ALL//Heart_Left_Ventricle/Heart_Left_Ventricle.ENSG00000162408.10.wgt.RDat	NOL9	1	6580000	6610000	0.001096	NA	NA	NA	NA	NA	NA	0	0	lasso	0.00513	0.123	NA	NA	NA	NA	NA	NA	NA
Heart_Left_Ventricle	../WEIGHTS-ALL//Heart_Left_Ventricle/Heart_Left_Ventricle.ENSG00000162413.12.wgt.RDat	KLHL21	1	6650000	6670000	0.075446	rs709208	-4.001	rs6577584	0.0123	3.98	-0.824	440	2	lasso	0.0233	0.00682	-0.66688	0.505	NA	NA	NA	NA	NA
Heart_Left_Ventricle	../WEIGHTS-ALL//Heart_Left_Ventricle/Heart_Left_Ventricle.ENSG00000162415.6.wgt.RDat	ZSWIM5	1	45500000	45800000	0.071115	rs518365	-5.738	rs346707	0.0511	4.33	0.524	289	289	blup	0.0439	0.000304	1.44233	0.149	NA	NA	NA	NA	NA
Heart_Left_Ventricle	../WEIGHTS-ALL//Heart_Left_Ventricle/Heart_Left_Ventricle.ENSG00000162419.8.wgt.RDat	GMEB1	1	29000000	29000000	0.029096	rs6668505	-3.105	rs12138440	-0.00305	-3.18	0.915	281	25	enet	0.00792	0.0769	-1.16127	0.246	NA	NA	NA	NA	NA
Heart_Left_Ventricle	../WEIGHTS-ALL//Heart_Left_Ventricle/Heart_Left_Ventricle.ENSG00000162426.10.wgt.RDat	SLC45A1	1	8380000	8400000	0.258663	rs382192	2.886	rs9628987	0.259	8.45	-1.227	329	4	lasso	0.256	2.88e-19	-1.36242	0.173	NA	NA	NA	NA	NA
Heart_Left_Ventricle	../WEIGHTS-ALL//Heart_Left_Ventricle/Heart_Left_Ventricle.ENSG00000162433.10.wgt.RDat	AK4	1	65600000	65700000	0.060075	rs547812	3.076	rs12736154	-0.00265	3.14	-0.51	446	446	blup	-0.00194	0.49	-1.18949	0.234	NA	NA	NA	NA	NA
Heart_Left_Ventricle	../WEIGHTS-ALL//Heart_Left_Ventricle/Heart_Left_Ventricle.ENSG00000162434.7.wgt.RDat	JAK1	1	65300000	65400000	0.020239	rs547812	3.076	rs3915922	0.0241	-3.7	1.44	438	1	lasso	0.0051	0.124	-1.44	0.15	NA	NA	NA	NA	NA
Heart_Left_Ventricle	../WEIGHTS-ALL//Heart_Left_Ventricle/Heart_Left_Ventricle.ENSG00000162437.10.wgt.RDat	RAVER2	1	65200000	65300000	0.053614	NA	NA	NA	NA	NA	NA	0	0	enet	0.0015	0.237	NA	NA	NA	NA	NA	NA	NA
Heart_Left_Ventricle	../WEIGHTS-ALL//Heart_Left_Ventricle/Heart_Left_Ventricle.ENSG00000162441.7.wgt.RDat	LZIC	1	9980000	10000000	0.029298	rs2379107	-3.363	rs6540953	-0.0022	2.83	2.132	301	1	lasso	0.0067	0.0941	2.132	0.033	NA	NA	NA	NA	NA
Heart_Left_Ventricle	../WEIGHTS-ALL//Heart_Left_Ventricle/Heart_Left_Ventricle.ENSG00000162444.11.wgt.RDat	RBP7	1	10100000	10100000	0.106889	rs2379107	-3.363	rs35232720	0.0246	-4.17	-0.568	303	2	lasso	0.0255	0.00483	0.70713	0.479	NA	NA	NA	NA	NA
Heart_Left_Ventricle	../WEIGHTS-ALL//Heart_Left_Ventricle/Heart_Left_Ventricle.ENSG00000162458.8.wgt.RDat	FBLIM1	1	16100000	16100000	0.063222	rs945425	6.034	rs9442189	-0.00174	3.19	0.772	439	439	blup	0.0011	0.256	-0.43797	0.661	NA	NA	NA	NA	NA
Heart_Left_Ventricle	../WEIGHTS-ALL//Heart_Left_Ventricle/Heart_Left_Ventricle.ENSG00000162482.4.wgt.RDat	AKR7A3	1	19600000	19600000	0.144039	rs1542875	-3.45	rs710875	0.0155	4	0.524	495	495	blup	0.0393	0.000602	1.71262	0.0868	NA	NA	NA	NA	NA
Heart_Left_Ventricle	../WEIGHTS-ALL//Heart_Left_Ventricle/Heart_Left_Ventricle.ENSG00000162511.7.wgt.RDat	LAPTM5	1	31200000	31200000	0.02231	rs548273	-2.512	rs12736883	-0.0025	3.27	0.399	543	2	lasso	0.00709	0.0882	0.87523	0.381	NA	NA	NA	NA	NA
Heart_Left_Ventricle	../WEIGHTS-ALL//Heart_Left_Ventricle/Heart_Left_Ventricle.ENSG00000162512.11.wgt.RDat	SDC3	1	31300000	31400000	0.070277	rs548273	-2.512	rs4949184	-0.00142	-3.25	-0.524	505	24	enet	-0.0015	0.441	-1.01947	0.308	NA	NA	NA	NA	NA
Heart_Left_Ventricle	../WEIGHTS-ALL//Heart_Left_Ventricle/Heart_Left_Ventricle.ENSG00000162517.8.wgt.RDat	PEF1	1	32100000	32100000	0.056198	rs636503	-2.457	rs2297684	0.0571	-4.33	0.1	352	2	lasso	0.0284	0.00314	-0.06531	0.948	NA	NA	NA	NA	NA
Heart_Left_Ventricle	../WEIGHTS-ALL//Heart_Left_Ventricle/Heart_Left_Ventricle.ENSG00000162521.14.wgt.RDat	RBBP4	1	33100000	33200000	0.063214	rs12126851	2.665	rs1136258	0.0163	3.49	-0.51	240	3	lasso	0.00567	0.112	-0.51983	0.603	NA	NA	NA	NA	NA
Heart_Left_Ventricle	../WEIGHTS-ALL//Heart_Left_Ventricle/Heart_Left_Ventricle.ENSG00000162522.6.wgt.RDat	KIAA1522	1	33200000	33200000	0.050874	rs12126851	2.665	rs607355	-0.00322	-2.87	-0.05	236	236	blup	-0.00254	0.575	1.23323	0.217	NA	NA	NA	NA	NA
Heart_Left_Ventricle	../WEIGHTS-ALL//Heart_Left_Ventricle/Heart_Left_Ventricle.ENSG00000162542.9.wgt.RDat	TMCO4	1	20000000	20100000	0.04342	rs1542875	-3.45	rs7513083	0.00678	-4.01	1.405	559	24	enet	0.0317	0.0019	0.04317	0.966	NA	NA	NA	NA	NA
Heart_Left_Ventricle	../WEIGHTS-ALL//Heart_Left_Ventricle/Heart_Left_Ventricle.ENSG00000162543.5.wgt.RDat	UBXN10	1	20500000	20500000	0.070749	rs2072752	-3.048	rs12135822	0.000582	3.36	-0.915	601	3	lasso	-0.00091	0.386	-0.41317	0.679	NA	NA	NA	NA	NA
Heart_Left_Ventricle	../WEIGHTS-ALL//Heart_Left_Ventricle/Heart_Left_Ventricle.ENSG00000162545.5.wgt.RDat	CAMK2N1	1	20800000	20800000	0.131487	rs2072752	-3.048	rs2072751	-0.00256	-3.03	-1.896	508	508	blup	0.0215	0.00894	1.64562	0.0998	NA	NA	NA	NA	NA
Heart_Left_Ventricle	../WEIGHTS-ALL//Heart_Left_Ventricle/Heart_Left_Ventricle.ENSG00000162551.9.wgt.RDat	ALPL	1	21800000	21900000	0.029897	NA	NA	NA	NA	NA	NA	0	0	enet	0.000158	0.308	NA	NA	NA	NA	NA	NA	NA
Heart_Left_Ventricle	../WEIGHTS-ALL//Heart_Left_Ventricle/Heart_Left_Ventricle.ENSG00000162571.9.wgt.RDat	TTLL10	1	1110000	1130000	0.017594	rs4970383	-2.716	rs6604981	0.0124	-3.71	-0.935	230	3	enet	0.00656	0.0965	1.14993	0.25	NA	NA	NA	NA	NA
Heart_Left_Ventricle	../WEIGHTS-ALL//Heart_Left_Ventricle/Heart_Left_Ventricle.ENSG00000162572.15.wgt.RDat	SCNN1D	1	1220000	1230000	0.194149	rs4970383	-2.716	rs34054191	0.0252	4.77	-0.253	253	2	lasso	0.0366	0.000909	-0.18009	0.857	NA	NA	NA	NA	NA
Heart_Left_Ventricle	../WEIGHTS-ALL//Heart_Left_Ventricle/Heart_Left_Ventricle.ENSG00000162576.12.wgt.RDat	MXRA8	1	1290000	1300000	0.069993	NA	NA	NA	NA	NA	NA	0	0	enet	0.00221	0.207	NA	NA	NA	NA	NA	NA	NA
Heart_Left_Ventricle	../WEIGHTS-ALL//Heart_Left_Ventricle/Heart_Left_Ventricle.ENSG00000162585.12.wgt.RDat	C1orf86	1	2120000	2140000	0.517207	rs4648819	-3.591	rs2503701	0.232	8.12	-1.372	378	31	enet	0.256	2.92e-19	-2.20047	0.0278	NA	NA	NA	NA	NA
Heart_Left_Ventricle	../WEIGHTS-ALL//Heart_Left_Ventricle/Heart_Left_Ventricle.ENSG00000162591.11.wgt.RDat	MEGF6	1	3410000	3530000	0.030058	rs868688	2.863	rs12119711	0.0318	-4.53	0.266	455	6	enet	0.0375	0.000787	0.43729	0.662	NA	NA	NA	NA	NA
Heart_Left_Ventricle	../WEIGHTS-ALL//Heart_Left_Ventricle/Heart_Left_Ventricle.ENSG00000162595.4.wgt.RDat	DIRAS3	1	68500000	68500000	0.151696	rs968544	-2.721	rs6701298	0.00058	-3.46	-0.126	591	591	blup	0.0145	0.0266	0.06848	0.945	NA	NA	NA	NA	NA
Heart_Left_Ventricle	../WEIGHTS-ALL//Heart_Left_Ventricle/Heart_Left_Ventricle.ENSG00000162599.11.wgt.RDat	NFIA	1	61300000	61900000	0.05012	rs6678039	2.834	rs12565220	-0.00283	-2.88	0.454	457	7	enet	0.0027	0.19	-0.19194	0.848	NA	NA	NA	NA	NA
Heart_Left_Ventricle	../WEIGHTS-ALL//Heart_Left_Ventricle/Heart_Left_Ventricle.ENSG00000162600.7.wgt.RDat	OMA1	1	58900000	59000000	0.149632	rs997768	-2.644	rs6683669	-0.00352	-3.78	-1.555	549	549	blup	0.0151	0.024	2.24885	0.0245	NA	NA	NA	NA	NA
Heart_Left_Ventricle	../WEIGHTS-ALL//Heart_Left_Ventricle/Heart_Left_Ventricle.ENSG00000162601.5.wgt.RDat	MYSM1	1	59100000	59200000	0.07067	NA	NA	NA	NA	NA	NA	0	0	lasso	0.00586	0.109	NA	NA	NA	NA	NA	NA	NA
Heart_Left_Ventricle	../WEIGHTS-ALL//Heart_Left_Ventricle/Heart_Left_Ventricle.ENSG00000162604.8.wgt.RDat	TM2D1	1	62100000	62200000	0.018397	rs12092770	3	rs17312971	0.0642	4.33	-0.063	489	1	lasso	0.0573	4.09e-05	-0.063	0.95	NA	NA	NA	NA	NA
Heart_Left_Ventricle	../WEIGHTS-ALL//Heart_Left_Ventricle/Heart_Left_Ventricle.ENSG00000162607.8.wgt.RDat	USP1	1	62900000	62900000	0.019531	rs10493319	-3.684	rs2031373	0.00909	3.59	-0.305	449	3	lasso	-0.000598	0.361	-1.16609	0.244	NA	NA	NA	NA	NA
Heart_Left_Ventricle	../WEIGHTS-ALL//Heart_Left_Ventricle/Heart_Left_Ventricle.ENSG00000162613.12.wgt.RDat	FUBP1	1	78400000	78400000	0.013917	rs17391694	-2.958	rs17391694	0.0168	-3.47	-2.958	333	1	lasso	0.0157	0.0221	2.958	0.0031	NA	NA	NA	NA	NA
Heart_Left_Ventricle	../WEIGHTS-ALL//Heart_Left_Ventricle/Heart_Left_Ventricle.ENSG00000162614.14.wgt.RDat	NEXN	1	78400000	78400000	0.041248	rs17391694	-2.958	rs6656888	-0.000216	-3.48	0.399	352	2	lasso	0.00327	0.171	-0.46629	0.641	NA	NA	NA	NA	NA
Heart_Left_Ventricle	../WEIGHTS-ALL//Heart_Left_Ventricle/Heart_Left_Ventricle.ENSG00000162616.8.wgt.RDat	DNAJB4	1	78400000	78500000	0.082597	rs17391694	-2.958	rs540742	0.0422	4.14	1.126	333	4	lasso	0.0412	0.000455	0.90454	0.366	NA	NA	NA	NA	NA
Heart_Left_Ventricle	../WEIGHTS-ALL//Heart_Left_Ventricle/Heart_Left_Ventricle.ENSG00000162618.8.wgt.RDat	ELTD1	1	79400000	79500000	0.010017	rs6424779	-3.386	rs12760876	-0.00166	-2.55	-0.86	422	8	enet	-0.00282	0.624	1.05046	0.294	NA	NA	NA	NA	NA
Heart_Left_Ventricle	../WEIGHTS-ALL//Heart_Left_Ventricle/Heart_Left_Ventricle.ENSG00000162621.5.wgt.RDat	LRRC53	1	74900000	75000000	0.041687	rs10493544	-3.402	rs3765674	0.0214	3.57	1.793	361	13	enet	0.0117	0.0413	0.48708	0.626	NA	NA	NA	NA	NA
Heart_Left_Ventricle	../WEIGHTS-ALL//Heart_Left_Ventricle/Heart_Left_Ventricle.ENSG00000162623.11.wgt.RDat	TYW3	1	75200000	75200000	0.391851	rs10493544	-3.402	rs1575983	0.246	-8.43	-0.86	383	20	enet	0.26	1.44e-19	0.32709	0.744	NA	NA	NA	NA	NA
Heart_Left_Ventricle	../WEIGHTS-ALL//Heart_Left_Ventricle/Heart_Left_Ventricle.ENSG00000162627.12.wgt.RDat	SNX7	1	99100000	99200000	0.06108	rs1028889	3.036	rs4518922	0.111	-5.71	-0.974	401	3	lasso	0.0994	6.88e-08	0.91982	0.358	NA	NA	NA	NA	NA
Heart_Left_Ventricle	../WEIGHTS-ALL//Heart_Left_Ventricle/Heart_Left_Ventricle.ENSG00000162630.5.wgt.RDat	B3GALT2	1	193000000	193000000	0.047836	rs1933695	2.702	rs10921347	-0.00132	-3.29	-0.24	343	343	blup	0.00273	0.188	0.02055	0.984	NA	NA	NA	NA	NA
Heart_Left_Ventricle	../WEIGHTS-ALL//Heart_Left_Ventricle/Heart_Left_Ventricle.ENSG00000162636.11.wgt.RDat	FAM102B	1	109000000	109000000	0.011377	rs7522157	2.878	rs2225193	0.0027	-2.89	0.755	347	1	lasso	0.00889	0.0655	-0.755	0.45	NA	NA	NA	NA	NA
Heart_Left_Ventricle	../WEIGHTS-ALL//Heart_Left_Ventricle/Heart_Left_Ventricle.ENSG00000162639.11.wgt.RDat	HENMT1	1	109000000	109000000	0.069467	rs7522157	2.878	rs12401944	-0.00281	-2.76	-1.341	304	2	lasso	-0.00128	0.419	0.64049	0.522	NA	NA	NA	NA	NA
Heart_Left_Ventricle	../WEIGHTS-ALL//Heart_Left_Ventricle/Heart_Left_Ventricle.ENSG00000162642.9.wgt.RDat	C1orf52	1	85700000	85700000	0.014071	rs597630	-3.175	rs17127565	-0.000868	3.39	-0.1	563	1	lasso	0.011	0.0464	-0.1	0.92	NA	NA	NA	NA	NA
Heart_Left_Ventricle	../WEIGHTS-ALL//Heart_Left_Ventricle/Heart_Left_Ventricle.ENSG00000162643.8.wgt.RDat	WDR63	1	85500000	85600000	0.073037	rs597630	-3.175	rs12034421	0.0187	4.28	-1.015	580	1	lasso	0.0152	0.0237	-1.015	0.31	NA	NA	NA	NA	NA
Heart_Left_Ventricle	../WEIGHTS-ALL//Heart_Left_Ventricle/Heart_Left_Ventricle.ENSG00000162650.11.wgt.RDat	ATXN7L2	1	110000000	110000000	0.074168	rs12566133	-3.216	rs7536292	-0.000729	3.44	0.151	416	7	enet	0.0101	0.0539	-0.58147	0.561	NA	NA	NA	NA	NA
Heart_Left_Ventricle	../WEIGHTS-ALL//Heart_Left_Ventricle/Heart_Left_Ventricle.ENSG00000162654.8.wgt.RDat	GBP4	1	89600000	89700000	0.012366	rs12133012	-3.966	rs12122989	-0.00343	-2.82	-2.683	357	1	lasso	0.0138	0.0296	2.683	0.0073	NA	NA	NA	NA	NA
Heart_Left_Ventricle	../WEIGHTS-ALL//Heart_Left_Ventricle/Heart_Left_Ventricle.ENSG00000162664.12.wgt.RDat	ZNF326	1	90500000	90500000	0.052316	rs17510469	-3.732	rs9427994	-0.00351	-2.92	0.319	399	1	lasso	0.00309	0.176	-0.319	0.75	NA	NA	NA	NA	NA
Heart_Left_Ventricle	../WEIGHTS-ALL//Heart_Left_Ventricle/Heart_Left_Ventricle.ENSG00000162669.11.wgt.RDat	HFM1	1	91700000	91900000	0.240428	rs6693314	3.414	rs282057	0.104	5.42	1.311	526	5	lasso	0.116	5.26e-09	1.66374	0.0962	NA	NA	NA	NA	NA
Heart_Left_Ventricle	../WEIGHTS-ALL//Heart_Left_Ventricle/Heart_Left_Ventricle.ENSG00000162670.8.wgt.RDat	BRINP3	1	190000000	190000000	0.183826	rs602121	-3.314	rs10753949	0.138	-6.28	-0.994	425	4	lasso	0.143	7e-11	0.68157	0.496	NA	NA	NA	NA	NA
Heart_Left_Ventricle	../WEIGHTS-ALL//Heart_Left_Ventricle/Heart_Left_Ventricle.ENSG00000162687.12.wgt.RDat	KCNT2	1	196000000	197000000	0.034405	rs10737680	-2.097	rs12755054	-0.00287	-2.64	-0.643	270	270	blup	0.0046	0.135	2.19286	0.0283	NA	NA	NA	NA	NA
Heart_Left_Ventricle	../WEIGHTS-ALL//Heart_Left_Ventricle/Heart_Left_Ventricle.ENSG00000162688.11.wgt.RDat	AGL	1	100000000	100000000	0.104805	rs2185132	-2.929	rs2307129	-0.00199	4.3	0.24	456	456	blup	0.017	0.0179	-0.74652	0.455	NA	NA	NA	NA	NA
Heart_Left_Ventricle	../WEIGHTS-ALL//Heart_Left_Ventricle/Heart_Left_Ventricle.ENSG00000162692.6.wgt.RDat	VCAM1	1	101000000	101000000	0.125386	rs6680048	2.457	rs6577166	0.00402	-4.11	0.468	388	388	blup	0.038	0.000737	-1.79017	0.0734	NA	NA	NA	NA	NA
Heart_Left_Ventricle	../WEIGHTS-ALL//Heart_Left_Ventricle/Heart_Left_Ventricle.ENSG00000162694.9.wgt.RDat	EXTL2	1	101000000	101000000	0.002974	rs6680048	2.457	rs721385	2.9e-07	3	0.412	441	2	lasso	0.0235	0.00659	0.47828	0.632	NA	NA	NA	NA	NA
Heart_Left_Ventricle	../WEIGHTS-ALL//Heart_Left_Ventricle/Heart_Left_Ventricle.ENSG00000162695.7.wgt.RDat	SLC30A7	1	101000000	101000000	0.034236	rs6680048	2.457	rs6683255	-0.00372	3.01	0	441	1	lasso	0.00789	0.0772	0	1	NA	NA	NA	NA	NA
Heart_Left_Ventricle	../WEIGHTS-ALL//Heart_Left_Ventricle/Heart_Left_Ventricle.ENSG00000162702.7.wgt.RDat	ZNF281	1	200000000	200000000	0.12414	rs3790806	3.509	rs6427830	0.0309	4.1	0.176	497	6	enet	0.0333	0.00149	-0.23477	0.814	NA	NA	NA	NA	NA
Heart_Left_Ventricle	../WEIGHTS-ALL//Heart_Left_Ventricle/Heart_Left_Ventricle.ENSG00000162704.11.wgt.RDat	ARPC5	1	184000000	184000000	0.076391	rs3002655	-3.264	rs1174662	0.0258	4.11	1.793	521	521	blup	0.0234	0.00665	1.96923	0.0489	NA	NA	NA	NA	NA
Heart_Left_Ventricle	../WEIGHTS-ALL//Heart_Left_Ventricle/Heart_Left_Ventricle.ENSG00000162711.12.wgt.RDat	NLRP3	1	248000000	248000000	0.072717	rs4506496	2.87	rs2642983	-0.000564	-3.07	-1.036	475	3	lasso	-0.00192	0.488	0.69217	0.489	NA	NA	NA	NA	NA
Heart_Left_Ventricle	../WEIGHTS-ALL//Heart_Left_Ventricle/Heart_Left_Ventricle.ENSG00000162714.8.wgt.RDat	ZNF496	1	247000000	247000000	0.209023	rs4506496	2.87	rs1192832	0.0558	4.53	-1.282	459	459	blup	0.053	7.81e-05	-1.22838	0.219	NA	NA	NA	NA	NA
Heart_Left_Ventricle	../WEIGHTS-ALL//Heart_Left_Ventricle/Heart_Left_Ventricle.ENSG00000162729.9.wgt.RDat	IGSF8	1	160000000	160000000	0.225994	rs2501331	2.855	rs2070704	-0.00109	3.87	1.058	506	506	blup	0.0188	0.0136	-0.29369	0.769	NA	NA	NA	NA	NA
Heart_Left_Ventricle	../WEIGHTS-ALL//Heart_Left_Ventricle/Heart_Left_Ventricle.ENSG00000162733.12.wgt.RDat	DDR2	1	163000000	163000000	0.030412	NA	NA	NA	NA	NA	NA	0	0	lasso	0.0166	0.019	NA	NA	NA	NA	NA	NA	NA
Heart_Left_Ventricle	../WEIGHTS-ALL//Heart_Left_Ventricle/Heart_Left_Ventricle.ENSG00000162734.8.wgt.RDat	PEA15	1	160000000	160000000	0.008041	NA	NA	NA	NA	NA	NA	0	0	lasso	0.00861	0.0685	NA	NA	NA	NA	NA	NA	NA
Heart_Left_Ventricle	../WEIGHTS-ALL//Heart_Left_Ventricle/Heart_Left_Ventricle.ENSG00000162736.11.wgt.RDat	NCSTN	1	160000000	160000000	0.063692	rs2501331	2.855	rs16831388	-0.00303	-2.82	1.08	498	498	blup	0.00353	0.163	-0.58235	0.56	NA	NA	NA	NA	NA
Heart_Left_Ventricle	../WEIGHTS-ALL//Heart_Left_Ventricle/Heart_Left_Ventricle.ENSG00000162746.10.wgt.RDat	FCRLB	1	162000000	162000000	0.022608	NA	NA	NA	NA	NA	NA	0	0	enet	0.0361	0.000984	NA	NA	NA	NA	NA	NA	NA
Heart_Left_Ventricle	../WEIGHTS-ALL//Heart_Left_Ventricle/Heart_Left_Ventricle.ENSG00000162747.5.wgt.RDat	FCGR3B	1	162000000	162000000	0.02458	rs7515045	3.062	rs1127525	0.000531	-3.38	-0.013	455	455	blup	0.00654	0.0967	0.72434	0.469	NA	NA	NA	NA	NA
Heart_Left_Ventricle	../WEIGHTS-ALL//Heart_Left_Ventricle/Heart_Left_Ventricle.ENSG00000162757.3.wgt.RDat	C1orf74	1	210000000	210000000	0.050275	rs12565406	-3.048	rs7549523	-0.00361	2.96	0.412	515	515	blup	0.00232	0.203	0.93581	0.349	NA	NA	NA	NA	NA
Heart_Left_Ventricle	../WEIGHTS-ALL//Heart_Left_Ventricle/Heart_Left_Ventricle.ENSG00000162761.10.wgt.RDat	LMX1A	1	165000000	165000000	0.0385	rs41326750	-3.076	rs1343309	0.00187	-3.59	0.69	647	4	enet	0.00167	0.229	-0.0322	0.974	NA	NA	NA	NA	NA
Heart_Left_Ventricle	../WEIGHTS-ALL//Heart_Left_Ventricle/Heart_Left_Ventricle.ENSG00000162763.3.wgt.RDat	LRRC52	1	166000000	166000000	0.095157	rs41326750	-3.076	rs6674898	0.0186	-3.9	0.674	630	2	lasso	0.0589	3.19e-05	-1.00758	0.314	NA	NA	NA	NA	NA
Heart_Left_Ventricle	../WEIGHTS-ALL//Heart_Left_Ventricle/Heart_Left_Ventricle.ENSG00000162769.8.wgt.RDat	FLVCR1	1	213000000	213000000	0.270488	rs1195472	-2.968	rs3768548	0.15	6.66	0.659	414	18	enet	0.172	6.54e-13	1.36449	0.172	NA	NA	NA	NA	NA
Heart_Left_Ventricle	../WEIGHTS-ALL//Heart_Left_Ventricle/Heart_Left_Ventricle.ENSG00000162783.8.wgt.RDat	IER5	1	181000000	181000000	0.091359	rs3795505	2.989	rs10910927	0.0388	-4.24	0.915	476	3	lasso	0.0158	0.0217	-0.93282	0.351	NA	NA	NA	NA	NA
Heart_Left_Ventricle	../WEIGHTS-ALL//Heart_Left_Ventricle/Heart_Left_Ventricle.ENSG00000162813.13.wgt.RDat	BPNT1	1	220000000	220000000	0.027469	rs1572506	3.46	rs10442693	-0.0029	3.01	-0.915	402	402	blup	-0.000371	0.344	-0.3758	0.707	NA	NA	NA	NA	NA
Heart_Left_Ventricle	../WEIGHTS-ALL//Heart_Left_Ventricle/Heart_Left_Ventricle.ENSG00000162814.6.wgt.RDat	SPATA17	1	218000000	218000000	0.049307	rs11578620	-3.826	rs17723132	-0.0037	2.84	-0.51	517	517	blup	0.000516	0.287	-2.53751	0.0112	NA	NA	NA	NA	NA
Heart_Left_Ventricle	../WEIGHTS-ALL//Heart_Left_Ventricle/Heart_Left_Ventricle.ENSG00000162817.6.wgt.RDat	C1orf115	1	221000000	221000000	0.258757	rs10779402	2.855	rs2642440	0.105	5.79	-0.412	406	34	enet	0.116	5.39e-09	0.09499	0.924	NA	NA	NA	NA	NA
Heart_Left_Ventricle	../WEIGHTS-ALL//Heart_Left_Ventricle/Heart_Left_Ventricle.ENSG00000162819.7.wgt.RDat	BROX	1	223000000	223000000	0.178543	rs2291834	4.561	rs34290674	0.115	5.83	1.08	323	2	lasso	0.085	6.16e-07	1.08511	0.278	NA	NA	NA	NA	NA
Heart_Left_Ventricle	../WEIGHTS-ALL//Heart_Left_Ventricle/Heart_Left_Ventricle.ENSG00000162836.7.wgt.RDat	ACP6	1	147000000	147000000	0.554858	rs10399871	2.432	rs6674938	0.4	-10.42	2.212	414	7	lasso	0.404	2.63e-32	-2.07019	0.0384	NA	NA	NA	NA	NA
Heart_Left_Ventricle	../WEIGHTS-ALL//Heart_Left_Ventricle/Heart_Left_Ventricle.ENSG00000162849.11.wgt.RDat	KIF26B	1	245000000	246000000	0.026193	rs6663746	2.827	rs751713	-0.00364	-3.26	-1.341	512	1	lasso	0.00377	0.156	1.341	0.18	NA	NA	NA	NA	NA
Heart_Left_Ventricle	../WEIGHTS-ALL//Heart_Left_Ventricle/Heart_Left_Ventricle.ENSG00000162852.9.wgt.RDat	CNST	1	247000000	247000000	0.109337	rs9787220	3.076	rs12401692	0.00384	3.53	-1.036	470	4	lasso	0.00866	0.068	-0.08731	0.93	NA	NA	NA	NA	NA
Heart_Left_Ventricle	../WEIGHTS-ALL//Heart_Left_Ventricle/Heart_Left_Ventricle.ENSG00000162877.8.wgt.RDat	PM20D1	1	206000000	206000000	0.575893	rs2282430	-3.239	rs708727	0.471	-11.34	0.228	370	14	enet	0.478	4.57e-40	0.02276	0.982	NA	NA	NA	NA	NA
Heart_Left_Ventricle	../WEIGHTS-ALL//Heart_Left_Ventricle/Heart_Left_Ventricle.ENSG00000162885.8.wgt.RDat	B3GALNT2	1	236000000	236000000	0.10735	rs10803154	-2.661	rs696247	0.0335	-4.1	1.866	324	324	blup	0.0443	0.000288	-0.79847	0.425	NA	NA	NA	NA	NA
Heart_Left_Ventricle	../WEIGHTS-ALL//Heart_Left_Ventricle/Heart_Left_Ventricle.ENSG00000162889.6.wgt.RDat	MAPKAPK2	1	207000000	207000000	0.101568	rs10863574	-2.221	rs12127039	-0.00334	3.47	-0.935	384	384	blup	0.00265	0.191	-0.59681	0.551	NA	NA	NA	NA	NA
Heart_Left_Ventricle	../WEIGHTS-ALL//Heart_Left_Ventricle/Heart_Left_Ventricle.ENSG00000162892.11.wgt.RDat	IL24	1	207000000	207000000	0.01084	NA	NA	NA	NA	NA	NA	0	0	lasso	0.0137	0.0301	NA	NA	NA	NA	NA	NA	NA
Heart_Left_Ventricle	../WEIGHTS-ALL//Heart_Left_Ventricle/Heart_Left_Ventricle.ENSG00000162896.5.wgt.RDat	PIGR	1	207000000	207000000	0.051493	rs11811460	2.432	rs7549189	0.000854	-2.86	1.036	448	1	lasso	0.00136	0.243	-1.036	0.3	NA	NA	NA	NA	NA
Heart_Left_Ventricle	../WEIGHTS-ALL//Heart_Left_Ventricle/Heart_Left_Ventricle.ENSG00000162909.13.wgt.RDat	CAPN2	1	224000000	224000000	0.139502	rs3935463	-3	rs4233518	-0.00354	2.89	1.405	397	397	blup	-0.0015	0.441	1.48448	0.138	NA	NA	NA	NA	NA
Heart_Left_Ventricle	../WEIGHTS-ALL//Heart_Left_Ventricle/Heart_Left_Ventricle.ENSG00000162910.14.wgt.RDat	MRPL55	1	228000000	228000000	0.039108	rs3738685	-2.706	rs7539762	0.0116	-3.67	0.202	346	6	enet	0.0069	0.0911	-0.30075	0.764	NA	NA	NA	NA	NA
Heart_Left_Ventricle	../WEIGHTS-ALL//Heart_Left_Ventricle/Heart_Left_Ventricle.ENSG00000162923.10.wgt.RDat	WDR26	1	225000000	225000000	0.084946	rs2088619	-2.576	rs3738367	-0.00142	2.98	0.1	373	373	blup	0.00675	0.0933	-0.54783	0.584	NA	NA	NA	NA	NA
Heart_Left_Ventricle	../WEIGHTS-ALL//Heart_Left_Ventricle/Heart_Left_Ventricle.ENSG00000162931.7.wgt.RDat	TRIM17	1	229000000	229000000	0.04176	rs3738685	-2.706	rs4653943	0.00947	3.58	-0.806	370	1	lasso	0.00596	0.107	-0.806	0.42	NA	NA	NA	NA	NA
Heart_Left_Ventricle	../WEIGHTS-ALL//Heart_Left_Ventricle/Heart_Left_Ventricle.ENSG00000162946.16.wgt.RDat	DISC1	1	232000000	232000000	0.011278	rs6667141	-3.216	rs6667141	0.00691	-2.93	-3.216	484	484	blup	0.00774	0.0792	0.93761	0.348	NA	NA	NA	NA	NA
Heart_Left_Ventricle	../WEIGHTS-ALL//Heart_Left_Ventricle/Heart_Left_Ventricle.ENSG00000163041.5.wgt.RDat	H3F3A	1	226000000	226000000	0.499688	rs16845078	-3.323	rs3768543	0.375	10.93	2.409	387	5	lasso	0.427	1.42e-34	2.02067	0.0433	NA	NA	NA	NA	NA
Heart_Left_Ventricle	../WEIGHTS-ALL//Heart_Left_Ventricle/Heart_Left_Ventricle.ENSG00000163050.12.wgt.RDat	ADCK3	1	227000000	227000000	0.064251	rs6690578	-2.326	rs12409752	-0.00369	3.07	0.706	492	492	blup	0.013	0.0339	0.76912	0.442	NA	NA	NA	NA	NA
Heart_Left_Ventricle	../WEIGHTS-ALL//Heart_Left_Ventricle/Heart_Left_Ventricle.ENSG00000163113.10.wgt.RDat	OTUD7B	1	150000000	150000000	0.008039	rs626785	2.776	rs3925724	-0.00338	-2.47	1.227	157	157	blup	0.00201	0.215	-1.6132	0.107	NA	NA	NA	NA	NA
Heart_Left_Ventricle	../WEIGHTS-ALL//Heart_Left_Ventricle/Heart_Left_Ventricle.ENSG00000163131.6.wgt.RDat	CTSS	1	151000000	151000000	0.155478	rs6688113	-2.543	rs10305714	0.108	6.32	-0.674	304	304	blup	0.14	1.17e-10	-0.69806	0.485	NA	NA	NA	NA	NA
Heart_Left_Ventricle	../WEIGHTS-ALL//Heart_Left_Ventricle/Heart_Left_Ventricle.ENSG00000163141.14.wgt.RDat	BNIPL	1	151000000	151000000	0.032741	rs6688113	-2.543	rs7532312	-0.00372	2.94	0.659	312	3	lasso	0.00906	0.0637	0.64949	0.516	NA	NA	NA	NA	NA
Heart_Left_Ventricle	../WEIGHTS-ALL//Heart_Left_Ventricle/Heart_Left_Ventricle.ENSG00000163154.5.wgt.RDat	TNFAIP8L2	1	151000000	151000000	0.056756	rs6688113	-2.543	rs10305695	0.00026	-3.09	2.432	315	315	blup	0.00631	0.101	1.87636	0.0606	NA	NA	NA	NA	NA
Heart_Left_Ventricle	../WEIGHTS-ALL//Heart_Left_Ventricle/Heart_Left_Ventricle.ENSG00000163155.7.wgt.RDat	LYSMD1	1	151000000	151000000	0.075988	rs6690942	2.576	rs4970991	-0.00372	3.43	-0.739	318	318	blup	0.00922	0.062	-0.99877	0.318	NA	NA	NA	NA	NA
Heart_Left_Ventricle	../WEIGHTS-ALL//Heart_Left_Ventricle/Heart_Left_Ventricle.ENSG00000163191.5.wgt.RDat	S100A11	1	152000000	152000000	0.00574	rs3811414	-2.87	rs12134184	-0.000261	-2.86	0.305	351	351	blup	-0.00256	0.577	-0.29457	0.768	NA	NA	NA	NA	NA
Heart_Left_Ventricle	../WEIGHTS-ALL//Heart_Left_Ventricle/Heart_Left_Ventricle.ENSG00000163216.6.wgt.RDat	SPRR2D	1	153000000	153000000	0.022056	NA	NA	NA	NA	NA	NA	0	0	enet	0.00377	0.156	NA	NA	NA	NA	NA	NA	NA
Heart_Left_Ventricle	../WEIGHTS-ALL//Heart_Left_Ventricle/Heart_Left_Ventricle.ENSG00000163220.10.wgt.RDat	S100A9	1	153000000	153000000	0.046527	rs12128109	-2.183	rs12035710	0.00898	3.52	1.103	470	1	lasso	0.0111	0.0458	1.103	0.27	NA	NA	NA	NA	NA
Heart_Left_Ventricle	../WEIGHTS-ALL//Heart_Left_Ventricle/Heart_Left_Ventricle.ENSG00000163221.7.wgt.RDat	S100A12	1	153000000	153000000	0.029021	rs12128109	-2.183	rs12035710	-0.00335	3.19	1.103	469	469	blup	0.000285	0.3	-0.04224	0.966	NA	NA	NA	NA	NA
Heart_Left_Ventricle	../WEIGHTS-ALL//Heart_Left_Ventricle/Heart_Left_Ventricle.ENSG00000163239.8.wgt.RDat	TDRD10	1	154000000	155000000	0.26197	rs7521837	2.432	rs6674171	0.0827	-5.16	0.806	405	24	enet	0.097	9.91e-08	-0.01374	0.989	NA	NA	NA	NA	NA
Heart_Left_Ventricle	../WEIGHTS-ALL//Heart_Left_Ventricle/Heart_Left_Ventricle.ENSG00000163346.12.wgt.RDat	PBXIP1	1	155000000	155000000	0.002631	NA	NA	NA	NA	NA	NA	0	0	lasso	0.00189	0.22	NA	NA	NA	NA	NA	NA	NA
Heart_Left_Ventricle	../WEIGHTS-ALL//Heart_Left_Ventricle/Heart_Left_Ventricle.ENSG00000163349.17.wgt.RDat	HIPK1	1	114000000	115000000	0.030812	rs12072102	2.742	rs11102685	0.0161	-3.69	0.063	472	6	enet	0.0341	0.00132	-0.5754	0.565	NA	NA	NA	NA	NA
Heart_Left_Ventricle	../WEIGHTS-ALL//Heart_Left_Ventricle/Heart_Left_Ventricle.ENSG00000163354.10.wgt.RDat	DCST2	1	155000000	155000000	0.105052	rs905938	-3.216	rs11264302	-0.00222	-3.74	1.927	380	380	blup	0.0128	0.0349	-1.71221	0.0869	NA	NA	NA	NA	NA
Heart_Left_Ventricle	../WEIGHTS-ALL//Heart_Left_Ventricle/Heart_Left_Ventricle.ENSG00000163374.15.wgt.RDat	YY1AP1	1	156000000	156000000	0.011921	rs822519	2.652	rs6671188	0.00726	3.48	0.583	222	2	lasso	0.0062	0.102	0.61871	0.536	NA	NA	NA	NA	NA
Heart_Left_Ventricle	../WEIGHTS-ALL//Heart_Left_Ventricle/Heart_Left_Ventricle.ENSG00000163382.7.wgt.RDat	APOA1BP	1	157000000	157000000	0.071887	rs3748570	2.661	rs7536235	0.00819	-3.61	-2.086	440	440	blup	0.00852	0.0695	1.00196	0.316	NA	NA	NA	NA	NA
Heart_Left_Ventricle	../WEIGHTS-ALL//Heart_Left_Ventricle/Heart_Left_Ventricle.ENSG00000163386.16.wgt.RDat	NBPF10	1	145000000	145000000	0.156621	rs900347	2.665	rs35429672	0.00268	-3.06	-0.539	112	5	enet	0.0106	0.0496	-0.29336	0.769	NA	NA	NA	NA	NA
Heart_Left_Ventricle	../WEIGHTS-ALL//Heart_Left_Ventricle/Heart_Left_Ventricle.ENSG00000163393.8.wgt.RDat	SLC22A15	1	117000000	117000000	0.14878	rs12145661	3.607	rs6667778	0.0702	5.08	-0.151	476	6	lasso	0.0434	0.000324	-0.08661	0.931	NA	NA	NA	NA	NA
Heart_Left_Ventricle	../WEIGHTS-ALL//Heart_Left_Ventricle/Heart_Left_Ventricle.ENSG00000163431.11.wgt.RDat	LMOD1	1	202000000	202000000	0.050404	rs1390398	3.216	rs2820315	0.0421	-3.99	-2.765	476	3	lasso	0.0376	0.000782	2.62505	0.00866	NA	NA	NA	NA	NA
Heart_Left_Ventricle	../WEIGHTS-ALL//Heart_Left_Ventricle/Heart_Left_Ventricle.ENSG00000163444.7.wgt.RDat	TMEM183A	1	203000000	203000000	0.013706	NA	NA	NA	NA	NA	NA	0	0	lasso	0.0227	0.00748	NA	NA	NA	NA	NA	NA	NA
Heart_Left_Ventricle	../WEIGHTS-ALL//Heart_Left_Ventricle/Heart_Left_Ventricle.ENSG00000163462.13.wgt.RDat	TRIM46	1	155000000	155000000	0.027361	NA	NA	NA	NA	NA	NA	0	0	lasso	-0.00168	0.46	NA	NA	NA	NA	NA	NA	NA
Heart_Left_Ventricle	../WEIGHTS-ALL//Heart_Left_Ventricle/Heart_Left_Ventricle.ENSG00000163463.7.wgt.RDat	KRTCAP2	1	155000000	155000000	0.058932	NA	NA	NA	NA	NA	NA	0	0	enet	0.00198	0.216	NA	NA	NA	NA	NA	NA	NA
Heart_Left_Ventricle	../WEIGHTS-ALL//Heart_Left_Ventricle/Heart_Left_Ventricle.ENSG00000163468.10.wgt.RDat	CCT3	1	156000000	156000000	0.061325	rs3748570	2.661	rs872120	0.0208	-3.67	-1.15	411	1	lasso	0.00236	0.202	1.15	0.25	NA	NA	NA	NA	NA
Heart_Left_Ventricle	../WEIGHTS-ALL//Heart_Left_Ventricle/Heart_Left_Ventricle.ENSG00000163485.11.wgt.RDat	ADORA1	1	203000000	203000000	0.054604	rs12026765	3.93	rs4950915	0.0465	4.09	-0.539	516	1	lasso	0.0343	0.00128	-0.539	0.59	NA	NA	NA	NA	NA
Heart_Left_Ventricle	../WEIGHTS-ALL//Heart_Left_Ventricle/Heart_Left_Ventricle.ENSG00000163486.8.wgt.RDat	SRGAP2	1	207000000	207000000	0.101496	rs28689766	2.87	rs10779474	0.0098	-3.8	-0.013	281	281	blup	0.0225	0.00765	0.91532	0.36	NA	NA	NA	NA	NA
Heart_Left_Ventricle	../WEIGHTS-ALL//Heart_Left_Ventricle/Heart_Left_Ventricle.ENSG00000163531.11.wgt.RDat	NFASC	1	205000000	205000000	0.062261	rs12025272	-4.033	rs4951407	-0.00318	-2.87	2.241	577	1	lasso	-0.00106	0.399	-2.241	0.025	NA	NA	NA	NA	NA
Heart_Left_Ventricle	../WEIGHTS-ALL//Heart_Left_Ventricle/Heart_Left_Ventricle.ENSG00000163545.7.wgt.RDat	NUAK2	1	205000000	205000000	0.212193	rs12025272	-4.033	rs2275868	6.05e-05	-3.84	-0.319	588	30	enet	0.0479	0.000166	-2.82553	0.00472	NA	NA	NA	NA	NA
Heart_Left_Ventricle	../WEIGHTS-ALL//Heart_Left_Ventricle/Heart_Left_Ventricle.ENSG00000163565.14.wgt.RDat	IFI16	1	159000000	159000000	0.148599	rs862991	-2.759	rs12239437	0.0702	4.69	-1.717	476	3	lasso	0.0563	4.71e-05	-1.52329	0.128	NA	NA	NA	NA	NA
Heart_Left_Ventricle	../WEIGHTS-ALL//Heart_Left_Ventricle/Heart_Left_Ventricle.ENSG00000163568.9.wgt.RDat	AIM2	1	159000000	159000000	0.152293	rs2121477	2.814	rs862999	-0.000715	3.29	-2.732	472	8	lasso	0.00549	0.116	-2.18798	0.0287	NA	NA	NA	NA	NA
Heart_Left_Ventricle	../WEIGHTS-ALL//Heart_Left_Ventricle/Heart_Left_Ventricle.ENSG00000163866.8.wgt.RDat	SMIM12	1	35200000	35300000	0.114602	rs558701	2.968	rs6703979	0.0137	3.53	-1.08	351	4	lasso	-0.000489	0.352	-0.74356	0.457	NA	NA	NA	NA	NA
Heart_Left_Ventricle	../WEIGHTS-ALL//Heart_Left_Ventricle/Heart_Left_Ventricle.ENSG00000163873.5.wgt.RDat	GRIK3	1	37300000	37500000	0.023276	rs12140204	2.814	rs12726247	-0.0037	2.92	0.013	439	1	lasso	0.00282	0.185	0.013	0.99	NA	NA	NA	NA	NA
Heart_Left_Ventricle	../WEIGHTS-ALL//Heart_Left_Ventricle/Heart_Left_Ventricle.ENSG00000163874.8.wgt.RDat	ZC3H12A	1	37900000	37900000	0.176951	rs12140204	2.814	rs12027970	-0.00277	-3.02	0.524	437	437	blup	0.024	0.00608	1.92117	0.0547	NA	NA	NA	NA	NA
Heart_Left_Ventricle	../WEIGHTS-ALL//Heart_Left_Ventricle/Heart_Left_Ventricle.ENSG00000163875.11.wgt.RDat	MEAF6	1	38000000	38000000	0.224789	rs12140204	2.814	rs11264063	0.0766	5.3	-1.598	450	30	enet	0.107	2.24e-08	-0.92101	0.357	NA	NA	NA	NA	NA
Heart_Left_Ventricle	../WEIGHTS-ALL//Heart_Left_Ventricle/Heart_Left_Ventricle.ENSG00000163877.9.wgt.RDat	SNIP1	1	38000000	38000000	0.014412	rs12140204	2.814	rs17732770	-0.00266	3.13	-0.454	451	1	lasso	0.00377	0.156	-0.454	0.65	NA	NA	NA	NA	NA
Heart_Left_Ventricle	../WEIGHTS-ALL//Heart_Left_Ventricle/Heart_Left_Ventricle.ENSG00000163879.9.wgt.RDat	DNALI1	1	38000000	38000000	0.452296	rs12140204	2.814	rs4653300	0.295	8.98	1.036	452	452	blup	0.321	1.31e-24	2.22456	0.0261	NA	NA	NA	NA	NA
Heart_Left_Ventricle	../WEIGHTS-ALL//Heart_Left_Ventricle/Heart_Left_Ventricle.ENSG00000163909.6.wgt.RDat	HEYL	1	40100000	40100000	0.016196	NA	NA	NA	NA	NA	NA	0	0	enet	0.00889	0.0654	NA	NA	NA	NA	NA	NA	NA
Heart_Left_Ventricle	../WEIGHTS-ALL//Heart_Left_Ventricle/Heart_Left_Ventricle.ENSG00000164002.7.wgt.RDat	EXO5	1	41000000	41000000	0.201505	rs209619	3.583	rs12049435	0.00547	4.11	-0.454	436	6	lasso	0.0404	0.000514	-0.30892	0.757	NA	NA	NA	NA	NA
Heart_Left_Ventricle	../WEIGHTS-ALL//Heart_Left_Ventricle/Heart_Left_Ventricle.ENSG00000164008.9.wgt.RDat	C1orf50	1	43200000	43300000	0.16996	rs644553	4.132	rs11210712	0.0558	-5.08	-0.994	417	417	blup	0.0773	2.01e-06	-0.04547	0.964	NA	NA	NA	NA	NA
Heart_Left_Ventricle	../WEIGHTS-ALL//Heart_Left_Ventricle/Heart_Left_Ventricle.ENSG00000164010.9.wgt.RDat	ERMAP	1	43300000	43300000	0.1414	rs644553	4.132	rs12406643	0.0656	-5.42	0.253	431	9	enet	0.0922	2.07e-07	-0.45179	0.651	NA	NA	NA	NA	NA
Heart_Left_Ventricle	../WEIGHTS-ALL//Heart_Left_Ventricle/Heart_Left_Ventricle.ENSG00000164011.13.wgt.RDat	ZNF691	1	43300000	43300000	0.034721	rs644553	4.132	rs1018572	0.0102	-3.66	-1.514	437	20	enet	0.000305	0.299	0.43459	0.664	NA	NA	NA	NA	NA
Heart_Left_Ventricle	../WEIGHTS-ALL//Heart_Left_Ventricle/Heart_Left_Ventricle.ENSG00000168159.9.wgt.RDat	RNF187	1	229000000	229000000	0.158339	rs3738685	-2.706	rs12084511	0.0947	5.21	-0.482	387	7	lasso	0.0971	9.76e-08	-0.27778	0.781	NA	NA	NA	NA	NA
Heart_Left_Ventricle	../WEIGHTS-ALL//Heart_Left_Ventricle/Heart_Left_Ventricle.ENSG00000168275.10.wgt.RDat	COA6	1	235000000	235000000	0.216775	rs479457	3.121	rs6586384	0.143	6.88	-1.514	632	4	lasso	0.153	1.46e-11	-1.63744	0.102	NA	NA	NA	NA	NA
Heart_Left_Ventricle	../WEIGHTS-ALL//Heart_Left_Ventricle/Heart_Left_Ventricle.ENSG00000168528.7.wgt.RDat	SERINC2	1	31900000	31900000	0.205516	rs1934299	-2.212	rs6701521	0.0944	-5.57	-0.215	382	18	enet	0.116	5.55e-09	0.58662	0.557	NA	NA	NA	NA	NA
Heart_Left_Ventricle	../WEIGHTS-ALL//Heart_Left_Ventricle/Heart_Left_Ventricle.ENSG00000168653.6.wgt.RDat	NDUFS5	1	39500000	39500000	0.637381	rs364716	2.801	rs10888650	0.425	-10.75	-1.126	400	10	enet	0.413	3.17e-33	0.8561	0.392	NA	NA	NA	NA	NA
Heart_Left_Ventricle	../WEIGHTS-ALL//Heart_Left_Ventricle/Heart_Left_Ventricle.ENSG00000168679.13.wgt.RDat	SLC16A4	1	111000000	111000000	0.125025	rs12023354	3.607	rs11102099	0.000197	-3.26	-0.643	569	569	blup	0.00841	0.0709	-0.12681	0.899	NA	NA	NA	NA	NA
Heart_Left_Ventricle	../WEIGHTS-ALL//Heart_Left_Ventricle/Heart_Left_Ventricle.ENSG00000168710.13.wgt.RDat	AHCYL1	1	111000000	111000000	0.085004	rs12566133	-3.216	rs17024790	-0.00212	3.7	-0.994	503	2	lasso	0.017	0.018	-0.80258	0.422	NA	NA	NA	NA	NA
Heart_Left_Ventricle	../WEIGHTS-ALL//Heart_Left_Ventricle/Heart_Left_Ventricle.ENSG00000168765.11.wgt.RDat	GSTM4	1	110000000	110000000	0.106844	rs12566133	-3.216	rs3850616	0.0594	4.55	-1.254	458	4	lasso	0.0547	5.97e-05	-1.19882	0.231	NA	NA	NA	NA	NA
Heart_Left_Ventricle	../WEIGHTS-ALL//Heart_Left_Ventricle/Heart_Left_Ventricle.ENSG00000169231.9.wgt.RDat	THBS3	1	155000000	155000000	0.050721	rs905938	-3.216	rs1360554	0.00187	3.46	0.088	338	338	blup	0.0142	0.0279	-0.84102	0.4	NA	NA	NA	NA	NA
Heart_Left_Ventricle	../WEIGHTS-ALL//Heart_Left_Ventricle/Heart_Left_Ventricle.ENSG00000169242.7.wgt.RDat	EFNA1	1	155000000	155000000	0.088002	rs905938	-3.216	rs4971079	0.0442	-4.62	-0.524	356	4	lasso	0.0376	0.000778	0.28087	0.779	NA	NA	NA	NA	NA
Heart_Left_Ventricle	../WEIGHTS-ALL//Heart_Left_Ventricle/Heart_Left_Ventricle.ENSG00000169291.5.wgt.RDat	SHE	1	154000000	154000000	0.003804	rs7521837	2.432	rs2335252	0.00389	-2.82	-0.69	406	406	blup	0.00828	0.0723	1.70447	0.0883	NA	NA	NA	NA	NA
Heart_Left_Ventricle	../WEIGHTS-ALL//Heart_Left_Ventricle/Heart_Left_Ventricle.ENSG00000169403.7.wgt.RDat	PTAFR	1	28500000	28500000	0.000819	NA	NA	NA	NA	NA	NA	0	0	lasso	-0.00181	0.475	NA	NA	NA	NA	NA	NA	NA
Heart_Left_Ventricle	../WEIGHTS-ALL//Heart_Left_Ventricle/Heart_Left_Ventricle.ENSG00000169442.4.wgt.RDat	CD52	1	26600000	26600000	0.361101	rs12079255	2.938	rs12138111	0.331	-10.08	-0.643	397	10	lasso	0.348	5.6e-27	0.13361	0.894	NA	NA	NA	NA	NA
Heart_Left_Ventricle	../WEIGHTS-ALL//Heart_Left_Ventricle/Heart_Left_Ventricle.ENSG00000169469.7.wgt.RDat	SPRR1B	1	153000000	153000000	0.025361	rs12128109	-2.183	rs17670505	0.017	-3.51	-0.69	518	1	lasso	0.00457	0.136	0.69	0.49	NA	NA	NA	NA	NA
Heart_Left_Ventricle	../WEIGHTS-ALL//Heart_Left_Ventricle/Heart_Left_Ventricle.ENSG00000169474.3.wgt.RDat	SPRR1A	1	153000000	153000000	0.033129	NA	NA	NA	NA	NA	NA	0	0	lasso	0.000422	0.292	NA	NA	NA	NA	NA	NA	NA
Heart_Left_Ventricle	../WEIGHTS-ALL//Heart_Left_Ventricle/Heart_Left_Ventricle.ENSG00000169504.10.wgt.RDat	CLIC4	1	25100000	25200000	0.12706	rs195712	4.119	rs2885174	-0.0037	-3.3	-1.254	471	2	lasso	0.00904	0.0638	1.17886	0.238	NA	NA	NA	NA	NA
Heart_Left_Ventricle	../WEIGHTS-ALL//Heart_Left_Ventricle/Heart_Left_Ventricle.ENSG00000169509.5.wgt.RDat	CRCT1	1	152000000	152000000	0.05058	rs2339398	-2.157	rs2069258	0.0436	4.1	0.279	408	3	lasso	0.0446	0.000271	0.05119	0.959	NA	NA	NA	NA	NA
Heart_Left_Ventricle	../WEIGHTS-ALL//Heart_Left_Ventricle/Heart_Left_Ventricle.ENSG00000169598.11.wgt.RDat	DFFB	1	3770000	3800000	0.157651	rs868688	2.863	rs12756705	0.0779	-5.01	-0.824	455	4	lasso	0.0884	3.72e-07	1.32133	0.186	NA	NA	NA	NA	NA
Heart_Left_Ventricle	../WEIGHTS-ALL//Heart_Left_Ventricle/Heart_Left_Ventricle.ENSG00000169641.9.wgt.RDat	LUZP1	1	23400000	23500000	0.061488	rs1866792	-3.239	rs2776822	0.0193	-3.8	1.555	368	368	blup	0.00952	0.059	-1.11308	0.266	NA	NA	NA	NA	NA
Heart_Left_Ventricle	../WEIGHTS-ALL//Heart_Left_Ventricle/Heart_Left_Ventricle.ENSG00000169905.8.wgt.RDat	TOR1AIP2	1	180000000	180000000	0.030478	rs6704010	3.09	rs6697992	-0.0011	-3.2	0.126	515	2	lasso	0.0229	0.00721	0.61653	0.538	NA	NA	NA	NA	NA
Heart_Left_Ventricle	../WEIGHTS-ALL//Heart_Left_Ventricle/Heart_Left_Ventricle.ENSG00000169914.5.wgt.RDat	OTUD3	1	20200000	20200000	0.151596	rs1542875	-3.45	rs10916668	0.0877	5.2	0.05	542	4	lasso	0.0701	5.96e-06	-0.06724	0.946	NA	NA	NA	NA	NA
Heart_Left_Ventricle	../WEIGHTS-ALL//Heart_Left_Ventricle/Heart_Left_Ventricle.ENSG00000169962.4.wgt.RDat	TAS1R3	1	1270000	1270000	0.016439	NA	NA	NA	NA	NA	NA	0	0	enet	0.000302	0.299	NA	NA	NA	NA	NA	NA	NA
Heart_Left_Ventricle	../WEIGHTS-ALL//Heart_Left_Ventricle/Heart_Left_Ventricle.ENSG00000169972.7.wgt.RDat	PUSL1	1	1240000	1250000	0.081261	rs4970383	-2.716	rs12410087	-0.00315	-3.64	-0.842	257	3	lasso	0.0161	0.0208	1.08504	0.278	NA	NA	NA	NA	NA
Heart_Left_Ventricle	../WEIGHTS-ALL//Heart_Left_Ventricle/Heart_Left_Ventricle.ENSG00000169991.6.wgt.RDat	IFFO2	1	19200000	19300000	0.05066	rs11740	3.423	rs2024727	0.0096	3.67	-0.896	542	3	lasso	0.00876	0.0669	-0.89036	0.373	NA	NA	NA	NA	NA
Heart_Left_Ventricle	../WEIGHTS-ALL//Heart_Left_Ventricle/Heart_Left_Ventricle.ENSG00000170382.7.wgt.RDat	LRRN2	1	205000000	205000000	0.049965	rs12025272	-4.033	rs10900421	-0.00358	2.99	-0.319	626	626	blup	-0.00104	0.397	-1.48923	0.136	NA	NA	NA	NA	NA
Heart_Left_Ventricle	../WEIGHTS-ALL//Heart_Left_Ventricle/Heart_Left_Ventricle.ENSG00000170989.8.wgt.RDat	S1PR1	1	102000000	102000000	0.038663	rs6680048	2.457	rs3783621	0.00394	3.01	-0.372	483	3	lasso	0.00698	0.0898	0.0385	0.969	NA	NA	NA	NA	NA
Heart_Left_Ventricle	../WEIGHTS-ALL//Heart_Left_Ventricle/Heart_Left_Ventricle.ENSG00000171161.8.wgt.RDat	ZNF672	1	249000000	249000000	0.007272	rs4281354	2.132	rs28520471	0.000403	2.63	1.227	92	92	blup	0.00825	0.0727	1.24939	0.212	NA	NA	NA	NA	NA
Heart_Left_Ventricle	../WEIGHTS-ALL//Heart_Left_Ventricle/Heart_Left_Ventricle.ENSG00000171357.5.wgt.RDat	LURAP1	1	46700000	46700000	0.219153	rs1768816	-4.159	rs4660344	0.0351	-4.68	-1.227	349	349	blup	0.0912	2.42e-07	1.5716	0.116	NA	NA	NA	NA	NA
Heart_Left_Ventricle	../WEIGHTS-ALL//Heart_Left_Ventricle/Heart_Left_Ventricle.ENSG00000171385.5.wgt.RDat	KCND3	1	112000000	113000000	0.347855	rs1890548	-3.607	rs1777659	0.0699	-4.66	-1.227	576	576	blup	0.0895	3.11e-07	-0.05995	0.952	NA	NA	NA	NA	NA
Heart_Left_Ventricle	../WEIGHTS-ALL//Heart_Left_Ventricle/Heart_Left_Ventricle.ENSG00000171488.10.wgt.RDat	LRRC8C	1	90100000	90200000	0.010405	rs12125224	3.09	rs12032393	0.00598	-3.47	-1.598	367	367	blup	0.00268	0.19	2.17905	0.0293	NA	NA	NA	NA	NA
Heart_Left_Ventricle	../WEIGHTS-ALL//Heart_Left_Ventricle/Heart_Left_Ventricle.ENSG00000171502.10.wgt.RDat	COL24A1	1	86200000	86600000	0.164462	rs193398	-2.594	rs4912453	0.0915	-5.52	-0.583	485	20	enet	0.0682	7.89e-06	-0.16531	0.869	NA	NA	NA	NA	NA
Heart_Left_Ventricle	../WEIGHTS-ALL//Heart_Left_Ventricle/Heart_Left_Ventricle.ENSG00000171517.5.wgt.RDat	LPAR3	1	85300000	85400000	0.020706	rs597630	-3.175	rs12027538	0.0145	3.16	0.935	553	553	blup	0.000947	0.263	0.82334	0.41	NA	NA	NA	NA	NA
Heart_Left_Ventricle	../WEIGHTS-ALL//Heart_Left_Ventricle/Heart_Left_Ventricle.ENSG00000171603.12.wgt.RDat	CLSTN1	1	9790000	9880000	0.014871	NA	NA	NA	NA	NA	NA	0	0	enet	0.00191	0.219	NA	NA	NA	NA	NA	NA	NA
Heart_Left_Ventricle	../WEIGHTS-ALL//Heart_Left_Ventricle/Heart_Left_Ventricle.ENSG00000171608.11.wgt.RDat	PIK3CD	1	9710000	9790000	0.078203	rs2379107	-3.363	rs4240910	-0.000405	4.02	-1.015	326	326	blup	-0.00109	0.401	-0.41363	0.679	NA	NA	NA	NA	NA
Heart_Left_Ventricle	../WEIGHTS-ALL//Heart_Left_Ventricle/Heart_Left_Ventricle.ENSG00000171621.9.wgt.RDat	SPSB1	1	9350000	9430000	0.033897	rs3753271	2.938	rs7521322	0.00873	-3.25	-0.24	429	1	lasso	0.0259	0.00458	0.24	0.81	NA	NA	NA	NA	NA
Heart_Left_Ventricle	../WEIGHTS-ALL//Heart_Left_Ventricle/Heart_Left_Ventricle.ENSG00000171680.16.wgt.RDat	PLEKHG5	1	6530000	6580000	0.03019	rs709208	-4.001	rs4908529	-0.00195	-3.2	-0.345	425	12	enet	-0.00247	0.563	-0.23697	0.813	NA	NA	NA	NA	NA
Heart_Left_Ventricle	../WEIGHTS-ALL//Heart_Left_Ventricle/Heart_Left_Ventricle.ENSG00000171729.9.wgt.RDat	TMEM51	1	15500000	15500000	0.020798	rs3795755	3.239	rs567419	-0.00248	-3.36	-0.226	556	1	lasso	0.033	0.00157	0.22572	0.821	NA	NA	NA	NA	NA
Heart_Left_Ventricle	../WEIGHTS-ALL//Heart_Left_Ventricle/Heart_Left_Ventricle.ENSG00000171786.5.wgt.RDat	NHLH1	1	160000000	160000000	0.048286	rs17384911	-2.543	rs6661197	-0.00372	-2.98	-0.305	499	6	enet	-0.000677	0.367	-0.06107	0.951	NA	NA	NA	NA	NA
Heart_Left_Ventricle	../WEIGHTS-ALL//Heart_Left_Ventricle/Heart_Left_Ventricle.ENSG00000171790.11.wgt.RDat	SLFNL1	1	41500000	41500000	0.007879	rs721651	-3.291	rs11572372	-0.00235	-2.84	0.674	431	1	lasso	0.0158	0.0218	-0.674	0.5	NA	NA	NA	NA	NA
Heart_Left_Ventricle	../WEIGHTS-ALL//Heart_Left_Ventricle/Heart_Left_Ventricle.ENSG00000171793.9.wgt.RDat	CTPS1	1	41400000	41500000	0.045676	rs721651	-3.291	rs4453027	0.00506	-3.89	2.409	421	4	lasso	0.000925	0.265	-2.67376	0.0075	NA	NA	NA	NA	NA
Heart_Left_Ventricle	../WEIGHTS-ALL//Heart_Left_Ventricle/Heart_Left_Ventricle.ENSG00000171806.7.wgt.RDat	METTL18	1	170000000	170000000	0.243569	rs10800488	-3.216	rs12122767	0.245	-8.42	0.113	560	3	lasso	0.24	5.42e-18	-0.05571	0.956	NA	NA	NA	NA	NA
Heart_Left_Ventricle	../WEIGHTS-ALL//Heart_Left_Ventricle/Heart_Left_Ventricle.ENSG00000171812.6.wgt.RDat	COL8A2	1	36600000	36600000	0.022928	NA	NA	NA	NA	NA	NA	0	0	lasso	0.0104	0.0511	NA	NA	NA	NA	NA	NA	NA
Heart_Left_Ventricle	../WEIGHTS-ALL//Heart_Left_Ventricle/Heart_Left_Ventricle.ENSG00000171819.4.wgt.RDat	ANGPTL7	1	11200000	11300000	0.092113	rs12048262	-3.076	rs1205592	0.0611	-4.49	-1.227	370	1	lasso	0.0327	0.00162	1.227	0.22	NA	NA	NA	NA	NA
Heart_Left_Ventricle	../WEIGHTS-ALL//Heart_Left_Ventricle/Heart_Left_Ventricle.ENSG00000171943.7.wgt.RDat	SRGAP2C	1	121000000	121000000	0.080864	NA	NA	NA	NA	NA	NA	22	0	lasso	0.0954	1.27e-07	NA	NA	NA	NA	NA	NA	NA
Heart_Left_Ventricle	../WEIGHTS-ALL//Heart_Left_Ventricle/Heart_Left_Ventricle.ENSG00000172031.6.wgt.RDat	EPHX4	1	92500000	92500000	0.020339	rs6693314	3.414	rs2770191	-0.00362	3.03	-0.806	475	475	blup	-0.000558	0.358	1.54007	0.124	NA	NA	NA	NA	NA
Heart_Left_Ventricle	../WEIGHTS-ALL//Heart_Left_Ventricle/Heart_Left_Ventricle.ENSG00000172260.9.wgt.RDat	NEGR1	1	71900000	72700000	0.044023	NA	NA	NA	NA	NA	NA	0	0	lasso	0.0127	0.0352	NA	NA	NA	NA	NA	NA	NA
Heart_Left_Ventricle	../WEIGHTS-ALL//Heart_Left_Ventricle/Heart_Left_Ventricle.ENSG00000172380.5.wgt.RDat	GNG12	1	68200000	68300000	0.149645	rs968544	-2.721	rs1938441	0.00126	-3.9	0.878	574	5	lasso	0.00343	0.166	-0.90455	0.366	NA	NA	NA	NA	NA
Heart_Left_Ventricle	../WEIGHTS-ALL//Heart_Left_Ventricle/Heart_Left_Ventricle.ENSG00000172456.12.wgt.RDat	FGGY	1	59800000	60200000	0.072467	rs6692151	-3.583	rs618922	-0.00123	3.47	-0.189	394	394	blup	0.00175	0.226	-1.35156	0.177	NA	NA	NA	NA	NA
Heart_Left_Ventricle	../WEIGHTS-ALL//Heart_Left_Ventricle/Heart_Left_Ventricle.ENSG00000173110.6.wgt.RDat	HSPA6	1	161000000	161000000	0.00981	rs12094497	-2.648	rs11576830	0.0163	2.53	0.279	440	440	blup	0.00923	0.0619	1.10197	0.27	NA	NA	NA	NA	NA
Heart_Left_Ventricle	../WEIGHTS-ALL//Heart_Left_Ventricle/Heart_Left_Ventricle.ENSG00000173218.10.wgt.RDat	VANGL1	1	116000000	116000000	0.255089	rs12145661	3.607	rs12039479	0.113	-5.82	-0.583	531	22	enet	0.167	1.41e-12	0.28028	0.779	NA	NA	NA	NA	NA
Heart_Left_Ventricle	../WEIGHTS-ALL//Heart_Left_Ventricle/Heart_Left_Ventricle.ENSG00000173369.11.wgt.RDat	C1QB	1	23000000	23000000	0.010088	rs1866792	-3.239	rs209696	-0.00214	3.05	0.772	488	1	lasso	-0.00128	0.419	0.772	0.44	NA	NA	NA	NA	NA
Heart_Left_Ventricle	../WEIGHTS-ALL//Heart_Left_Ventricle/Heart_Left_Ventricle.ENSG00000173409.9.wgt.RDat	ARV1	1	231000000	231000000	0.078669	rs927888	3.239	rs1890352	0.0046	-3.43	1.015	624	624	blup	-0.00153	0.444	-0.05283	0.958	NA	NA	NA	NA	NA
Heart_Left_Ventricle	../WEIGHTS-ALL//Heart_Left_Ventricle/Heart_Left_Ventricle.ENSG00000173436.9.wgt.RDat	MINOS1	1	19900000	20000000	0.019932	rs1542875	-3.45	rs860847	-0.00277	3.57	-0.202	533	533	blup	-0.00202	0.5	0.72307	0.47	NA	NA	NA	NA	NA
Heart_Left_Ventricle	../WEIGHTS-ALL//Heart_Left_Ventricle/Heart_Left_Ventricle.ENSG00000173614.9.wgt.RDat	NMNAT1	1	10000000	10000000	0.069349	rs2379107	-3.363	rs1220395	-0.000937	3.22	0.24	301	301	blup	0.0158	0.0218	0.69406	0.488	NA	NA	NA	NA	NA
Heart_Left_Ventricle	../WEIGHTS-ALL//Heart_Left_Ventricle/Heart_Left_Ventricle.ENSG00000173641.13.wgt.RDat	HSPB7	1	16300000	16300000	0.000724	NA	NA	NA	NA	NA	NA	0	0	lasso	0.00629	0.101	NA	NA	NA	NA	NA	NA	NA
Heart_Left_Ventricle	../WEIGHTS-ALL//Heart_Left_Ventricle/Heart_Left_Ventricle.ENSG00000173660.7.wgt.RDat	UQCRH	1	46800000	46800000	0.0646	rs1768816	-4.159	rs3737744	-0.00352	3.24	-1.227	356	356	blup	0.00493	0.127	-2.99872	0.00271	NA	NA	NA	NA	NA
Heart_Left_Ventricle	../WEIGHTS-ALL//Heart_Left_Ventricle/Heart_Left_Ventricle.ENSG00000173947.9.wgt.RDat	PIFO	1	112000000	112000000	0.035973	rs1890548	-3.607	rs7412290	-0.00365	3.08	0.878	602	8	lasso	0.00146	0.239	0.88998	0.373	NA	NA	NA	NA	NA
Heart_Left_Ventricle	../WEIGHTS-ALL//Heart_Left_Ventricle/Heart_Left_Ventricle.ENSG00000174021.6.wgt.RDat	GNG5	1	85000000	85000000	0.072937	rs597630	-3.175	rs11163981	-0.00277	3.56	-0.292	538	538	blup	0.00945	0.0597	0.63338	0.526	NA	NA	NA	NA	NA
Heart_Left_Ventricle	../WEIGHTS-ALL//Heart_Left_Ventricle/Heart_Left_Ventricle.ENSG00000174151.10.wgt.RDat	CYB561D1	1	110000000	110000000	0.060533	rs12566133	-3.216	rs17038458	-0.00358	-2.96	0.399	418	418	blup	0.00179	0.224	-0.88622	0.375	NA	NA	NA	NA	NA
Heart_Left_Ventricle	../WEIGHTS-ALL//Heart_Left_Ventricle/Heart_Left_Ventricle.ENSG00000174307.5.wgt.RDat	PHLDA3	1	201000000	201000000	0.114888	rs1390398	3.216	rs10920212	0.0567	4.89	-0.332	658	12	enet	0.0513	9.99e-05	-0.63827	0.523	NA	NA	NA	NA	NA
Heart_Left_Ventricle	../WEIGHTS-ALL//Heart_Left_Ventricle/Heart_Left_Ventricle.ENSG00000174348.9.wgt.RDat	PODN	1	53500000	53600000	0.039318	rs835334	-3.45	rs7541215	0.00489	2.96	1.015	480	1	lasso	0.0425	0.000376	1.015	0.31	NA	NA	NA	NA	NA
Heart_Left_Ventricle	../WEIGHTS-ALL//Heart_Left_Ventricle/Heart_Left_Ventricle.ENSG00000174502.14.wgt.RDat	SLC26A9	1	206000000	206000000	0.102252	rs2282430	-3.239	rs823105	0.00472	-3.9	-0.628	326	8	enet	0.00516	0.122	-0.79772	0.425	NA	NA	NA	NA	NA
Heart_Left_Ventricle	../WEIGHTS-ALL//Heart_Left_Ventricle/Heart_Left_Ventricle.ENSG00000174514.8.wgt.RDat	MFSD4	1	206000000	206000000	0.093832	rs2282430	-3.239	rs11240512	0.0171	-3.8	-1.762	488	3	lasso	0.0078	0.0784	0.71884	0.472	NA	NA	NA	NA	NA
Heart_Left_Ventricle	../WEIGHTS-ALL//Heart_Left_Ventricle/Heart_Left_Ventricle.ENSG00000174529.6.wgt.RDat	TMEM81	1	205000000	205000000	0.051559	rs12025272	-4.033	rs6700182	0.00481	3.39	-2.841	610	2	lasso	0.00326	0.171	-1.94478	0.0518	NA	NA	NA	NA	NA
Heart_Left_Ventricle	../WEIGHTS-ALL//Heart_Left_Ventricle/Heart_Left_Ventricle.ENSG00000174574.11.wgt.RDat	AKIRIN1	1	39500000	39500000	0.007081	rs364716	2.801	rs2484751	0.00537	2.63	-0.151	396	396	blup	0.00452	0.137	-0.69688	0.486	NA	NA	NA	NA	NA
Heart_Left_Ventricle	../WEIGHTS-ALL//Heart_Left_Ventricle/Heart_Left_Ventricle.ENSG00000174606.8.wgt.RDat	ANGEL2	1	213000000	213000000	0.252346	rs1195472	-2.968	rs3002284	0.133	7.16	0.583	420	3	lasso	0.162	3.65e-12	1.06933	0.285	NA	NA	NA	NA	NA
Heart_Left_Ventricle	../WEIGHTS-ALL//Heart_Left_Ventricle/Heart_Left_Ventricle.ENSG00000174842.12.wgt.RDat	GLMN	1	92700000	92800000	0.015031	rs9661103	-2.432	rs3862907	-0.00144	-2.55	0.706	303	1	lasso	0.00422	0.144	-0.706	0.48	NA	NA	NA	NA	NA
Heart_Left_Ventricle	../WEIGHTS-ALL//Heart_Left_Ventricle/Heart_Left_Ventricle.ENSG00000175130.6.wgt.RDat	MARCKSL1	1	32800000	32800000	0.012291	NA	NA	NA	NA	NA	NA	0	0	enet	0.0303	0.00235	NA	NA	NA	NA	NA	NA	NA
Heart_Left_Ventricle	../WEIGHTS-ALL//Heart_Left_Ventricle/Heart_Left_Ventricle.ENSG00000175137.9.wgt.RDat	SH3BP5L	1	249000000	249000000	0.117213	rs4281354	2.132	rs7419176	0.0764	-4.98	-0.126	93	11	enet	0.0805	1.22e-06	0.28035	0.779	NA	NA	NA	NA	NA
Heart_Left_Ventricle	../WEIGHTS-ALL//Heart_Left_Ventricle/Heart_Left_Ventricle.ENSG00000175206.6.wgt.RDat	NPPA	1	11900000	11900000	0.16924	rs198358	2.834	rs2273286	0.0112	3.88	-0.613	478	478	blup	0.0229	0.00727	-0.51748	0.605	NA	NA	NA	NA	NA
Heart_Left_Ventricle	../WEIGHTS-ALL//Heart_Left_Ventricle/Heart_Left_Ventricle.ENSG00000175262.10.wgt.RDat	C1orf127	1	11000000	11000000	0.357041	rs12048262	-3.076	rs556506	-0.000992	-3.52	-0.806	395	395	blup	0.0754	2.65e-06	-0.57227	0.567	NA	NA	NA	NA	NA
Heart_Left_Ventricle	../WEIGHTS-ALL//Heart_Left_Ventricle/Heart_Left_Ventricle.ENSG00000175279.17.wgt.RDat	APITD1	1	10500000	10500000	0.263789	rs12048262	-3.076	rs505141	0.0534	6.02	-1.734	387	23	enet	0.166	1.7e-12	-1.08556	0.278	NA	NA	NA	NA	NA
Heart_Left_Ventricle	../WEIGHTS-ALL//Heart_Left_Ventricle/Heart_Left_Ventricle.ENSG00000175707.7.wgt.RDat	C1orf172	1	27300000	27300000	0.016902	rs17162551	2.903	rs12729652	-0.00254	-3.07	-0.399	249	249	blup	-0.00216	0.519	0.82883	0.407	NA	NA	NA	NA	NA
Heart_Left_Ventricle	../WEIGHTS-ALL//Heart_Left_Ventricle/Heart_Left_Ventricle.ENSG00000176022.3.wgt.RDat	B3GALT6	1	1170000	1170000	0.171314	rs4970383	-2.716	rs3813199	0.0289	-4.95	-1.476	237	6	enet	0.0375	0.000797	1.65269	0.0984	NA	NA	NA	NA	NA
Heart_Left_Ventricle	../WEIGHTS-ALL//Heart_Left_Ventricle/Heart_Left_Ventricle.ENSG00000177000.6.wgt.RDat	MTHFR	1	11800000	11900000	0.087915	rs198358	2.834	rs1534991	-0.00346	-3.18	0.496	483	483	blup	0.00567	0.112	-0.48509	0.628	NA	NA	NA	NA	NA
Heart_Left_Ventricle	../WEIGHTS-ALL//Heart_Left_Ventricle/Heart_Left_Ventricle.ENSG00000177133.6.wgt.RDat	LINC00982	1	2980000	2990000	0.088214	rs4072769	2.959	rs2651902	-0.000905	-3.46	-1.058	390	390	blup	-0.0013	0.421	-0.99131	0.322	NA	NA	NA	NA	NA
Heart_Left_Ventricle	../WEIGHTS-ALL//Heart_Left_Ventricle/Heart_Left_Ventricle.ENSG00000177173.5.wgt.RDat	NAP1L4P1	1	117000000	117000000	0.112356	rs3820657	2.325	rs1998922	-0.00351	-3.36	0.878	415	15	enet	-0.00304	0.671	-0.98906	0.323	NA	NA	NA	NA	NA
Heart_Left_Ventricle	../WEIGHTS-ALL//Heart_Left_Ventricle/Heart_Left_Ventricle.ENSG00000177181.10.wgt.RDat	RIMKLA	1	42800000	42900000	0.134947	rs784101	2.257	rs1335578	0.0708	4.67	0.399	326	326	blup	0.0571	4.19e-05	0.53741	0.591	NA	NA	NA	NA	NA
Heart_Left_Ventricle	../WEIGHTS-ALL//Heart_Left_Ventricle/Heart_Left_Ventricle.ENSG00000177301.9.wgt.RDat	KCNA2	1	111000000	111000000	0.007984	NA	NA	NA	NA	NA	NA	0	0	lasso	0.0136	0.0306	NA	NA	NA	NA	NA	NA	NA
Heart_Left_Ventricle	../WEIGHTS-ALL//Heart_Left_Ventricle/Heart_Left_Ventricle.ENSG00000177414.9.wgt.RDat	UBE2U	1	64700000	64700000	0.448475	rs2806542	-3.33	rs7527017	0.348	9.73	1.476	499	8	lasso	0.356	9.34e-28	1.40597	0.16	NA	NA	NA	NA	NA
Heart_Left_Ventricle	../WEIGHTS-ALL//Heart_Left_Ventricle/Heart_Left_Ventricle.ENSG00000177606.5.wgt.RDat	JUN	1	59200000	59200000	0.008958	NA	NA	NA	NA	NA	NA	0	0	lasso	0.00213	0.21	NA	NA	NA	NA	NA	NA	NA
Heart_Left_Ventricle	../WEIGHTS-ALL//Heart_Left_Ventricle/Heart_Left_Ventricle.ENSG00000177628.11.wgt.RDat	GBA	1	155000000	155000000	0.085561	rs905938	-3.216	rs3768566	0.0824	-5.25	-1.645	318	3	lasso	0.0707	5.42e-06	1.62538	0.104	NA	NA	NA	NA	NA
Heart_Left_Ventricle	../WEIGHTS-ALL//Heart_Left_Ventricle/Heart_Left_Ventricle.ENSG00000177674.11.wgt.RDat	AGTRAP	1	11800000	11800000	0.094368	rs198358	2.834	rs12095517	0.00116	-3.73	-0.643	485	485	blup	0.00855	0.0692	1.01044	0.312	NA	NA	NA	NA	NA
Heart_Left_Ventricle	../WEIGHTS-ALL//Heart_Left_Ventricle/Heart_Left_Ventricle.ENSG00000177757.1.wgt.RDat	FAM87B	1	753000	755000	0.065308	rs11586188	3.173	rs12726255	0.0185	3.16	1.695	159	159	blup	0.017	0.018	1.92464	0.0543	NA	NA	NA	NA	NA
Heart_Left_Ventricle	../WEIGHTS-ALL//Heart_Left_Ventricle/Heart_Left_Ventricle.ENSG00000177788.5.wgt.RDat	RP5-1061H20.4	1	229000000	229000000	0.015641	NA	NA	NA	NA	NA	NA	0	0	lasso	-0.000151	0.328	NA	NA	NA	NA	NA	NA	NA
Heart_Left_Ventricle	../WEIGHTS-ALL//Heart_Left_Ventricle/Heart_Left_Ventricle.ENSG00000177868.7.wgt.RDat	CCDC23	1	43300000	43300000	0.393593	rs644553	4.132	rs2816602	0.295	8.98	-0.215	431	17	enet	0.302	5.46e-23	0.06907	0.945	NA	NA	NA	NA	NA
Heart_Left_Ventricle	../WEIGHTS-ALL//Heart_Left_Ventricle/Heart_Left_Ventricle.ENSG00000178028.9.wgt.RDat	DMAP1	1	44700000	44700000	0.003759	rs1340646	3.195	rs12741964	-0.00344	2.96	-0.755	435	1	lasso	0.0321	0.0018	-0.755	0.45	NA	NA	NA	NA	NA
Heart_Left_Ventricle	../WEIGHTS-ALL//Heart_Left_Ventricle/Heart_Left_Ventricle.ENSG00000178096.8.wgt.RDat	BOLA1	1	150000000	150000000	0.002132	NA	NA	NA	NA	NA	NA	0	0	enet	0.0168	0.0185	NA	NA	NA	NA	NA	NA	NA
Heart_Left_Ventricle	../WEIGHTS-ALL//Heart_Left_Ventricle/Heart_Left_Ventricle.ENSG00000178715.7.wgt.RDat	RP11-169K16.8	1	16200000	16200000	0.036353	rs945425	6.034	rs945425	-0.00206	3.07	6.034	424	1	lasso	0.000514	0.287	6.034	1.6e-09	0	0	0.395	0.018	0.587
Heart_Left_Ventricle	../WEIGHTS-ALL//Heart_Left_Ventricle/Heart_Left_Ventricle.ENSG00000178821.8.wgt.RDat	TMEM52	1	1850000	1850000	0.05903	rs4648819	-3.591	rs2803348	0.0357	-3.91	-0.613	330	1	lasso	0.0156	0.0222	0.613	0.54	NA	NA	NA	NA	NA
Heart_Left_Ventricle	../WEIGHTS-ALL//Heart_Left_Ventricle/Heart_Left_Ventricle.ENSG00000178922.12.wgt.RDat	HYI	1	43900000	43900000	0.151703	rs644553	4.132	rs4660731	0.0332	4.5	0.151	440	2	lasso	0.0307	0.0022	0.17896	0.858	NA	NA	NA	NA	NA
Heart_Left_Ventricle	../WEIGHTS-ALL//Heart_Left_Ventricle/Heart_Left_Ventricle.ENSG00000179085.7.wgt.RDat	DPM3	1	155000000	155000000	0.017223	rs905938	-3.216	rs6427158	-0.00278	2.94	0.228	352	5	enet	0.00177	0.225	0.05528	0.956	NA	NA	NA	NA	NA
Heart_Left_Ventricle	../WEIGHTS-ALL//Heart_Left_Ventricle/Heart_Left_Ventricle.ENSG00000179163.11.wgt.RDat	FUCA1	1	24200000	24200000	0.230794	rs12401714	2.576	rs2179395	0.23	-8.37	0.05	377	12	enet	0.277	5.9e-21	-0.25416	0.799	NA	NA	NA	NA	NA
Heart_Left_Ventricle	../WEIGHTS-ALL//Heart_Left_Ventricle/Heart_Left_Ventricle.ENSG00000179397.13.wgt.RDat	C1orf101	1	245000000	245000000	0.088837	rs12122824	-3.339	rs602620	-0.00333	-2.99	-0.659	461	461	blup	0.00195	0.218	0.23093	0.817	NA	NA	NA	NA	NA
Heart_Left_Ventricle	../WEIGHTS-ALL//Heart_Left_Ventricle/Heart_Left_Ventricle.ENSG00000179403.10.wgt.RDat	VWA1	1	1370000	1380000	0.005406	rs35511469	-2.457	rs3753349	0.00665	2.42	0.722	294	294	blup	0.00119	0.251	0.43732	0.662	NA	NA	NA	NA	NA
Heart_Left_Ventricle	../WEIGHTS-ALL//Heart_Left_Ventricle/Heart_Left_Ventricle.ENSG00000179456.9.wgt.RDat	ZBTB18	1	244000000	244000000	0.023721	rs12122824	-3.339	rs4658616	0.00575	3.24	-0.013	447	2	lasso	0.0189	0.0135	0.37805	0.705	NA	NA	NA	NA	NA
Heart_Left_Ventricle	../WEIGHTS-ALL//Heart_Left_Ventricle/Heart_Left_Ventricle.ENSG00000179639.6.wgt.RDat	FCER1A	1	159000000	159000000	0.085499	rs2121477	2.814	rs2251746	0.0562	5.01	-1.08	435	2	lasso	0.034	0.00134	-1.21077	0.226	NA	NA	NA	NA	NA
Heart_Left_Ventricle	../WEIGHTS-ALL//Heart_Left_Ventricle/Heart_Left_Ventricle.ENSG00000179743.2.wgt.RDat	RP11-169K16.9	1	16200000	16200000	0.089021	rs945425	6.034	rs848191	0.01	-3.84	0.842	423	11	enet	0.0399	0.000552	-1.60064	0.109	NA	NA	NA	NA	NA
Heart_Left_Ventricle	../WEIGHTS-ALL//Heart_Left_Ventricle/Heart_Left_Ventricle.ENSG00000179862.5.wgt.RDat	CITED4	1	41300000	41300000	0.005526	NA	NA	NA	NA	NA	NA	413	0	lasso	0.00799	0.0759	NA	NA	NA	NA	NA	NA	NA
Heart_Left_Ventricle	../WEIGHTS-ALL//Heart_Left_Ventricle/Heart_Left_Ventricle.ENSG00000180098.5.wgt.RDat	TRNAU1AP	1	28900000	28900000	0.006753	rs6668505	-3.105	rs9426394	-0.00359	2.76	0	265	2	lasso	-0.000497	0.353	0.28942	0.772	NA	NA	NA	NA	NA
Heart_Left_Ventricle	../WEIGHTS-ALL//Heart_Left_Ventricle/Heart_Left_Ventricle.ENSG00000180198.11.wgt.RDat	RCC1	1	28800000	28900000	0.031317	rs6668505	-3.105	rs17185150	-0.0037	-3.07	0.954	273	3	lasso	0.000611	0.281	-1.16086	0.246	NA	NA	NA	NA	NA
Heart_Left_Ventricle	../WEIGHTS-ALL//Heart_Left_Ventricle/Heart_Left_Ventricle.ENSG00000180488.10.wgt.RDat	FAM73A	1	78200000	78300000	0.060707	rs7512893	3.121	rs7547599	0.00765	-3.76	0.789	417	417	blup	0.0138	0.0295	-0.91301	0.361	NA	NA	NA	NA	NA
Heart_Left_Ventricle	../WEIGHTS-ALL//Heart_Left_Ventricle/Heart_Left_Ventricle.ENSG00000180758.10.wgt.RDat	GPR157	1	9160000	9190000	0.189872	rs3753271	2.938	rs6694515	0.0516	4.6	0.164	423	4	lasso	0.0658	1.13e-05	0.84277	0.399	NA	NA	NA	NA	NA
Heart_Left_Ventricle	../WEIGHTS-ALL//Heart_Left_Ventricle/Heart_Left_Ventricle.ENSG00000180867.9.wgt.RDat	PDIA3P	1	147000000	147000000	0.076365	rs10399871	2.432	rs4950361	-0.000133	3.19	-0.806	383	383	blup	0.00166	0.23	-1.39388	0.163	NA	NA	NA	NA	NA
Heart_Left_Ventricle	../WEIGHTS-ALL//Heart_Left_Ventricle/Heart_Left_Ventricle.ENSG00000180999.6.wgt.RDat	C1orf105	1	172000000	172000000	0.334389	rs859633	3.264	rs7515895	0.0987	5.39	0.824	393	393	blup	0.0847	6.45e-07	2.03542	0.0418	NA	NA	NA	NA	NA
Heart_Left_Ventricle	../WEIGHTS-ALL//Heart_Left_Ventricle/Heart_Left_Ventricle.ENSG00000181036.9.wgt.RDat	FCRL6	1	160000000	160000000	0.05864	NA	NA	NA	NA	NA	NA	0	0	enet	0.00958	0.0584	NA	NA	NA	NA	NA	NA	NA
Heart_Left_Ventricle	../WEIGHTS-ALL//Heart_Left_Ventricle/Heart_Left_Ventricle.ENSG00000181039.7.wgt.RDat	ANKRD34A	1	145000000	145000000	0.053053	rs900347	2.665	rs35353761	-0.00312	-3.06	-1.78	109	3	lasso	0.0253	0.00499	1.36208	0.173	NA	NA	NA	NA	NA
Heart_Left_Ventricle	../WEIGHTS-ALL//Heart_Left_Ventricle/Heart_Left_Ventricle.ENSG00000181227.2.wgt.RDat	RP4-682C21.2	1	76200000	76200000	0.100552	rs588098	2.212	rs1146603	0.0363	-4.48	-1.555	458	6	lasso	0.0509	0.000107	1.29545	0.195	NA	NA	NA	NA	NA
Heart_Left_Ventricle	../WEIGHTS-ALL//Heart_Left_Ventricle/Heart_Left_Ventricle.ENSG00000181450.13.wgt.RDat	ZNF678	1	228000000	228000000	0.125543	rs6659701	2.457	rs964941	-0.000676	2.94	1.311	411	2	lasso	0.000988	0.261	1.81866	0.069	NA	NA	NA	NA	NA
Heart_Left_Ventricle	../WEIGHTS-ALL//Heart_Left_Ventricle/Heart_Left_Ventricle.ENSG00000181656.6.wgt.RDat	GPR88	1	101000000	101000000	0.047463	rs4316382	2.086	rs11166438	0.0455	-3.83	1.08	373	1	lasso	0.0254	0.00491	-1.08	0.28	NA	NA	NA	NA	NA
Heart_Left_Ventricle	../WEIGHTS-ALL//Heart_Left_Ventricle/Heart_Left_Ventricle.ENSG00000181754.6.wgt.RDat	AMIGO1	1	110000000	110000000	0.354997	rs12566133	-3.216	rs732715	0.174	7.07	0.51	424	6	lasso	0.147	3.82e-11	0.31164	0.755	NA	NA	NA	NA	NA
Heart_Left_Ventricle	../WEIGHTS-ALL//Heart_Left_Ventricle/Heart_Left_Ventricle.ENSG00000181817.5.wgt.RDat	LSM10	1	36900000	36900000	0.012865	NA	NA	NA	NA	NA	NA	0	0	enet	-0.00357	0.845	NA	NA	NA	NA	NA	NA	NA
Heart_Left_Ventricle	../WEIGHTS-ALL//Heart_Left_Ventricle/Heart_Left_Ventricle.ENSG00000181873.8.wgt.RDat	IBA57	1	228000000	228000000	0.012632	rs3738685	-2.706	rs11800309	-0.00174	3.04	1.476	338	1	lasso	0.0153	0.0235	1.476	0.14	NA	NA	NA	NA	NA
Heart_Left_Ventricle	../WEIGHTS-ALL//Heart_Left_Ventricle/Heart_Left_Ventricle.ENSG00000182004.8.wgt.RDat	SNRPE	1	204000000	204000000	0.025307	rs955865	-3.775	rs28579051	-0.00164	2.97	-1.787	520	2	lasso	0.0039	0.153	-1.84287	0.0653	NA	NA	NA	NA	NA
Heart_Left_Ventricle	../WEIGHTS-ALL//Heart_Left_Ventricle/Heart_Left_Ventricle.ENSG00000182109.3.wgt.RDat	RP11-69E11.4	1	40000000	40000000	0.23683	rs364716	2.801	rs11206378	0.0512	5.39	-0.628	383	15	enet	0.118	3.59e-09	0.16196	0.871	NA	NA	NA	NA	NA
Heart_Left_Ventricle	../WEIGHTS-ALL//Heart_Left_Ventricle/Heart_Left_Ventricle.ENSG00000182118.5.wgt.RDat	FAM89A	1	231000000	231000000	0.024716	rs927888	3.239	rs11122218	0.0178	-3.83	1.799	600	1	lasso	0.0165	0.0193	-1.799	0.072	NA	NA	NA	NA	NA
Heart_Left_Ventricle	../WEIGHTS-ALL//Heart_Left_Ventricle/Heart_Left_Ventricle.ENSG00000182134.11.wgt.RDat	TDRKH	1	152000000	152000000	0.101427	rs3811414	-2.87	rs939595	0.00156	4.3	2.12	338	338	blup	0.0288	0.00295	1.6802	0.0929	NA	NA	NA	NA	NA
Heart_Left_Ventricle	../WEIGHTS-ALL//Heart_Left_Ventricle/Heart_Left_Ventricle.ENSG00000182749.5.wgt.RDat	PAQR7	1	26200000	26200000	0.019156	rs4290051	2.929	rs1981135	0.00135	-3.59	2.512	407	9	enet	0.0112	0.045	-3.13241	0.00173	NA	NA	NA	NA	NA
Heart_Left_Ventricle	../WEIGHTS-ALL//Heart_Left_Ventricle/Heart_Left_Ventricle.ENSG00000182795.12.wgt.RDat	C1orf116	1	207000000	207000000	0.039258	rs11811460	2.432	rs3093445	0.000134	3.46	-0.215	421	421	blup	0.00738	0.0841	0.65609	0.512	NA	NA	NA	NA	NA
Heart_Left_Ventricle	../WEIGHTS-ALL//Heart_Left_Ventricle/Heart_Left_Ventricle.ENSG00000182866.12.wgt.RDat	LCK	1	32700000	32800000	0.012326	rs636503	-2.457	rs12142700	-0.00109	2.76	-0.51	197	197	blup	0.00513	0.123	0.59451	0.552	NA	NA	NA	NA	NA
Heart_Left_Ventricle	../WEIGHTS-ALL//Heart_Left_Ventricle/Heart_Left_Ventricle.ENSG00000182873.4.wgt.RDat	RP11-181G12.2	1	2110000	2120000	0.108684	rs4648819	-3.591	rs2503701	0.105	-5.62	-1.372	381	2	lasso	0.0907	2.59e-07	1.28318	0.199	NA	NA	NA	NA	NA
Heart_Left_Ventricle	../WEIGHTS-ALL//Heart_Left_Ventricle/Heart_Left_Ventricle.ENSG00000183155.4.wgt.RDat	RABIF	1	203000000	203000000	0.141848	rs12026765	3.93	rs17445345	0.0155	4.43	-0.994	468	13	enet	0.0368	0.000878	-0.7848	0.433	NA	NA	NA	NA	NA
Heart_Left_Ventricle	../WEIGHTS-ALL//Heart_Left_Ventricle/Heart_Left_Ventricle.ENSG00000183291.11.wgt.RDat	2019-09-15	1	87300000	87400000	0.115636	rs17456070	2.628	rs7529516	0.0485	4.49	-0.075	449	449	blup	0.045	0.000257	-0.97158	0.331	NA	NA	NA	NA	NA
Heart_Left_Ventricle	../WEIGHTS-ALL//Heart_Left_Ventricle/Heart_Left_Ventricle.ENSG00000183298.4.wgt.RDat	RP11-556K13.1	1	102000000	102000000	0.036887	rs2039943	2.87	rs263918	0.0197	4.05	0.524	528	2	lasso	0.00826	0.0726	0.51774	0.605	NA	NA	NA	NA	NA
Heart_Left_Ventricle	../WEIGHTS-ALL//Heart_Left_Ventricle/Heart_Left_Ventricle.ENSG00000183386.5.wgt.RDat	FHL3	1	38500000	38500000	0.081734	rs12130112	2.594	rs4072980	0.0874	4.98	-1.986	465	3	lasso	0.0799	1.36e-06	-1.84411	0.0652	NA	NA	NA	NA	NA
Heart_Left_Ventricle	../WEIGHTS-ALL//Heart_Left_Ventricle/Heart_Left_Ventricle.ENSG00000183431.7.wgt.RDat	SF3A3	1	38400000	38500000	0.303836	rs12130112	2.594	rs4072980	0.239	8.28	-1.986	470	7	lasso	0.235	1.28e-17	-2.21105	0.027	NA	NA	NA	NA	NA
Heart_Left_Ventricle	../WEIGHTS-ALL//Heart_Left_Ventricle/Heart_Left_Ventricle.ENSG00000183508.4.wgt.RDat	FAM46C	1	118000000	118000000	0.340978	rs11803553	-2.794	rs7549770	0.112	-6.74	0	414	10	lasso	0.173	5.2e-13	-0.31108	0.756	NA	NA	NA	NA	NA
Heart_Left_Ventricle	../WEIGHTS-ALL//Heart_Left_Ventricle/Heart_Left_Ventricle.ENSG00000183520.7.wgt.RDat	UTP11L	1	38500000	38500000	0.04008	rs12130112	2.594	rs11585866	0.00516	3.35	-0.454	464	1	lasso	0.02	0.0113	-0.454	0.65	NA	NA	NA	NA	NA
Heart_Left_Ventricle	../WEIGHTS-ALL//Heart_Left_Ventricle/Heart_Left_Ventricle.ENSG00000183615.5.wgt.RDat	FAM167B	1	32700000	32700000	0.010698	NA	NA	NA	NA	NA	NA	0	0	lasso	0.00354	0.163	NA	NA	NA	NA	NA	NA	NA
Heart_Left_Ventricle	../WEIGHTS-ALL//Heart_Left_Ventricle/Heart_Left_Ventricle.ENSG00000183682.7.wgt.RDat	BMP8A	1	40000000	40000000	0.069139	rs364716	2.801	rs2275188	0.0179	4.02	-1.08	379	379	blup	0.0273	0.0037	-0.37899	0.705	NA	NA	NA	NA	NA
Heart_Left_Ventricle	../WEIGHTS-ALL//Heart_Left_Ventricle/Heart_Left_Ventricle.ENSG00000183888.4.wgt.RDat	C1orf64	1	16300000	16300000	0.096808	rs945425	6.034	rs1739822	0.000294	-3.48	-1.701	397	397	blup	0.016	0.0208	1.84824	0.0646	NA	NA	NA	NA	NA
Heart_Left_Ventricle	../WEIGHTS-ALL//Heart_Left_Ventricle/Heart_Left_Ventricle.ENSG00000184144.5.wgt.RDat	CNTN2	1	205000000	205000000	0.304545	rs12025272	-4.033	rs2802845	-0.00247	-3.56	1.745	609	609	blup	0.0523	8.6e-05	-3.51097	0.000446	NA	NA	NA	NA	NA
Heart_Left_Ventricle	../WEIGHTS-ALL//Heart_Left_Ventricle/Heart_Left_Ventricle.ENSG00000184163.3.wgt.RDat	FAM132A	1	1180000	1180000	0.034352	rs4970383	-2.716	rs6687029	-0.00366	-3.36	0.596	238	10	enet	-0.000823	0.379	0.86066	0.389	NA	NA	NA	NA	NA
Heart_Left_Ventricle	../WEIGHTS-ALL//Heart_Left_Ventricle/Heart_Left_Ventricle.ENSG00000184292.5.wgt.RDat	TACSTD2	1	59000000	59000000	0.010775	NA	NA	NA	NA	NA	NA	0	0	enet	0.0136	0.0306	NA	NA	NA	NA	NA	NA	NA
Heart_Left_Ventricle	../WEIGHTS-ALL//Heart_Left_Ventricle/Heart_Left_Ventricle.ENSG00000184313.15.wgt.RDat	MROH7	1	55100000	55200000	0.330116	rs593398	-3.47	rs1368883	0.204	-7.49	-0.842	554	3	lasso	0.209	1.23e-15	1.04776	0.295	NA	NA	NA	NA	NA
Heart_Left_Ventricle	../WEIGHTS-ALL//Heart_Left_Ventricle/Heart_Left_Ventricle.ENSG00000184371.9.wgt.RDat	CSF1	1	110000000	110000000	0.011617	rs12566133	-3.216	rs333948	0.00225	2.79	-0.568	474	474	blup	0.000194	0.306	0.97355	0.33	NA	NA	NA	NA	NA
Heart_Left_Ventricle	../WEIGHTS-ALL//Heart_Left_Ventricle/Heart_Left_Ventricle.ENSG00000184454.6.wgt.RDat	NCMAP	1	24900000	24900000	0.127312	rs195712	4.119	rs9725269	0.0134	-3.8	0.176	512	9	enet	0.0387	0.000663	0.02459	0.98	NA	NA	NA	NA	NA
Heart_Left_Ventricle	../WEIGHTS-ALL//Heart_Left_Ventricle/Heart_Left_Ventricle.ENSG00000184677.12.wgt.RDat	ZBTB40	1	22800000	22900000	0.150047	rs1866792	-3.239	rs11591062	0.0162	-3.87	0.088	500	11	enet	0.0212	0.00941	-1.89217	0.0585	NA	NA	NA	NA	NA
Heart_Left_Ventricle	../WEIGHTS-ALL//Heart_Left_Ventricle/Heart_Left_Ventricle.ENSG00000184908.13.wgt.RDat	CLCNKB	1	16400000	16400000	0.143591	rs945425	6.034	rs1739836	0.0269	-4.4	2.29	378	3	lasso	0.0309	0.00214	-1.69908	0.0893	NA	NA	NA	NA	NA
Heart_Left_Ventricle	../WEIGHTS-ALL//Heart_Left_Ventricle/Heart_Left_Ventricle.ENSG00000185090.10.wgt.RDat	MANEAL	1	38300000	38300000	0.002387	NA	NA	NA	NA	NA	NA	0	0	enet	0.00509	0.124	NA	NA	NA	NA	NA	NA	NA
Heart_Left_Ventricle	../WEIGHTS-ALL//Heart_Left_Ventricle/Heart_Left_Ventricle.ENSG00000185104.15.wgt.RDat	FAF1	1	50900000	51400000	0.1885	rs12078447	-3.547	rs11205753	0.0165	-3.76	0.482	203	6	lasso	0.0453	0.000246	-0.28409	0.776	NA	NA	NA	NA	NA
Heart_Left_Ventricle	../WEIGHTS-ALL//Heart_Left_Ventricle/Heart_Left_Ventricle.ENSG00000185220.7.wgt.RDat	PGBD2	1	249000000	249000000	0.007764	NA	NA	NA	NA	NA	NA	0	0	lasso	0.0132	0.0326	NA	NA	NA	NA	NA	NA	NA
Heart_Left_Ventricle	../WEIGHTS-ALL//Heart_Left_Ventricle/Heart_Left_Ventricle.ENSG00000185420.14.wgt.RDat	SMYD3	1	246000000	247000000	0.131293	rs9787220	3.076	rs11800474	-0.00372	-3.29	-1.818	469	469	blup	0.0118	0.0408	1.61408	0.107	NA	NA	NA	NA	NA
Heart_Left_Ventricle	../WEIGHTS-ALL//Heart_Left_Ventricle/Heart_Left_Ventricle.ENSG00000185436.7.wgt.RDat	IFNLR1	1	24500000	24500000	0.13821	rs195712	4.119	rs4649191	0.0199	-4.02	-0.706	403	17	enet	0.0563	4.73e-05	2.08134	0.0374	NA	NA	NA	NA	NA
Heart_Left_Ventricle	../WEIGHTS-ALL//Heart_Left_Ventricle/Heart_Left_Ventricle.ENSG00000185483.7.wgt.RDat	ROR1	1	64200000	64600000	0.042234	rs1740402	3.998	rs1149262	0.0409	4.05	0.706	456	3	lasso	0.0238	0.00626	0.68596	0.493	NA	NA	NA	NA	NA
Heart_Left_Ventricle	../WEIGHTS-ALL//Heart_Left_Ventricle/Heart_Left_Ventricle.ENSG00000185499.12.wgt.RDat	MUC1	1	155000000	155000000	0.201634	rs905938	-3.216	rs35154152	-0.002	-3.87	-0.399	339	339	blup	0.0169	0.0183	-0.75472	0.45	NA	NA	NA	NA	NA
Heart_Left_Ventricle	../WEIGHTS-ALL//Heart_Left_Ventricle/Heart_Left_Ventricle.ENSG00000185519.8.wgt.RDat	FAM131C	1	16400000	16400000	0.102752	rs945425	6.034	rs10927902	0.0588	4.15	0.075	371	4	lasso	0.0216	0.00881	-0.0183	0.985	NA	NA	NA	NA	NA
Heart_Left_Ventricle	../WEIGHTS-ALL//Heart_Left_Ventricle/Heart_Left_Ventricle.ENSG00000185839.2.wgt.RDat	RP4-592A1.2	1	59100000	59100000	0.034523	NA	NA	NA	NA	NA	NA	0	0	lasso	0.0076	0.0811	NA	NA	NA	NA	NA	NA	NA
Heart_Left_Ventricle	../WEIGHTS-ALL//Heart_Left_Ventricle/Heart_Left_Ventricle.ENSG00000185860.9.wgt.RDat	C1orf110	1	163000000	163000000	0.143355	rs16847294	2.841	rs10799873	0.00378	4.11	-0.063	585	6	lasso	0.00449	0.138	0.16292	0.871	NA	NA	NA	NA	NA
Heart_Left_Ventricle	../WEIGHTS-ALL//Heart_Left_Ventricle/Heart_Left_Ventricle.ENSG00000185946.11.wgt.RDat	RNPC3	1	104000000	104000000	0.092504	rs6683918	-3.09	rs10785851	-0.00357	3.6	-1.175	166	166	blup	0.0135	0.0312	-2.30091	0.0214	NA	NA	NA	NA	NA
Heart_Left_Ventricle	../WEIGHTS-ALL//Heart_Left_Ventricle/Heart_Left_Ventricle.ENSG00000186063.8.wgt.RDat	AIDA	1	223000000	223000000	0.01888	rs2291834	4.561	rs34290674	-0.00209	-2.91	1.08	323	1	lasso	0.0203	0.0108	-1.08	0.28	NA	NA	NA	NA	NA
Heart_Left_Ventricle	../WEIGHTS-ALL//Heart_Left_Ventricle/Heart_Left_Ventricle.ENSG00000186141.4.wgt.RDat	POLR3C	1	146000000	146000000	0.068485	rs900347	2.665	rs1797052	0.00703	2.85	0.412	108	21	enet	0.00858	0.0688	0.57207	0.567	NA	NA	NA	NA	NA
Heart_Left_Ventricle	../WEIGHTS-ALL//Heart_Left_Ventricle/Heart_Left_Ventricle.ENSG00000186160.4.wgt.RDat	CYP4Z1	1	47500000	47600000	0.190844	rs2055498	2.586	rs4646483	0.101	-5.44	0.69	406	4	lasso	0.105	2.99e-08	-0.68163	0.495	NA	NA	NA	NA	NA
Heart_Left_Ventricle	../WEIGHTS-ALL//Heart_Left_Ventricle/Heart_Left_Ventricle.ENSG00000186197.8.wgt.RDat	EDARADD	1	237000000	237000000	0.153698	rs1652230	3.239	rs1726672	0.102	-6.04	0.954	589	3	lasso	0.0968	1.02e-07	-1.01149	0.312	NA	NA	NA	NA	NA
Heart_Left_Ventricle	../WEIGHTS-ALL//Heart_Left_Ventricle/Heart_Left_Ventricle.ENSG00000186205.8.wgt.RDat	MARC1	1	221000000	221000000	0.622388	rs2453236	-2.683	rs2807835	0.384	10.27	-0.202	411	4	lasso	0.378	9.34e-30	-0.34652	0.729	NA	NA	NA	NA	NA
Heart_Left_Ventricle	../WEIGHTS-ALL//Heart_Left_Ventricle/Heart_Left_Ventricle.ENSG00000186283.9.wgt.RDat	TOR3A	1	179000000	179000000	0.110108	rs17725459	-2.989	rs10913672	0.0891	5.12	-0.1	463	4	lasso	0.0682	7.85e-06	0.0126	0.99	NA	NA	NA	NA	NA
Heart_Left_Ventricle	../WEIGHTS-ALL//Heart_Left_Ventricle/Heart_Left_Ventricle.ENSG00000186301.7.wgt.RDat	MST1P2	1	17000000	17000000	0.222635	rs2647168	2.257	rs2076606	-0.00257	-3.7	-1.69	261	261	blup	0.0252	0.00512	-0.53812	0.59	NA	NA	NA	NA	NA
Heart_Left_Ventricle	../WEIGHTS-ALL//Heart_Left_Ventricle/Heart_Left_Ventricle.ENSG00000186364.7.wgt.RDat	NUDT17	1	146000000	146000000	0.06627	rs900347	2.665	rs2004659	0.00754	3.37	-1.832	109	109	blup	0.00165	0.23	-1.78801	0.0738	NA	NA	NA	NA	NA
Heart_Left_Ventricle	../WEIGHTS-ALL//Heart_Left_Ventricle/Heart_Left_Ventricle.ENSG00000186377.6.wgt.RDat	CYP4X1	1	47400000	47500000	0.081318	rs2055498	2.586	rs4646483	0.0114	-4.09	0.69	383	14	enet	0.0516	9.61e-05	-0.3196	0.749	NA	NA	NA	NA	NA
Heart_Left_Ventricle	../WEIGHTS-ALL//Heart_Left_Ventricle/Heart_Left_Ventricle.ENSG00000186409.10.wgt.RDat	CCDC30	1	42900000	43100000	0.038984	rs1385129	-3.264	rs17367664	-0.00359	-3.26	1.2	340	10	enet	-0.00254	0.575	-0.8226	0.411	NA	NA	NA	NA	NA
Heart_Left_Ventricle	../WEIGHTS-ALL//Heart_Left_Ventricle/Heart_Left_Ventricle.ENSG00000186510.7.wgt.RDat	CLCNKA	1	16300000	16400000	0.145012	rs945425	6.034	rs11578845	0.0585	-5.9	-3.398	386	2	lasso	0.0787	1.61e-06	3.39624	0.000683	NA	NA	NA	NA	NA
Heart_Left_Ventricle	../WEIGHTS-ALL//Heart_Left_Ventricle/Heart_Left_Ventricle.ENSG00000186517.9.wgt.RDat	ARHGAP30	1	161000000	161000000	0.027561	rs12094497	-2.648	rs3753381	0.000521	-2.95	-0.126	426	426	blup	0.0161	0.0207	0.51711	0.605	NA	NA	NA	NA	NA
Heart_Left_Ventricle	../WEIGHTS-ALL//Heart_Left_Ventricle/Heart_Left_Ventricle.ENSG00000186715.6.wgt.RDat	MST1L	1	17100000	17100000	0.171276	rs12124688	-2.807	rs6691985	0.142	6.37	1.645	291	27	enet	0.15	2.41e-11	0.63153	0.528	NA	NA	NA	NA	NA
Heart_Left_Ventricle	../WEIGHTS-ALL//Heart_Left_Ventricle/Heart_Left_Ventricle.ENSG00000186827.6.wgt.RDat	TNFRSF4	1	1150000	1150000	0.042341	rs4970383	-2.716	rs7515488	-0.00164	3.1	-1.555	234	2	lasso	0.00102	0.26	-1.5449	0.122	NA	NA	NA	NA	NA
Heart_Left_Ventricle	../WEIGHTS-ALL//Heart_Left_Ventricle/Heart_Left_Ventricle.ENSG00000186891.9.wgt.RDat	TNFRSF18	1	1140000	1140000	0.180892	rs4970383	-2.716	rs4314833	-0.0018	3.13	0.412	234	234	blup	0.0034	0.167	1.56829	0.117	NA	NA	NA	NA	NA
Heart_Left_Ventricle	../WEIGHTS-ALL//Heart_Left_Ventricle/Heart_Left_Ventricle.ENSG00000187010.14.wgt.RDat	RHD	1	25600000	25700000	0.672521	rs35543461	-2.612	rs9689	0.195	7.57	1.799	361	38	enet	0.413	3.2e-33	0.59797	0.55	NA	NA	NA	NA	NA
Heart_Left_Ventricle	../WEIGHTS-ALL//Heart_Left_Ventricle/Heart_Left_Ventricle.ENSG00000187140.4.wgt.RDat	FOXD3	1	63800000	63800000	0.029051	rs1740402	3.998	rs17124686	0.00763	3.68	-1.555	540	3	lasso	0.00312	0.176	-1.5672	0.117	NA	NA	NA	NA	NA
Heart_Left_Ventricle	../WEIGHTS-ALL//Heart_Left_Ventricle/Heart_Left_Ventricle.ENSG00000187145.10.wgt.RDat	MRPS21	1	150000000	150000000	0.388189	rs626785	2.776	rs1050818	0.169	7.91	1.08	250	9	lasso	0.255	3.47e-19	0.14245	0.887	NA	NA	NA	NA	NA
Heart_Left_Ventricle	../WEIGHTS-ALL//Heart_Left_Ventricle/Heart_Left_Ventricle.ENSG00000187513.8.wgt.RDat	GJA4	1	35300000	35300000	0.056156	rs2049420	-3.427	rs4653091	0.0409	3.65	-1.995	383	1	lasso	0.00236	0.201	-1.995	0.046	NA	NA	NA	NA	NA
Heart_Left_Ventricle	../WEIGHTS-ALL//Heart_Left_Ventricle/Heart_Left_Ventricle.ENSG00000187554.7.wgt.RDat	TLR5	1	223000000	223000000	0.23095	rs2291834	4.561	rs17538400	0.0575	-5.56	-0.44	402	10	enet	0.0929	1.86e-07	-0.31639	0.752	NA	NA	NA	NA	NA
Heart_Left_Ventricle	../WEIGHTS-ALL//Heart_Left_Ventricle/Heart_Left_Ventricle.ENSG00000187583.6.wgt.RDat	PLEKHN1	1	902000	910000	0.13168	rs11586188	2.954	rs11260595	0.055	3.96	-0.583	187	4	lasso	0.027	0.00389	-1.02287	0.306	NA	NA	NA	NA	NA
Heart_Left_Ventricle	../WEIGHTS-ALL//Heart_Left_Ventricle/Heart_Left_Ventricle.ENSG00000187634.6.wgt.RDat	SAMD11	1	860000	880000	0.00316	rs11586188	3.111	rs2272756	-0.00162	2.82	-2.086	183	183	blup	0.00212	0.211	0.39273	0.695	NA	NA	NA	NA	NA
Heart_Left_Ventricle	../WEIGHTS-ALL//Heart_Left_Ventricle/Heart_Left_Ventricle.ENSG00000187642.5.wgt.RDat	C1orf170	1	911000	917000	0.077152	rs11586188	2.795	rs2272756	0.0346	4.08	-2.086	188	4	lasso	0.0437	0.000311	-1.80935	0.0704	NA	NA	NA	NA	NA
Heart_Left_Ventricle	../WEIGHTS-ALL//Heart_Left_Ventricle/Heart_Left_Ventricle.ENSG00000187800.9.wgt.RDat	PEAR1	1	157000000	157000000	0.034972	rs12077058	3.09	rs12742817	-0.0021	-3.12	-2.064	463	463	blup	-0.00225	0.531	1.54978	0.121	NA	NA	NA	NA	NA
Heart_Left_Ventricle	../WEIGHTS-ALL//Heart_Left_Ventricle/Heart_Left_Ventricle.ENSG00000187815.5.wgt.RDat	ZFP69	1	40900000	41000000	0.360326	rs209619	3.583	rs7547819	0.203	-7.66	-0.412	430	5	lasso	0.19	3.16e-14	0.40753	0.684	NA	NA	NA	NA	NA
Heart_Left_Ventricle	../WEIGHTS-ALL//Heart_Left_Ventricle/Heart_Left_Ventricle.ENSG00000187942.7.wgt.RDat	LDLRAD2	1	22100000	22200000	0.038852	rs785197	-3.633	rs12081298	-0.000601	3.18	-2.226	498	21	enet	-0.000845	0.38	-2.33748	0.0194	NA	NA	NA	NA	NA
Heart_Left_Ventricle	../WEIGHTS-ALL//Heart_Left_Ventricle/Heart_Left_Ventricle.ENSG00000187961.9.wgt.RDat	KLHL17	1	896000	901000	0.126844	rs11586188	2.954	rs1806509	0.0734	-4.78	-1.015	187	2	lasso	0.0486	0.00015	1.04602	0.296	NA	NA	NA	NA	NA
Heart_Left_Ventricle	../WEIGHTS-ALL//Heart_Left_Ventricle/Heart_Left_Ventricle.ENSG00000188004.5.wgt.RDat	C1orf204	1	160000000	160000000	0.261264	rs2501331	2.855	rs4656852	0.0959	6.04	2.064	509	6	lasso	0.165	1.97e-12	2.26777	0.0233	NA	NA	NA	NA	NA
Heart_Left_Ventricle	../WEIGHTS-ALL//Heart_Left_Ventricle/Heart_Left_Ventricle.ENSG00000188060.6.wgt.RDat	RAB42	1	28900000	28900000	0.004098	NA	NA	NA	NA	NA	NA	0	0	lasso	0.00799	0.0759	NA	NA	NA	NA	NA	NA	NA
Heart_Left_Ventricle	../WEIGHTS-ALL//Heart_Left_Ventricle/Heart_Left_Ventricle.ENSG00000188157.9.wgt.RDat	AGRN	1	956000	991000	0.301496	rs11586188	2.815	rs2710888	0.191	-7.28	0.228	193	6	lasso	0.178	2.41e-13	-0.51597	0.606	NA	NA	NA	NA	NA
Heart_Left_Ventricle	../WEIGHTS-ALL//Heart_Left_Ventricle/Heart_Left_Ventricle.ENSG00000188206.5.wgt.RDat	HNRNPU-AS1	1	245000000	245000000	0.151475	rs7541784	-2.608	rs7547227	-0.0037	3.33	0.659	430	430	blup	0.0121	0.0386	0.54427	0.586	NA	NA	NA	NA	NA
Heart_Left_Ventricle	../WEIGHTS-ALL//Heart_Left_Ventricle/Heart_Left_Ventricle.ENSG00000188257.6.wgt.RDat	PLA2G2A	1	20300000	20300000	0.042364	rs2072752	-3.048	rs12145220	0.0128	-3.44	0.643	527	2	lasso	0.00968	0.0575	-1.45796	0.145	NA	NA	NA	NA	NA
Heart_Left_Ventricle	../WEIGHTS-ALL//Heart_Left_Ventricle/Heart_Left_Ventricle.ENSG00000188290.6.wgt.RDat	HES4	1	934000	936000	0.045336	rs11586188	2.859	rs15842	-0.00217	3.03	-1.036	190	27	enet	-0.0023	0.538	-1.2371	0.216	NA	NA	NA	NA	NA
Heart_Left_Ventricle	../WEIGHTS-ALL//Heart_Left_Ventricle/Heart_Left_Ventricle.ENSG00000188295.10.wgt.RDat	ZNF669	1	247000000	247000000	0.157312	rs12737081	2.87	rs2270616	0.158	6.77	0.706	476	1	lasso	0.151	2.05e-11	0.706	0.48	NA	NA	NA	NA	NA
Heart_Left_Ventricle	../WEIGHTS-ALL//Heart_Left_Ventricle/Heart_Left_Ventricle.ENSG00000188396.2.wgt.RDat	TCTEX1D4	1	45300000	45300000	0.040099	rs11211086	-4.314	rs755597	-0.00286	2.74	1.866	345	345	blup	0.000652	0.279	-0.90104	0.368	NA	NA	NA	NA	NA
Heart_Left_Ventricle	../WEIGHTS-ALL//Heart_Left_Ventricle/Heart_Left_Ventricle.ENSG00000188404.4.wgt.RDat	SELL	1	170000000	170000000	0.008519	rs10800488	-3.216	rs3917788	-0.00365	-3.02	-0.86	533	533	blup	0.0121	0.039	1.1635	0.245	NA	NA	NA	NA	NA
Heart_Left_Ventricle	../WEIGHTS-ALL//Heart_Left_Ventricle/Heart_Left_Ventricle.ENSG00000188529.10.wgt.RDat	SRSF10	1	24300000	24300000	0.098828	rs11589294	3.076	rs10903091	0.0173	-4.29	-0.674	405	5	lasso	0.0123	0.0378	0.77953	0.436	NA	NA	NA	NA	NA
Heart_Left_Ventricle	../WEIGHTS-ALL//Heart_Left_Ventricle/Heart_Left_Ventricle.ENSG00000188641.8.wgt.RDat	DPYD	1	97500000	98400000	0.098685	rs1028889	3.036	rs10158132	-0.00115	-3.18	0.164	407	407	blup	0.0108	0.0481	0.02671	0.979	NA	NA	NA	NA	NA
Heart_Left_Ventricle	../WEIGHTS-ALL//Heart_Left_Ventricle/Heart_Left_Ventricle.ENSG00000188672.12.wgt.RDat	RHCE	1	25700000	25800000	0.317106	rs298439	-2.616	rs9689	0.27	-8.77	1.799	386	6	enet	0.245	2.4e-18	-1.76764	0.0771	NA	NA	NA	NA	NA
Heart_Left_Ventricle	../WEIGHTS-ALL//Heart_Left_Ventricle/Heart_Left_Ventricle.ENSG00000188739.10.wgt.RDat	RBM34	1	235000000	235000000	0.012972	NA	NA	NA	NA	NA	NA	0	0	enet	0.000521	0.286	NA	NA	NA	NA	NA	NA	NA
Heart_Left_Ventricle	../WEIGHTS-ALL//Heart_Left_Ventricle/Heart_Left_Ventricle.ENSG00000188786.9.wgt.RDat	MTF1	1	38300000	38300000	0.081989	rs12140204	2.814	rs2291297	-0.00353	3.54	1.787	462	462	blup	0.00348	0.165	2.73056	0.00632	NA	NA	NA	NA	NA
Heart_Left_Ventricle	../WEIGHTS-ALL//Heart_Left_Ventricle/Heart_Left_Ventricle.ENSG00000188807.8.wgt.RDat	TMEM201	1	9650000	9670000	0.036105	rs2379107	-3.363	rs9435244	-0.00194	3.18	-0.539	337	337	blup	-0.00117	0.409	1.90394	0.0569	NA	NA	NA	NA	NA
Heart_Left_Ventricle	../WEIGHTS-ALL//Heart_Left_Ventricle/Heart_Left_Ventricle.ENSG00000188931.3.wgt.RDat	C1orf192	1	161000000	161000000	0.113798	rs12094497	-2.648	rs12064957	0.018	3.82	0.659	404	2	lasso	0.0104	0.0508	0.10288	0.918	NA	NA	NA	NA	NA
Heart_Left_Ventricle	../WEIGHTS-ALL//Heart_Left_Ventricle/Heart_Left_Ventricle.ENSG00000188976.6.wgt.RDat	NOC2L	1	880000	895000	0.042216	rs11586188	2.954	rs3748592	0.0625	4.3	1.311	187	4	lasso	0.0561	4.9e-05	1.31111	0.19	NA	NA	NA	NA	NA
Heart_Left_Ventricle	../WEIGHTS-ALL//Heart_Left_Ventricle/Heart_Left_Ventricle.ENSG00000189171.9.wgt.RDat	S100A13	1	154000000	154000000	0.009786	NA	NA	NA	NA	NA	NA	0	0	enet	0.00157	0.234	NA	NA	NA	NA	NA	NA	NA
Heart_Left_Ventricle	../WEIGHTS-ALL//Heart_Left_Ventricle/Heart_Left_Ventricle.ENSG00000189195.5.wgt.RDat	BTBD8	1	92500000	92600000	0.014107	NA	NA	NA	NA	NA	NA	0	0	enet	-0.00316	0.699	NA	NA	NA	NA	NA	NA	NA
Heart_Left_Ventricle	../WEIGHTS-ALL//Heart_Left_Ventricle/Heart_Left_Ventricle.ENSG00000189266.7.wgt.RDat	PNRC2	1	24300000	24300000	0.673616	rs11589294	3.076	rs12026723	0.197	-8.66	-0.598	405	11	lasso	0.512	5.09e-44	0.49684	0.619	NA	NA	NA	NA	NA
Heart_Left_Ventricle	../WEIGHTS-ALL//Heart_Left_Ventricle/Heart_Left_Ventricle.ENSG00000189280.3.wgt.RDat	GJB5	1	35200000	35200000	0.116786	rs2049420	-3.427	rs1764405	0.000897	-3.7	2.212	408	408	blup	0.0011	0.256	-1.56673	0.117	NA	NA	NA	NA	NA
Heart_Left_Ventricle	../WEIGHTS-ALL//Heart_Left_Ventricle/Heart_Left_Ventricle.ENSG00000189334.4.wgt.RDat	S100A14	1	154000000	154000000	0.218275	rs12128109	-2.183	rs11497739	0.175	-7.16	-1.372	409	1	lasso	0.152	1.75e-11	1.372	0.17	NA	NA	NA	NA	NA
Heart_Left_Ventricle	../WEIGHTS-ALL//Heart_Left_Ventricle/Heart_Left_Ventricle.ENSG00000189339.7.wgt.RDat	SLC35E2B	1	1590000	1620000	0.792025	rs17776713	3.515	rs4648786	0.171	-7.03	0.807	307	31	enet	0.392	4.18e-31	-0.82169	0.411	NA	NA	NA	NA	NA
Heart_Left_Ventricle	../WEIGHTS-ALL//Heart_Left_Ventricle/Heart_Left_Ventricle.ENSG00000189409.8.wgt.RDat	MMP23B	1	1570000	1570000	0.104213	rs17776713	3.515	rs6668667	-0.00354	-3.19	0.755	289	289	blup	0.00216	0.209	1.43653	0.151	NA	NA	NA	NA	NA
Heart_Left_Ventricle	../WEIGHTS-ALL//Heart_Left_Ventricle/Heart_Left_Ventricle.ENSG00000196154.7.wgt.RDat	S100A4	1	154000000	154000000	0.016518	rs12128109	-2.183	rs9727230	0.00216	3.09	-1.405	427	12	enet	-0.00259	0.583	0.01489	0.988	NA	NA	NA	NA	NA
Heart_Left_Ventricle	../WEIGHTS-ALL//Heart_Left_Ventricle/Heart_Left_Ventricle.ENSG00000196182.6.wgt.RDat	STK40	1	36800000	36900000	0.056733	rs3917922	3.36	rs6690378	0.011	-3.43	-0.138	380	380	blup	-0.00163	0.454	-0.10718	0.915	NA	NA	NA	NA	NA
Heart_Left_Ventricle	../WEIGHTS-ALL//Heart_Left_Ventricle/Heart_Left_Ventricle.ENSG00000196187.7.wgt.RDat	TMEM63A	1	226000000	226000000	0.263312	rs16845078	-3.323	rs3820236	0.119	6.4	-0.332	379	4	lasso	0.118	4.08e-09	-0.05976	0.952	NA	NA	NA	NA	NA
Heart_Left_Ventricle	../WEIGHTS-ALL//Heart_Left_Ventricle/Heart_Left_Ventricle.ENSG00000196189.8.wgt.RDat	SEMA4A	1	156000000	156000000	0.162899	rs822519	2.652	rs7695	0.062	4.69	-0.189	353	5	lasso	0.0768	2.16e-06	0.13879	0.89	NA	NA	NA	NA	NA
Heart_Left_Ventricle	../WEIGHTS-ALL//Heart_Left_Ventricle/Heart_Left_Ventricle.ENSG00000196352.9.wgt.RDat	CD55	1	207000000	208000000	0.006598	NA	NA	NA	NA	NA	NA	0	0	lasso	0.0203	0.0108	NA	NA	NA	NA	NA	NA	NA
Heart_Left_Ventricle	../WEIGHTS-ALL//Heart_Left_Ventricle/Heart_Left_Ventricle.ENSG00000196418.8.wgt.RDat	ZNF124	1	247000000	247000000	0.161311	rs12737081	2.87	rs4925715	0.139	-6.46	-1.15	468	1	lasso	0.128	7.35e-10	1.15	0.25	NA	NA	NA	NA	NA
Heart_Left_Ventricle	../WEIGHTS-ALL//Heart_Left_Ventricle/Heart_Left_Ventricle.ENSG00000196878.8.wgt.RDat	LAMB3	1	210000000	210000000	0.256543	rs12565406	-3.048	rs10127604	0.00346	3.74	-0.038	499	5	lasso	0.00406	0.148	-0.32634	0.744	NA	NA	NA	NA	NA
Heart_Left_Ventricle	../WEIGHTS-ALL//Heart_Left_Ventricle/Heart_Left_Ventricle.ENSG00000197056.5.wgt.RDat	ZMYM1	1	35500000	35600000	0.016035	NA	NA	NA	NA	NA	NA	0	0	lasso	0.002	0.216	NA	NA	NA	NA	NA	NA	NA
Heart_Left_Ventricle	../WEIGHTS-ALL//Heart_Left_Ventricle/Heart_Left_Ventricle.ENSG00000197147.8.wgt.RDat	LRRC8B	1	90000000	90100000	0.223902	rs12125224	3.09	rs359920	0.0549	4.77	-2.597	350	4	lasso	0.0965	1.07e-07	-0.9216	0.357	NA	NA	NA	NA	NA
Heart_Left_Ventricle	../WEIGHTS-ALL//Heart_Left_Ventricle/Heart_Left_Ventricle.ENSG00000197245.4.wgt.RDat	FAM110D	1	26500000	26500000	0.154958	rs12079255	2.938	rs11247860	0.0736	-5.21	0.789	447	2	lasso	0.0987	7.67e-08	-0.86834	0.385	NA	NA	NA	NA	NA
Heart_Left_Ventricle	../WEIGHTS-ALL//Heart_Left_Ventricle/Heart_Left_Ventricle.ENSG00000197312.7.wgt.RDat	DDI2	1	15900000	16000000	0.031577	rs945425	6.034	rs848189	0.0102	3.26	1.805	477	1	lasso	0.0123	0.0377	1.805	0.0711	NA	NA	NA	NA	NA
Heart_Left_Ventricle	../WEIGHTS-ALL//Heart_Left_Ventricle/Heart_Left_Ventricle.ENSG00000197323.6.wgt.RDat	TRIM33	1	115000000	115000000	0.029262	rs10489525	-2.978	rs10489525	-0.00366	-2.77	-2.978	423	423	blup	-0.00288	0.636	1.17626	0.239	NA	NA	NA	NA	NA
Heart_Left_Ventricle	../WEIGHTS-ALL//Heart_Left_Ventricle/Heart_Left_Ventricle.ENSG00000197530.8.wgt.RDat	MIB2	1	1550000	1570000	0.228797	rs17776713	3.515	rs4648611	0.137	6.36	-0.412	294	1	lasso	0.125	1.26e-09	-0.412	0.68	NA	NA	NA	NA	NA
Heart_Left_Ventricle	../WEIGHTS-ALL//Heart_Left_Ventricle/Heart_Left_Ventricle.ENSG00000197568.9.wgt.RDat	HHLA3	1	70800000	70900000	0.06917	rs2209564	-2.968	rs7523542	0.00463	3.43	2.034	413	12	enet	0.00241	0.2	1.75812	0.0787	NA	NA	NA	NA	NA
Heart_Left_Ventricle	../WEIGHTS-ALL//Heart_Left_Ventricle/Heart_Left_Ventricle.ENSG00000197622.8.wgt.RDat	CDC42SE1	1	151000000	151000000	0.026051	rs6688113	-2.543	rs6674232	-0.00257	2.98	0.305	320	320	blup	-0.00321	0.712	-0.7852	0.432	NA	NA	NA	NA	NA
Heart_Left_Ventricle	../WEIGHTS-ALL//Heart_Left_Ventricle/Heart_Left_Ventricle.ENSG00000197747.4.wgt.RDat	S100A10	1	152000000	152000000	0.06203	rs3811414	-2.87	rs2932579	0.0615	4.32	-0.722	345	1	lasso	0.0504	0.000114	-0.722	0.47	NA	NA	NA	NA	NA
Heart_Left_Ventricle	../WEIGHTS-ALL//Heart_Left_Ventricle/Heart_Left_Ventricle.ENSG00000197769.5.wgt.RDat	MAP1LC3C	1	242000000	242000000	0.009965	rs952084	2.848	rs7543323	-0.00372	-3.24	0.44	546	546	blup	0.0109	0.0472	1.51361	0.13	NA	NA	NA	NA	NA
Heart_Left_Ventricle	../WEIGHTS-ALL//Heart_Left_Ventricle/Heart_Left_Ventricle.ENSG00000197780.5.wgt.RDat	TAF13	1	110000000	110000000	0.076712	rs7522157	2.878	rs496138	0.0176	3.32	-0.613	408	4	lasso	0.0196	0.0121	-0.64788	0.517	NA	NA	NA	NA	NA
Heart_Left_Ventricle	../WEIGHTS-ALL//Heart_Left_Ventricle/Heart_Left_Ventricle.ENSG00000197785.9.wgt.RDat	ATAD3A	1	1450000	1470000	0.214902	rs3855955	2.561	rs9439458	0.00187	-3.32	0.372	282	15	enet	0.0182	0.0148	0.40259	0.687	NA	NA	NA	NA	NA
Heart_Left_Ventricle	../WEIGHTS-ALL//Heart_Left_Ventricle/Heart_Left_Ventricle.ENSG00000197956.5.wgt.RDat	S100A6	1	154000000	154000000	0.276665	rs12128109	-2.183	rs4845552	0.0967	-6.12	-0.358	429	3	lasso	0.107	2.22e-08	0.32686	0.744	NA	NA	NA	NA	NA
Heart_Left_Ventricle	../WEIGHTS-ALL//Heart_Left_Ventricle/Heart_Left_Ventricle.ENSG00000197959.9.wgt.RDat	DNM3	1	172000000	172000000	0.063843	rs12075807	-2.958	rs911713	-0.00321	3.22	0.038	476	476	blup	3.7e-05	0.316	-0.50659	0.612	NA	NA	NA	NA	NA
Heart_Left_Ventricle	../WEIGHTS-ALL//Heart_Left_Ventricle/Heart_Left_Ventricle.ENSG00000197965.7.wgt.RDat	MPZL1	1	168000000	168000000	0.03553	rs12048110	-2.87	rs10918779	-0.00177	-3.44	-0.358	524	1	enet	0.0109	0.0473	0.358	0.72	NA	NA	NA	NA	NA
Heart_Left_Ventricle	../WEIGHTS-ALL//Heart_Left_Ventricle/Heart_Left_Ventricle.ENSG00000197989.9.wgt.RDat	SNHG12	1	28900000	28900000	0.062753	rs6668505	-3.105	rs602345	0.00902	3.37	-1.103	266	12	enet	0.00973	0.0571	-0.68649	0.492	NA	NA	NA	NA	NA
Heart_Left_Ventricle	../WEIGHTS-ALL//Heart_Left_Ventricle/Heart_Left_Ventricle.ENSG00000198160.10.wgt.RDat	MIER1	1	67400000	67500000	0.116896	rs6690186	-4.417	rs12137403	0.0732	5.03	1.227	548	5	lasso	0.0535	7.23e-05	0.9138	0.361	NA	NA	NA	NA	NA
Heart_Left_Ventricle	../WEIGHTS-ALL//Heart_Left_Ventricle/Heart_Left_Ventricle.ENSG00000198162.8.wgt.RDat	MAN1A2	1	118000000	118000000	0.199397	rs1289666	2.87	rs3767780	-0.00368	-3.72	0.539	485	485	blup	0.0207	0.0102	0.78485	0.433	NA	NA	NA	NA	NA
Heart_Left_Ventricle	../WEIGHTS-ALL//Heart_Left_Ventricle/Heart_Left_Ventricle.ENSG00000198198.9.wgt.RDat	SZT2	1	43900000	43900000	0.029393	rs644553	4.132	rs710221	0.013	-3.18	-3.062	457	1	lasso	0.0354	0.00108	3.062	0.0022	NA	NA	NA	NA	NA
Heart_Left_Ventricle	../WEIGHTS-ALL//Heart_Left_Ventricle/Heart_Left_Ventricle.ENSG00000198400.7.wgt.RDat	NTRK1	1	157000000	157000000	0.05899	rs3748570	2.661	rs2735657	-0.00281	3.62	0.496	457	457	blup	-0.00265	0.592	0.64318	0.52	NA	NA	NA	NA	NA
Heart_Left_Ventricle	../WEIGHTS-ALL//Heart_Left_Ventricle/Heart_Left_Ventricle.ENSG00000198468.3.wgt.RDat	FLVCR1-AS1	1	213000000	213000000	0.627052	rs1195472	-2.968	rs2279692	0.571	-12.43	0.038	414	28	enet	0.572	1.09e-51	-0.00486	0.996	NA	NA	NA	NA	NA
Heart_Left_Ventricle	../WEIGHTS-ALL//Heart_Left_Ventricle/Heart_Left_Ventricle.ENSG00000198483.8.wgt.RDat	ANKRD35	1	146000000	146000000	0.030298	rs900347	2.665	rs4636400	0.00807	-2.86	0.253	109	1	enet	0.00242	0.199	-0.253	0.8	NA	NA	NA	NA	NA
Heart_Left_Ventricle	../WEIGHTS-ALL//Heart_Left_Ventricle/Heart_Left_Ventricle.ENSG00000198520.6.wgt.RDat	C1orf228	1	45100000	45200000	0.001048	rs11211076	-4.091	rs4660790	-0.00362	-2.94	1.598	369	369	blup	0.00628	0.101	1.60423	0.109	NA	NA	NA	NA	NA
Heart_Left_Ventricle	../WEIGHTS-ALL//Heart_Left_Ventricle/Heart_Left_Ventricle.ENSG00000198626.11.wgt.RDat	RYR2	1	237000000	238000000	0.065278	rs1652230	3.239	rs12093589	-0.00119	-3.9	3.011	694	17	enet	0.00746	0.0829	-2.61269	0.00898	NA	NA	NA	NA	NA
Heart_Left_Ventricle	../WEIGHTS-ALL//Heart_Left_Ventricle/Heart_Left_Ventricle.ENSG00000198700.5.wgt.RDat	IPO9	1	202000000	202000000	0.032121	rs1390398	3.216	rs3767542	0.0289	-3.54	-0.553	540	1	lasso	0.0241	0.00604	0.553	0.58	NA	NA	NA	NA	NA
Heart_Left_Ventricle	../WEIGHTS-ALL//Heart_Left_Ventricle/Heart_Left_Ventricle.ENSG00000198711.4.wgt.RDat	SSBP3-AS1	1	54700000	54700000	0.075551	rs12140957	-3.308	rs2272928	-0.00367	3.38	0.358	487	487	blup	0.0146	0.026	0.05859	0.953	NA	NA	NA	NA	NA
Heart_Left_Ventricle	../WEIGHTS-ALL//Heart_Left_Ventricle/Heart_Left_Ventricle.ENSG00000198715.7.wgt.RDat	C1orf85	1	156000000	156000000	0.079051	rs3748570	2.661	rs2540168	-0.00361	2.89	0.69	394	394	blup	0.00528	0.12	0.0848	0.932	NA	NA	NA	NA	NA
Heart_Left_Ventricle	../WEIGHTS-ALL//Heart_Left_Ventricle/Heart_Left_Ventricle.ENSG00000198734.6.wgt.RDat	F5	1	169000000	170000000	0.001334	rs10800488	-3.216	rs3917853	-0.00371	-3.44	-0.613	560	560	blup	-0.00145	0.436	1.1578	0.247	NA	NA	NA	NA	NA
Heart_Left_Ventricle	../WEIGHTS-ALL//Heart_Left_Ventricle/Heart_Left_Ventricle.ENSG00000198754.5.wgt.RDat	OXCT2	1	40200000	40200000	0.311504	rs687848	2.576	rs12045644	0.0822	-5.59	-1.555	384	40	enet	0.0914	2.35e-07	1.59765	0.11	NA	NA	NA	NA	NA
Heart_Left_Ventricle	../WEIGHTS-ALL//Heart_Left_Ventricle/Heart_Left_Ventricle.ENSG00000198758.6.wgt.RDat	EPS8L3	1	110000000	110000000	0.10987	rs12566133	-3.216	rs3818562	0.0522	5.12	0.088	447	3	lasso	0.0694	6.58e-06	0.14453	0.885	NA	NA	NA	NA	NA
Heart_Left_Ventricle	../WEIGHTS-ALL//Heart_Left_Ventricle/Heart_Left_Ventricle.ENSG00000198797.6.wgt.RDat	BRINP2	1	177000000	177000000	0.096091	rs227992	1.706	rs6683060	0.00785	-3.54	-0.151	463	463	blup	0.00654	0.0968	-0.35732	0.721	NA	NA	NA	NA	NA
Heart_Left_Ventricle	../WEIGHTS-ALL//Heart_Left_Ventricle/Heart_Left_Ventricle.ENSG00000198799.7.wgt.RDat	LRIG2	1	114000000	114000000	0.054664	rs17030938	3.867	rs7415820	-0.00352	-2.96	1.838	337	5	enet	0.00109	0.256	-1.38686	0.165	NA	NA	NA	NA	NA
Heart_Left_Ventricle	../WEIGHTS-ALL//Heart_Left_Ventricle/Heart_Left_Ventricle.ENSG00000198815.4.wgt.RDat	FOXJ3	1	42600000	42800000	0.060973	rs784101	2.257	rs2993122	0.00766	3.25	-0.954	338	3	lasso	0.00358	0.162	-0.83822	0.402	NA	NA	NA	NA	NA
Heart_Left_Ventricle	../WEIGHTS-ALL//Heart_Left_Ventricle/Heart_Left_Ventricle.ENSG00000198821.6.wgt.RDat	CD247	1	167000000	167000000	0.03762	rs12048110	-2.87	rs2995054	0.00632	-3.02	1.514	624	1	lasso	0.0109	0.0474	-1.514	0.13	NA	NA	NA	NA	NA
Heart_Left_Ventricle	../WEIGHTS-ALL//Heart_Left_Ventricle/Heart_Left_Ventricle.ENSG00000198835.3.wgt.RDat	GJC2	1	228000000	228000000	0.000556	NA	NA	NA	NA	NA	NA	0	0	lasso	0.00191	0.219	NA	NA	NA	NA	NA	NA	NA
Heart_Left_Ventricle	../WEIGHTS-ALL//Heart_Left_Ventricle/Heart_Left_Ventricle.ENSG00000198841.3.wgt.RDat	KTI12	1	52500000	52500000	0.01944	NA	NA	NA	NA	NA	NA	0	0	enet	0.00398	0.151	NA	NA	NA	NA	NA	NA	NA
Heart_Left_Ventricle	../WEIGHTS-ALL//Heart_Left_Ventricle/Heart_Left_Ventricle.ENSG00000198842.5.wgt.RDat	DUSP27	1	167000000	167000000	0.060186	rs563244	-3.09	rs3845543	-0.00354	-3.05	-1.08	650	3	lasso	0.00229	0.204	0.67727	0.498	NA	NA	NA	NA	NA
Heart_Left_Ventricle	../WEIGHTS-ALL//Heart_Left_Ventricle/Heart_Left_Ventricle.ENSG00000198860.7.wgt.RDat	TSEN15	1	184000000	184000000	0.079341	rs3002655	-3.264	rs3010065	-0.00369	-3.3	1.476	507	8	enet	0.00351	0.164	-2.51333	0.012	NA	NA	NA	NA	NA
Heart_Left_Ventricle	../WEIGHTS-ALL//Heart_Left_Ventricle/Heart_Left_Ventricle.ENSG00000198890.6.wgt.RDat	PRMT6	1	108000000	108000000	0.22733	rs4292979	-3.436	rs2335077	0.158	-6.86	-1.08	458	12	enet	0.162	3.48e-12	1.03053	0.303	NA	NA	NA	NA	NA
Heart_Left_Ventricle	../WEIGHTS-ALL//Heart_Left_Ventricle/Heart_Left_Ventricle.ENSG00000198892.6.wgt.RDat	SHISA4	1	202000000	202000000	0.074797	rs1390398	3.216	rs7532520	-0.00351	-2.96	0.496	507	1	lasso	0.00248	0.197	-0.496	0.62	NA	NA	NA	NA	NA
Heart_Left_Ventricle	../WEIGHTS-ALL//Heart_Left_Ventricle/Heart_Left_Ventricle.ENSG00000198912.6.wgt.RDat	C1orf174	1	3810000	3820000	0.351285	rs10909819	2.863	rs7367066	0.243	-8.3	-1.768	452	5	lasso	0.22	2.03e-16	1.76167	0.0781	NA	NA	NA	NA	NA
Heart_Left_Ventricle	../WEIGHTS-ALL//Heart_Left_Ventricle/Heart_Left_Ventricle.ENSG00000198929.8.wgt.RDat	NOS1AP	1	162000000	162000000	0.296027	rs7515045	3.062	rs12036340	0.0735	6.27	1.977	570	570	blup	0.144	6.42e-11	1.74747	0.0806	NA	NA	NA	NA	NA
Heart_Left_Ventricle	../WEIGHTS-ALL//Heart_Left_Ventricle/Heart_Left_Ventricle.ENSG00000200087.1.wgt.RDat	SNORA73B	1	28800000	28800000	0.015034	rs6668505	-3.105	rs10794514	0.00233	2.57	-1.058	276	276	blup	-0.00253	0.573	-0.27185	0.786	NA	NA	NA	NA	NA
Heart_Left_Ventricle	../WEIGHTS-ALL//Heart_Left_Ventricle/Heart_Left_Ventricle.ENSG00000203288.3.wgt.RDat	RP11-98D18.9	1	152000000	152000000	5e-06	rs3811414	-2.87	rs12134184	0.00226	3.04	0.305	339	2	lasso	0.0127	0.0355	1.71193	0.0869	NA	NA	NA	NA	NA
Heart_Left_Ventricle	../WEIGHTS-ALL//Heart_Left_Ventricle/Heart_Left_Ventricle.ENSG00000203301.2.wgt.RDat	AL590822.1	1	2140000	2150000	0.007227	rs4648819	-3.591	rs1809822	-0.00187	-2.8	0.075	378	378	blup	-0.00164	0.455	-0.09094	0.928	NA	NA	NA	NA	NA
Heart_Left_Ventricle	../WEIGHTS-ALL//Heart_Left_Ventricle/Heart_Left_Ventricle.ENSG00000203666.8.wgt.RDat	EFCAB2	1	245000000	245000000	0.555016	rs7541784	-2.608	rs2291426	0.252	9.11	0.385	475	9	lasso	0.406	1.8e-32	0.72098	0.471	NA	NA	NA	NA	NA
Heart_Left_Ventricle	../WEIGHTS-ALL//Heart_Left_Ventricle/Heart_Left_Ventricle.ENSG00000203667.5.wgt.RDat	COX20	1	245000000	245000000	0.081654	rs7541784	-2.608	rs10927333	0.00445	-3.56	-0.935	439	10	enet	-0.00053	0.355	0.36041	0.719	NA	NA	NA	NA	NA
Heart_Left_Ventricle	../WEIGHTS-ALL//Heart_Left_Ventricle/Heart_Left_Ventricle.ENSG00000203668.1.wgt.RDat	CHML	1	242000000	242000000	0.190512	rs6681581	3.321	rs12130136	0.0472	-4.84	-1.514	568	14	enet	0.0875	4.27e-07	2.09741	0.036	NA	NA	NA	NA	NA
Heart_Left_Ventricle	../WEIGHTS-ALL//Heart_Left_Ventricle/Heart_Left_Ventricle.ENSG00000203685.5.wgt.RDat	C1orf95	1	227000000	227000000	0.062619	rs41357249	-2.848	rs837748	0.000624	3.32	1.036	439	18	enet	0.0291	0.00282	1.49892	0.134	NA	NA	NA	NA	NA
Heart_Left_Ventricle	../WEIGHTS-ALL//Heart_Left_Ventricle/Heart_Left_Ventricle.ENSG00000203691.2.wgt.RDat	AC092811.1	1	226000000	226000000	0.043691	rs10915777	-3.481	rs1506072	0.0279	3.58	1.995	408	2	lasso	0.00403	0.149	2.05791	0.0396	NA	NA	NA	NA	NA
Heart_Left_Ventricle	../WEIGHTS-ALL//Heart_Left_Ventricle/Heart_Left_Ventricle.ENSG00000203705.6.wgt.RDat	TATDN3	1	213000000	213000000	0.204155	rs1195472	-2.968	rs2047291	0.0129	-4.12	0.553	416	7	lasso	0.0174	0.017	-0.15025	0.881	NA	NA	NA	NA	NA
Heart_Left_Ventricle	../WEIGHTS-ALL//Heart_Left_Ventricle/Heart_Left_Ventricle.ENSG00000203706.4.wgt.RDat	SERTAD4-AS1	1	210000000	210000000	0.018933	NA	NA	NA	NA	NA	NA	0	0	enet	-0.00113	0.405	NA	NA	NA	NA	NA	NA	NA
Heart_Left_Ventricle	../WEIGHTS-ALL//Heart_Left_Ventricle/Heart_Left_Ventricle.ENSG00000203710.6.wgt.RDat	CR1	1	208000000	208000000	0.058105	rs2724373	-3.138	rs4618971	0.0432	-3.92	0.674	388	1	lasso	0.0174	0.017	-0.674	0.5	NA	NA	NA	NA	NA
Heart_Left_Ventricle	../WEIGHTS-ALL//Heart_Left_Ventricle/Heart_Left_Ventricle.ENSG00000203724.6.wgt.RDat	C1orf53	1	198000000	198000000	0.030572	rs10922269	-2.432	rs17644335	-0.00231	-3.84	-0.69	360	5	enet	-4.91e-05	0.321	0.35394	0.723	NA	NA	NA	NA	NA
Heart_Left_Ventricle	../WEIGHTS-ALL//Heart_Left_Ventricle/Heart_Left_Ventricle.ENSG00000203739.3.wgt.RDat	RP11-296O14.3	1	173000000	173000000	0.000104	NA	NA	NA	NA	NA	NA	0	0	enet	0.000805	0.271	NA	NA	NA	NA	NA	NA	NA
Heart_Left_Ventricle	../WEIGHTS-ALL//Heart_Left_Ventricle/Heart_Left_Ventricle.ENSG00000203740.3.wgt.RDat	METTL11B	1	170000000	170000000	0.169676	rs10800488	-3.216	rs10919307	0.0406	-4.64	0.674	469	20	enet	0.0587	3.31e-05	-2.06627	0.0388	NA	NA	NA	NA	NA
Heart_Left_Ventricle	../WEIGHTS-ALL//Heart_Left_Ventricle/Heart_Left_Ventricle.ENSG00000203747.5.wgt.RDat	FCGR3A	1	162000000	162000000	0.018539	rs12094497	-2.648	rs11587213	-0.000262	3.34	-1.734	444	7	enet	-0.000409	0.346	-1.32989	0.184	NA	NA	NA	NA	NA
Heart_Left_Ventricle	../WEIGHTS-ALL//Heart_Left_Ventricle/Heart_Left_Ventricle.ENSG00000203761.4.wgt.RDat	MSTO2P	1	156000000	156000000	0.12781	rs822519	2.652	rs12746592	0.0448	-5.39	-0.454	236	236	blup	0.0646	1.36e-05	1.01689	0.309	NA	NA	NA	NA	NA
Heart_Left_Ventricle	../WEIGHTS-ALL//Heart_Left_Ventricle/Heart_Left_Ventricle.ENSG00000203804.3.wgt.RDat	ADAMTSL4-AS1	1	151000000	151000000	0.032949	rs4970972	2.512	rs1336900	0.000493	3.54	-0.935	291	1	lasso	0.027	0.00384	-0.935	0.35	NA	NA	NA	NA	NA
Heart_Left_Ventricle	../WEIGHTS-ALL//Heart_Left_Ventricle/Heart_Left_Ventricle.ENSG00000203815.2.wgt.RDat	AL358813.2	1	150000000	150000000	0.026773	rs626785	2.776	rs11578204	0.0287	-3.47	1.645	74	1	lasso	0.0111	0.0458	-1.645	0.1	NA	NA	NA	NA	NA
Heart_Left_Ventricle	../WEIGHTS-ALL//Heart_Left_Ventricle/Heart_Left_Ventricle.ENSG00000203859.5.wgt.RDat	HSD3B2	1	120000000	120000000	0.037094	rs1886917	-2.308	rs6684370	-0.003	-3.06	-0.69	449	1	lasso	0.00608	0.105	0.69	0.49	NA	NA	NA	NA	NA
Heart_Left_Ventricle	../WEIGHTS-ALL//Heart_Left_Ventricle/Heart_Left_Ventricle.ENSG00000203865.5.wgt.RDat	ATP1A1OS	1	117000000	117000000	0.064721	rs12131793	2.446	rs850610	0.0526	4.98	-0.266	369	2	lasso	0.0598	2.8e-05	-0.27014	0.787	NA	NA	NA	NA	NA
Heart_Left_Ventricle	../WEIGHTS-ALL//Heart_Left_Ventricle/Heart_Left_Ventricle.ENSG00000203943.4.wgt.RDat	SAMD13	1	84800000	84900000	0.00294	NA	NA	NA	NA	NA	NA	0	0	enet	0.0015	0.237	NA	NA	NA	NA	NA	NA	NA
Heart_Left_Ventricle	../WEIGHTS-ALL//Heart_Left_Ventricle/Heart_Left_Ventricle.ENSG00000203965.8.wgt.RDat	EFCAB7	1	64000000	64000000	0.326389	rs1740402	3.998	rs17391823	0.0901	6.32	-1.555	497	3	lasso	0.148	3.12e-11	-1.54835	0.122	NA	NA	NA	NA	NA
Heart_Left_Ventricle	../WEIGHTS-ALL//Heart_Left_Ventricle/Heart_Left_Ventricle.ENSG00000204060.4.wgt.RDat	FOXO6	1	41800000	41800000	0.017549	NA	NA	NA	NA	NA	NA	0	0	enet	0.00527	0.12	NA	NA	NA	NA	NA	NA	NA
Heart_Left_Ventricle	../WEIGHTS-ALL//Heart_Left_Ventricle/Heart_Left_Ventricle.ENSG00000204084.8.wgt.RDat	INPP5B	1	38300000	38400000	0.382269	rs12130112	2.594	rs4653329	0.195	7.49	-1.15	461	5	lasso	0.178	2.31e-13	-1.21353	0.225	NA	NA	NA	NA	NA
Heart_Left_Ventricle	../WEIGHTS-ALL//Heart_Left_Ventricle/Heart_Left_Ventricle.ENSG00000204138.8.wgt.RDat	PHACTR4	1	28700000	28800000	0.10324	rs6668505	-3.105	rs6698531	-0.00126	-3.31	0.553	280	18	enet	0.00965	0.0578	0.41583	0.678	NA	NA	NA	NA	NA
Heart_Left_Ventricle	../WEIGHTS-ALL//Heart_Left_Ventricle/Heart_Left_Ventricle.ENSG00000204178.5.wgt.RDat	TMEM57	1	25800000	25800000	0.003629	rs298439	-2.616	rs4649042	0.0123	-2.46	1.311	386	386	blup	0.00661	0.0955	1.23799	0.216	NA	NA	NA	NA	NA
Heart_Left_Ventricle	../WEIGHTS-ALL//Heart_Left_Ventricle/Heart_Left_Ventricle.ENSG00000204219.5.wgt.RDat	TCEA3	1	23700000	23800000	0.399918	rs17278869	2.346	rs2298632	0.161	6.76	-1.44	314	314	blup	0.201	4.84e-15	1.19239	0.233	NA	NA	NA	NA	NA
Heart_Left_Ventricle	../WEIGHTS-ALL//Heart_Left_Ventricle/Heart_Left_Ventricle.ENSG00000204377.3.wgt.RDat	C1orf134	1	16600000	16600000	0.104627	rs945425	6.034	rs1008529	0.0633	4.71	-0.372	322	7	enet	0.0743	3.16e-06	-0.26091	0.794	NA	NA	NA	NA	NA
Heart_Left_Ventricle	../WEIGHTS-ALL//Heart_Left_Ventricle/Heart_Left_Ventricle.ENSG00000205090.4.wgt.RDat	TMEM240	1	1470000	1480000	0.056064	rs3855955	2.621	rs7519837	-0.00251	-3.02	-0.643	287	1	lasso	0.00763	0.0807	0.643	0.52	NA	NA	NA	NA	NA
Heart_Left_Ventricle	../WEIGHTS-ALL//Heart_Left_Ventricle/Heart_Left_Ventricle.ENSG00000205116.3.wgt.RDat	TMEM88B	1	1360000	1360000	0.012397	rs35511469	-2.457	rs9442372	-0.00356	3.02	-1.08	294	294	blup	0.00304	0.178	0.22242	0.824	NA	NA	NA	NA	NA
Heart_Left_Ventricle	../WEIGHTS-ALL//Heart_Left_Ventricle/Heart_Left_Ventricle.ENSG00000205231.1.wgt.RDat	TTLL10-AS1	1	1110000	1110000	0.055805	rs4970383	-2.716	rs3766191	-0.00329	3.24	0.722	230	230	blup	-0.00149	0.44	2.57218	0.0101	NA	NA	NA	NA	NA
Heart_Left_Ventricle	../WEIGHTS-ALL//Heart_Left_Ventricle/Heart_Left_Ventricle.ENSG00000212670.1.wgt.RDat	AL161915.1	1	54600000	54600000	0.041835	rs12569063	3.105	rs7550485	-0.000805	-2.86	0.954	477	1	lasso	0.00169	0.228	-0.954	0.34	NA	NA	NA	NA	NA
Heart_Left_Ventricle	../WEIGHTS-ALL//Heart_Left_Ventricle/Heart_Left_Ventricle.ENSG00000212916.3.wgt.RDat	MAP10	1	233000000	233000000	0.016987	rs12124700	-2.911	rs673564	0.0171	-3.51	-0.524	619	1	lasso	0.0355	0.00106	0.524	0.6	NA	NA	NA	NA	NA
Heart_Left_Ventricle	../WEIGHTS-ALL//Heart_Left_Ventricle/Heart_Left_Ventricle.ENSG00000213047.7.wgt.RDat	DENND1B	1	197000000	198000000	0.012188	NA	NA	NA	NA	NA	NA	0	0	lasso	0.00409	0.148	NA	NA	NA	NA	NA	NA	NA
Heart_Left_Ventricle	../WEIGHTS-ALL//Heart_Left_Ventricle/Heart_Left_Ventricle.ENSG00000213057.4.wgt.RDat	C1orf220	1	179000000	179000000	0.084423	rs17725459	-2.989	rs12734345	0.0588	4.17	2.683	341	4	lasso	0.0304	0.00232	2.69682	0.007	NA	NA	NA	NA	NA
Heart_Left_Ventricle	../WEIGHTS-ALL//Heart_Left_Ventricle/Heart_Left_Ventricle.ENSG00000213062.3.wgt.RDat	AL021068.1	1	169000000	169000000	0.112876	rs10800488	-3.216	rs4656680	0.0168	3.99	0.228	567	3	lasso	0.0176	0.0162	0.59006	0.555	NA	NA	NA	NA	NA
Heart_Left_Ventricle	../WEIGHTS-ALL//Heart_Left_Ventricle/Heart_Left_Ventricle.ENSG00000213064.5.wgt.RDat	SFT2D2	1	168000000	168000000	0.023527	NA	NA	NA	NA	NA	NA	0	0	enet	-0.00236	0.547	NA	NA	NA	NA	NA	NA	NA
Heart_Left_Ventricle	../WEIGHTS-ALL//Heart_Left_Ventricle/Heart_Left_Ventricle.ENSG00000213080.3.wgt.RDat	RP11-312J18.5	1	161000000	161000000	0.010364	NA	NA	NA	NA	NA	NA	0	0	lasso	-0.00075	0.373	NA	NA	NA	NA	NA	NA	NA
Heart_Left_Ventricle	../WEIGHTS-ALL//Heart_Left_Ventricle/Heart_Left_Ventricle.ENSG00000213085.5.wgt.RDat	CCDC19	1	160000000	160000000	0.044463	NA	NA	NA	NA	NA	NA	0	0	enet	0.00115	0.253	NA	NA	NA	NA	NA	NA	NA
Heart_Left_Ventricle	../WEIGHTS-ALL//Heart_Left_Ventricle/Heart_Left_Ventricle.ENSG00000213088.5.wgt.RDat	DARC	1	159000000	159000000	0.047975	NA	NA	NA	NA	NA	NA	0	0	enet	0.00253	0.196	NA	NA	NA	NA	NA	NA	NA
Heart_Left_Ventricle	../WEIGHTS-ALL//Heart_Left_Ventricle/Heart_Left_Ventricle.ENSG00000213171.2.wgt.RDat	LINGO4	1	152000000	152000000	0.128967	rs3811414	-2.87	rs12128071	0.0362	4.62	-0.305	336	17	enet	0.0516	9.54e-05	1.4274	0.153	NA	NA	NA	NA	NA
Heart_Left_Ventricle	../WEIGHTS-ALL//Heart_Left_Ventricle/Heart_Left_Ventricle.ENSG00000213190.2.wgt.RDat	MLLT11	1	151000000	151000000	0.066433	rs6688113	-2.543	rs3806386	0.0594	4.37	-0.412	319	1	lasso	0.0405	0.000504	-0.412	0.68	NA	NA	NA	NA	NA
Heart_Left_Ventricle	../WEIGHTS-ALL//Heart_Left_Ventricle/Heart_Left_Ventricle.ENSG00000213240.7.wgt.RDat	NOTCH2NL	1	145000000	145000000	0.35096	rs1471634	-2.644	rs9245	0.00243	-4.1	-1.44	101	20	enet	0.0813	1.09e-06	1.14552	0.252	NA	NA	NA	NA	NA
Heart_Left_Ventricle	../WEIGHTS-ALL//Heart_Left_Ventricle/Heart_Left_Ventricle.ENSG00000213366.8.wgt.RDat	GSTM2	1	110000000	110000000	0.220634	rs12566133	-3.216	rs655315	0.0249	-5.04	-0.126	459	7	lasso	0.0768	2.16e-06	-0.00741	0.994	NA	NA	NA	NA	NA
Heart_Left_Ventricle	../WEIGHTS-ALL//Heart_Left_Ventricle/Heart_Left_Ventricle.ENSG00000213516.5.wgt.RDat	RBMXL1	1	89400000	89500000	0.052562	rs12133012	-3.966	rs7534720	0.00642	-3.54	1.405	357	4	lasso	0.0544	6.31e-05	-0.80547	0.421	NA	NA	NA	NA	NA
Heart_Left_Ventricle	../WEIGHTS-ALL//Heart_Left_Ventricle/Heart_Left_Ventricle.ENSG00000213625.4.wgt.RDat	LEPROT	1	65900000	65900000	0.052181	rs547812	3.076	rs7883	0.000416	2.87	0.075	443	4	lasso	0.00532	0.119	-0.8252	0.409	NA	NA	NA	NA	NA
Heart_Left_Ventricle	../WEIGHTS-ALL//Heart_Left_Ventricle/Heart_Left_Ventricle.ENSG00000214114.4.wgt.RDat	MYCBP	1	39300000	39300000	0.015349	rs364716	2.801	rs17485749	-0.00371	3.45	0.013	417	417	blup	0.000215	0.305	0.1052	0.916	NA	NA	NA	NA	NA
Heart_Left_Ventricle	../WEIGHTS-ALL//Heart_Left_Ventricle/Heart_Left_Ventricle.ENSG00000214193.5.wgt.RDat	SH3D21	1	36800000	36800000	0.136038	rs3917922	3.36	rs12116935	0.0854	-5.06	0.789	356	3	lasso	0.0574	4.03e-05	-0.73148	0.464	NA	NA	NA	NA	NA
Heart_Left_Ventricle	../WEIGHTS-ALL//Heart_Left_Ventricle/Heart_Left_Ventricle.ENSG00000214796.4.wgt.RDat	RP11-480I12.5	1	203000000	203000000	0.186335	rs12026765	3.93	rs10920513	0.104	-5.97	1.126	455	5	lasso	0.139	1.31e-10	-1.06591	0.286	NA	NA	NA	NA	NA
Heart_Left_Ventricle	../WEIGHTS-ALL//Heart_Left_Ventricle/Heart_Left_Ventricle.ENSG00000214837.4.wgt.RDat	RP11-261C10.3	1	243000000	243000000	0.058518	rs10754800	2.409	rs7527225	0.0044	-2.98	0.05	334	334	blup	-0.00289	0.637	0.08019	0.936	NA	NA	NA	NA	NA
Heart_Left_Ventricle	../WEIGHTS-ALL//Heart_Left_Ventricle/Heart_Left_Ventricle.ENSG00000215014.3.wgt.RDat	AL645728.1	1	1510000	1510000	0.044935	rs3855955	2.551	rs4970357	0.00369	3.15	2.005	284	7	enet	0.00195	0.218	1.67774	0.0934	NA	NA	NA	NA	NA
Heart_Left_Ventricle	../WEIGHTS-ALL//Heart_Left_Ventricle/Heart_Left_Ventricle.ENSG00000215717.5.wgt.RDat	TMEM167B	1	110000000	110000000	0.075478	rs7522157	2.878	rs619816	0.0366	-3.96	0.266	411	3	lasso	0.0186	0.014	-0.40987	0.682	NA	NA	NA	NA	NA
Heart_Left_Ventricle	../WEIGHTS-ALL//Heart_Left_Ventricle/Heart_Left_Ventricle.ENSG00000215788.5.wgt.RDat	TNFRSF25	1	6520000	6530000	0.020145	NA	NA	NA	NA	NA	NA	0	0	lasso	0.0112	0.0448	NA	NA	NA	NA	NA	NA	NA
Heart_Left_Ventricle	../WEIGHTS-ALL//Heart_Left_Ventricle/Heart_Left_Ventricle.ENSG00000215790.2.wgt.RDat	SLC35E2	1	1660000	1680000	0.628216	rs17776713	3.515	rs6699975	0.191	7.26	-0.063	294	46	enet	0.202	3.94e-15	0.96542	0.334	NA	NA	NA	NA	NA
Heart_Left_Ventricle	../WEIGHTS-ALL//Heart_Left_Ventricle/Heart_Left_Ventricle.ENSG00000215795.2.wgt.RDat	RP11-488L18.3	1	247000000	247000000	0.136233	rs12737081	2.87	rs7551512	0.0584	5.12	1.08	467	3	lasso	0.0818	1.01e-06	1.17067	0.242	NA	NA	NA	NA	NA
Heart_Left_Ventricle	../WEIGHTS-ALL//Heart_Left_Ventricle/Heart_Left_Ventricle.ENSG00000215808.2.wgt.RDat	RP11-371I1.2	1	239000000	239000000	0.248019	rs16837451	-2.929	rs4659875	0.22	7.83	-1.2	561	2	lasso	0.214	5.64e-16	-1.22586	0.22	NA	NA	NA	NA	NA
Heart_Left_Ventricle	../WEIGHTS-ALL//Heart_Left_Ventricle/Heart_Left_Ventricle.ENSG00000215817.3.wgt.RDat	ZC3H11B	1	220000000	220000000	0.000972	NA	NA	NA	NA	NA	NA	0	0	enet	0.00286	0.184	NA	NA	NA	NA	NA	NA	NA
Heart_Left_Ventricle	../WEIGHTS-ALL//Heart_Left_Ventricle/Heart_Left_Ventricle.ENSG00000215845.6.wgt.RDat	TSTD1	1	161000000	161000000	0.167298	rs12094497	-2.648	rs2249409	0.0678	5.41	1.774	438	10	enet	0.0917	2.22e-07	1.54627	0.122	NA	NA	NA	NA	NA
Heart_Left_Ventricle	../WEIGHTS-ALL//Heart_Left_Ventricle/Heart_Left_Ventricle.ENSG00000215861.4.wgt.RDat	WI2-1896O14.1	1	145000000	145000000	0.357464	rs12124527	1.227	rs12124527	0.148	6.45	1.227	4	1	lasso	0.144	5.83e-11	1.227	0.22	NA	NA	NA	NA	NA
Heart_Left_Ventricle	../WEIGHTS-ALL//Heart_Left_Ventricle/Heart_Left_Ventricle.ENSG00000215883.5.wgt.RDat	CYB5RL	1	54600000	54700000	0.012905	rs12140957	-3.308	rs946448	-0.00275	-3.08	0.164	490	4	enet	0.00198	0.216	-0.20103	0.841	NA	NA	NA	NA	NA
Heart_Left_Ventricle	../WEIGHTS-ALL//Heart_Left_Ventricle/Heart_Left_Ventricle.ENSG00000215908.5.wgt.RDat	CROCCP2	1	16900000	17000000	0.207188	rs2647168	2.257	rs696605	0.00773	3.9	-0.553	263	8	enet	0.0167	0.0188	-0.75785	0.449	NA	NA	NA	NA	NA
Heart_Left_Ventricle	../WEIGHTS-ALL//Heart_Left_Ventricle/Heart_Left_Ventricle.ENSG00000215915.5.wgt.RDat	ATAD3C	1	1390000	1410000	0.013717	rs35511469	-2.457	rs4314833	0.0129	3.34	0.412	292	3	lasso	0.0113	0.0444	0.041	0.967	NA	NA	NA	NA	NA
Heart_Left_Ventricle	../WEIGHTS-ALL//Heart_Left_Ventricle/Heart_Left_Ventricle.ENSG00000217644.4.wgt.RDat	RP4-803A2.1	1	33400000	33400000	0.149705	rs12126851	2.665	rs1534893	0.0876	-6	-0.994	306	306	blup	0.0991	7.17e-08	0.67707	0.498	NA	NA	NA	NA	NA
Heart_Left_Ventricle	../WEIGHTS-ALL//Heart_Left_Ventricle/Heart_Left_Ventricle.ENSG00000217801.5.wgt.RDat	RP11-465B22.3	1	995000	1000000	0.111242	rs4970383	-2.716	rs1891906	0.0014	3.43	0.038	209	15	enet	0.00848	0.07	1.85702	0.0633	NA	NA	NA	NA	NA
Heart_Left_Ventricle	../WEIGHTS-ALL//Heart_Left_Ventricle/Heart_Left_Ventricle.ENSG00000218283.2.wgt.RDat	MORF4L1P1	1	220000000	220000000	0.071005	rs10779402	2.855	rs12047297	0.0145	3.66	-1.08	380	3	lasso	0.00746	0.0829	-1.03481	0.301	NA	NA	NA	NA	NA
Heart_Left_Ventricle	../WEIGHTS-ALL//Heart_Left_Ventricle/Heart_Left_Ventricle.ENSG00000218510.3.wgt.RDat	LINC00339	1	22400000	22400000	0.859558	rs9426785	-2.989	rs11586488	0.657	13.29	-0.075	520	12	lasso	0.657	1.08e-64	-0.12073	0.904	NA	NA	NA	NA	NA
Heart_Left_Ventricle	../WEIGHTS-ALL//Heart_Left_Ventricle/Heart_Left_Ventricle.ENSG00000219073.3.wgt.RDat	CELA3B	1	22300000	22300000	0.057324	rs9426785	-2.989	rs10917047	-0.001	3.24	0.722	532	1	lasso	0.00639	0.0992	0.722	0.47	NA	NA	NA	NA	NA
Heart_Left_Ventricle	../WEIGHTS-ALL//Heart_Left_Ventricle/Heart_Left_Ventricle.ENSG00000219201.3.wgt.RDat	RP11-181C21.4	1	78300000	78300000	0.018949	NA	NA	NA	NA	NA	NA	0	0	lasso	0.0178	0.0158	NA	NA	NA	NA	NA	NA	NA
Heart_Left_Ventricle	../WEIGHTS-ALL//Heart_Left_Ventricle/Heart_Left_Ventricle.ENSG00000219481.6.wgt.RDat	NBPF1	1	16900000	16900000	0.151162	rs2647168	2.257	rs11581590	0.0038	-4.16	0.385	276	20	enet	0.0644	1.4e-05	-1.05914	0.29	NA	NA	NA	NA	NA
Heart_Left_Ventricle	../WEIGHTS-ALL//Heart_Left_Ventricle/Heart_Left_Ventricle.ENSG00000220785.3.wgt.RDat	MTMR9LP	1	32700000	32700000	0.021117	NA	NA	NA	NA	NA	NA	0	0	lasso	0.00209	0.212	NA	NA	NA	NA	NA	NA	NA
Heart_Left_Ventricle	../WEIGHTS-ALL//Heart_Left_Ventricle/Heart_Left_Ventricle.ENSG00000221571.2.wgt.RDat	RNU6ATAC35P	1	221000000	221000000	0.26208	rs2453236	-2.683	rs2807835	0.213	7.63	-0.202	405	4	lasso	0.202	4.53e-15	-0.18048	0.857	NA	NA	NA	NA	NA
Heart_Left_Ventricle	../WEIGHTS-ALL//Heart_Left_Ventricle/Heart_Left_Ventricle.ENSG00000221953.2.wgt.RDat	C1orf229	1	247000000	247000000	0.073192	rs12737081	2.87	rs7521596	0.00846	-3.87	0.063	475	4	lasso	0.00617	0.103	-1.13253	0.257	NA	NA	NA	NA	NA
Heart_Left_Ventricle	../WEIGHTS-ALL//Heart_Left_Ventricle/Heart_Left_Ventricle.ENSG00000221986.2.wgt.RDat	MYBPHL	1	110000000	110000000	0.141092	rs7522157	2.878	rs1144593	0.00916	3.77	0.468	447	447	blup	0.0543	6.37e-05	-0.84848	0.396	NA	NA	NA	NA	NA
Heart_Left_Ventricle	../WEIGHTS-ALL//Heart_Left_Ventricle/Heart_Left_Ventricle.ENSG00000222009.4.wgt.RDat	BTBD19	1	45300000	45300000	0.153352	rs11211086	-4.314	rs264011	0.0204	-3.83	1.2	343	3	lasso	0.0155	0.0227	-0.70727	0.479	NA	NA	NA	NA	NA
Heart_Left_Ventricle	../WEIGHTS-ALL//Heart_Left_Ventricle/Heart_Left_Ventricle.ENSG00000222046.2.wgt.RDat	DCDC2B	1	32700000	32700000	0.00574	rs636503	-2.457	rs6687920	-0.00372	-2.68	-2.308	209	209	blup	0.00327	0.171	1.46143	0.144	NA	NA	NA	NA	NA
Heart_Left_Ventricle	../WEIGHTS-ALL//Heart_Left_Ventricle/Heart_Left_Ventricle.ENSG00000223345.3.wgt.RDat	HIST2H2BA	1	121000000	121000000	0.101513	rs2487580	2.048	rs6600673	0.114	5.66	0.892	78	1	lasso	0.103	4.01e-08	0.89171	0.373	NA	NA	NA	NA	NA
Heart_Left_Ventricle	../WEIGHTS-ALL//Heart_Left_Ventricle/Heart_Left_Ventricle.ENSG00000223356.1.wgt.RDat	RP11-66D17.5	1	157000000	157000000	0.187653	rs3748570	2.661	rs1133856	0.00694	-3.61	-0.176	445	37	enet	0.0641	1.46e-05	-0.18735	0.851	NA	NA	NA	NA	NA
Heart_Left_Ventricle	../WEIGHTS-ALL//Heart_Left_Ventricle/Heart_Left_Ventricle.ENSG00000223382.3.wgt.RDat	RP1-65J11.1	1	31300000	31300000	0.068395	NA	NA	NA	NA	NA	NA	0	0	lasso	0.00313	0.175	NA	NA	NA	NA	NA	NA	NA
Heart_Left_Ventricle	../WEIGHTS-ALL//Heart_Left_Ventricle/Heart_Left_Ventricle.ENSG00000223396.2.wgt.RDat	RPS10P7	1	201000000	201000000	0.178348	rs1390398	3.216	rs2210733	0.0335	4.75	0.164	669	6	lasso	0.0433	0.000331	-0.44174	0.659	NA	NA	NA	NA	NA
Heart_Left_Ventricle	../WEIGHTS-ALL//Heart_Left_Ventricle/Heart_Left_Ventricle.ENSG00000223474.2.wgt.RDat	AL020996.1	1	26100000	26100000	0.318978	rs4290051	2.929	rs3767876	0.315	-9.44	-1.598	377	5	lasso	0.327	3.48e-25	1.51926	0.129	NA	NA	NA	NA	NA
Heart_Left_Ventricle	../WEIGHTS-ALL//Heart_Left_Ventricle/Heart_Left_Ventricle.ENSG00000223519.3.wgt.RDat	RP11-439E19.8	1	247000000	247000000	0.228458	rs9787220	3.076	rs4926462	0.163	6.76	0.253	432	8	lasso	0.141	9.63e-11	0.0503	0.96	NA	NA	NA	NA	NA
Heart_Left_Ventricle	../WEIGHTS-ALL//Heart_Left_Ventricle/Heart_Left_Ventricle.ENSG00000223599.1.wgt.RDat	RP11-216N14.7	1	154000000	154000000	0.001526	NA	NA	NA	NA	NA	NA	335	0	enet	0.00111	0.255	NA	NA	NA	NA	NA	NA	NA
Heart_Left_Ventricle	../WEIGHTS-ALL//Heart_Left_Ventricle/Heart_Left_Ventricle.ENSG00000223656.1.wgt.RDat	HMGB3P10	1	100000000	100000000	0.170361	rs2185132	-2.929	rs1981192	-0.000239	3.49	-2.273	490	25	enet	0.00265	0.191	1.36858	0.171	NA	NA	NA	NA	NA
Heart_Left_Ventricle	../WEIGHTS-ALL//Heart_Left_Ventricle/Heart_Left_Ventricle.ENSG00000223745.3.wgt.RDat	RP4-717I23.3	1	93700000	93800000	0.446369	rs4847428	-3.515	rs1414367	0.364	-10.96	-0.358	299	10	enet	0.41	6.24e-33	0.43348	0.665	NA	NA	NA	NA	NA
Heart_Left_Ventricle	../WEIGHTS-ALL//Heart_Left_Ventricle/Heart_Left_Ventricle.ENSG00000223776.4.wgt.RDat	LGALS8-AS1	1	237000000	237000000	0.060827	NA	NA	NA	NA	NA	NA	0	0	enet	-0.00231	0.54	NA	NA	NA	NA	NA	NA	NA
Heart_Left_Ventricle	../WEIGHTS-ALL//Heart_Left_Ventricle/Heart_Left_Ventricle.ENSG00000223823.1.wgt.RDat	RP11-465B22.5	1	1070000	1080000	0.077485	rs4970383	-2.716	rs6671356	0.0052	2.84	1.65	226	2	lasso	0.00658	0.0962	1.65012	0.0989	NA	NA	NA	NA	NA
Heart_Left_Ventricle	../WEIGHTS-ALL//Heart_Left_Ventricle/Heart_Left_Ventricle.ENSG00000224081.3.wgt.RDat	LINC01057	1	95100000	95300000	0.287066	rs1414904	-2.759	rs915012	0.194	7.64	1.2	525	11	enet	0.16	4.68e-12	1.12286	0.261	NA	NA	NA	NA	NA
Heart_Left_Ventricle	../WEIGHTS-ALL//Heart_Left_Ventricle/Heart_Left_Ventricle.ENSG00000224183.1.wgt.RDat	SDHDP6	1	25600000	25600000	0.144169	rs35543461	-2.612	rs4520361	0.000476	4.01	1.314	374	374	blup	0.0472	0.000185	1.08389	0.278	NA	NA	NA	NA	NA
Heart_Left_Ventricle	../WEIGHTS-ALL//Heart_Left_Ventricle/Heart_Left_Ventricle.ENSG00000224238.2.wgt.RDat	WARS2-IT1	1	120000000	120000000	0.04158	rs1886917	-2.308	rs12739293	0.0277	-3.69	-0.412	412	2	lasso	0.0159	0.0214	0.41499	0.678	NA	NA	NA	NA	NA
Heart_Left_Ventricle	../WEIGHTS-ALL//Heart_Left_Ventricle/Heart_Left_Ventricle.ENSG00000224259.1.wgt.RDat	RP11-48O20.4	1	160000000	160000000	0.047742	rs2501331	2.855	rs4656250	-0.00108	-3.01	0.292	516	1	lasso	0.00203	0.214	-0.292	0.77	NA	NA	NA	NA	NA
Heart_Left_Ventricle	../WEIGHTS-ALL//Heart_Left_Ventricle/Heart_Left_Ventricle.ENSG00000224468.3.wgt.RDat	RP11-181K3.4	1	183000000	183000000	0.101312	rs3842897	-2.197	rs567397	3.87e-05	-3.29	-0.628	445	3	lasso	0.00622	0.102	0.87069	0.384	NA	NA	NA	NA	NA
Heart_Left_Ventricle	../WEIGHTS-ALL//Heart_Left_Ventricle/Heart_Left_Ventricle.ENSG00000224536.1.wgt.RDat	RP11-134G8.7	1	201000000	202000000	0.008702	rs1390398	3.216	rs4915235	-0.00366	3.29	2.005	665	665	blup	0.00618	0.103	-0.19508	0.845	NA	NA	NA	NA	NA
Heart_Left_Ventricle	../WEIGHTS-ALL//Heart_Left_Ventricle/Heart_Left_Ventricle.ENSG00000224550.1.wgt.RDat	RP11-270C12.3	1	108000000	108000000	0.046049	rs4292979	-3.436	rs1412656	-0.0022	3.15	0.755	516	3	lasso	0.0163	0.02	1.07985	0.28	NA	NA	NA	NA	NA
Heart_Left_Ventricle	../WEIGHTS-ALL//Heart_Left_Ventricle/Heart_Left_Ventricle.ENSG00000224687.1.wgt.RDat	RASAL2-AS1	1	178000000	178000000	0.084485	rs630372	-3.96	rs6662255	-0.00333	3.95	1.254	431	431	blup	0.0109	0.047	0.88449	0.376	NA	NA	NA	NA	NA
Heart_Left_Ventricle	../WEIGHTS-ALL//Heart_Left_Ventricle/Heart_Left_Ventricle.ENSG00000224699.4.wgt.RDat	LAMTOR5-AS1	1	111000000	111000000	0.08229	rs12023354	3.607	rs343790	-0.00215	3.24	-1.598	571	5	lasso	-0.000292	0.338	-2.52842	0.0115	NA	NA	NA	NA	NA
Heart_Left_Ventricle	../WEIGHTS-ALL//Heart_Left_Ventricle/Heart_Left_Ventricle.ENSG00000224818.1.wgt.RDat	RP11-134G8.8	1	201000000	201000000	0.190029	rs1390398	3.216	rs12090950	0.123	6.16	-0.468	660	7	enet	0.0883	3.74e-07	-0.50296	0.615	NA	NA	NA	NA	NA
Heart_Left_Ventricle	../WEIGHTS-ALL//Heart_Left_Ventricle/Heart_Left_Ventricle.ENSG00000224837.1.wgt.RDat	GCSHP5	1	168000000	168000000	0.008094	rs1737478	-2.608	rs7512378	0.00617	3.41	-1.514	484	1	lasso	0.0142	0.0279	-1.514	0.13	NA	NA	NA	NA	NA
Heart_Left_Ventricle	../WEIGHTS-ALL//Heart_Left_Ventricle/Heart_Left_Ventricle.ENSG00000224904.1.wgt.RDat	RP5-934G17.6	1	11900000	11900000	0.005569	rs198358	2.834	rs1208985	-0.00354	-3.4	2	476	6	enet	0.000555	0.285	-0.82588	0.409	NA	NA	NA	NA	NA
Heart_Left_Ventricle	../WEIGHTS-ALL//Heart_Left_Ventricle/Heart_Left_Ventricle.ENSG00000224956.5.wgt.RDat	RP11-206L10.1	1	662000	664000	0.040079	rs4970383	-2.716	rs7537756	0.0121	-3.61	-0.824	121	121	blup	-0.000569	0.358	-0.69217	0.489	NA	NA	NA	NA	NA
Heart_Left_Ventricle	../WEIGHTS-ALL//Heart_Left_Ventricle/Heart_Left_Ventricle.ENSG00000225075.1.wgt.RDat	RP11-426L16.3	1	113000000	113000000	0.052782	rs17030938	3.867	rs11102461	0.00202	-2.98	0.358	316	4	lasso	0.00812	0.0744	-0.13369	0.894	NA	NA	NA	NA	NA
Heart_Left_Ventricle	../WEIGHTS-ALL//Heart_Left_Ventricle/Heart_Left_Ventricle.ENSG00000225113.1.wgt.RDat	RP5-1160K1.3	1	110000000	110000000	0.046597	rs12566133	-3.216	rs4623734	-0.00101	3.16	-0.44	442	1	lasso	0.00127	0.248	-0.44	0.66	NA	NA	NA	NA	NA
Heart_Left_Ventricle	../WEIGHTS-ALL//Heart_Left_Ventricle/Heart_Left_Ventricle.ENSG00000225171.2.wgt.RDat	DUTP6	1	167000000	167000000	0.29911	rs563244	-3.09	rs6691431	0.191	7.43	-0.954	590	25	enet	0.197	1.08e-14	-0.52279	0.601	NA	NA	NA	NA	NA
Heart_Left_Ventricle	../WEIGHTS-ALL//Heart_Left_Ventricle/Heart_Left_Ventricle.ENSG00000225217.1.wgt.RDat	HSPA7	1	162000000	162000000	0.233076	rs7515045	3.062	rs2099684	0.0807	-5.52	1.405	452	22	enet	0.129	7.05e-10	-0.37477	0.708	NA	NA	NA	NA	NA
Heart_Left_Ventricle	../WEIGHTS-ALL//Heart_Left_Ventricle/Heart_Left_Ventricle.ENSG00000225265.1.wgt.RDat	RP11-378J18.3	1	223000000	223000000	0.119404	rs2291834	4.561	rs17163191	0.066	-4.44	1.015	332	12	enet	0.06	2.7e-05	-1.74362	0.0812	NA	NA	NA	NA	NA
Heart_Left_Ventricle	../WEIGHTS-ALL//Heart_Left_Ventricle/Heart_Left_Ventricle.ENSG00000225285.1.wgt.RDat	RP4-758J18.10	1	1370000	1370000	0.022228	NA	NA	NA	NA	NA	NA	0	0	lasso	0.0191	0.013	NA	NA	NA	NA	NA	NA	NA
Heart_Left_Ventricle	../WEIGHTS-ALL//Heart_Left_Ventricle/Heart_Left_Ventricle.ENSG00000225313.2.wgt.RDat	RP11-415J8.3	1	33800000	33800000	0.021444	NA	NA	NA	NA	NA	NA	0	0	enet	-0.00276	0.613	NA	NA	NA	NA	NA	NA	NA
Heart_Left_Ventricle	../WEIGHTS-ALL//Heart_Left_Ventricle/Heart_Left_Ventricle.ENSG00000225315.2.wgt.RDat	RP11-293P20.2	1	24400000	24400000	0.03043	rs195712	4.119	rs4378147	-0.00283	-3.12	0.674	414	1	lasso	0.00677	0.0931	-0.674	0.5	NA	NA	NA	NA	NA
Heart_Left_Ventricle	../WEIGHTS-ALL//Heart_Left_Ventricle/Heart_Left_Ventricle.ENSG00000225492.2.wgt.RDat	GBP1P1	1	89900000	89900000	0.02633	NA	NA	NA	NA	NA	NA	0	0	enet	-3.62e-05	0.321	NA	NA	NA	NA	NA	NA	NA
Heart_Left_Ventricle	../WEIGHTS-ALL//Heart_Left_Ventricle/Heart_Left_Ventricle.ENSG00000225518.2.wgt.RDat	RP11-396C23.2	1	226000000	226000000	0.141255	rs16845078	-3.323	rs12096737	-2.95e-05	3.58	2.157	392	392	blup	0.038	0.000732	2.73525	0.00623	NA	NA	NA	NA	NA
Heart_Left_Ventricle	../WEIGHTS-ALL//Heart_Left_Ventricle/Heart_Left_Ventricle.ENSG00000225630.1.wgt.RDat	MTND2P28	1	565000	566000	0.011718	NA	NA	NA	NA	NA	NA	0	0	enet	-0.000352	0.342	NA	NA	NA	NA	NA	NA	NA
Heart_Left_Ventricle	../WEIGHTS-ALL//Heart_Left_Ventricle/Heart_Left_Ventricle.ENSG00000225643.1.wgt.RDat	RP11-70P17.1	1	25900000	25900000	0.018725	rs298429	-2.656	rs10902649	-0.00368	-2.9	-1.103	326	326	blup	0.00964	0.0579	3.09037	0.002	NA	NA	NA	NA	NA
Heart_Left_Ventricle	../WEIGHTS-ALL//Heart_Left_Ventricle/Heart_Left_Ventricle.ENSG00000225670.3.wgt.RDat	CTA-134P22.2	1	159000000	159000000	0.151025	rs2121477	2.814	rs965359	0.00304	3.36	-2.543	467	42	enet	0.00717	0.087	-0.68119	0.496	NA	NA	NA	NA	NA
Heart_Left_Ventricle	../WEIGHTS-ALL//Heart_Left_Ventricle/Heart_Left_Ventricle.ENSG00000225855.2.wgt.RDat	RUSC1-AS1	1	155000000	155000000	0.084072	rs905938	-3.216	rs11264359	0.121	5.88	-1.2	264	4	lasso	0.0993	6.9e-08	-1.21959	0.223	NA	NA	NA	NA	NA
Heart_Left_Ventricle	../WEIGHTS-ALL//Heart_Left_Ventricle/Heart_Left_Ventricle.ENSG00000225880.4.wgt.RDat	LINC00115	1	762000	763000	0.197064	rs11586188	3.254	rs3115850	0.105	5.67	-0.372	162	7	enet	0.101	5.04e-08	-0.46774	0.64	NA	NA	NA	NA	NA
Heart_Left_Ventricle	../WEIGHTS-ALL//Heart_Left_Ventricle/Heart_Left_Ventricle.ENSG00000225886.1.wgt.RDat	RP11-288L9.4	1	28000000	28000000	0.031637	rs17162551	2.903	rs1292081	0.0179	3.57	-0.385	262	1	lasso	0.0137	0.03	-0.385	0.7	NA	NA	NA	NA	NA
Heart_Left_Ventricle	../WEIGHTS-ALL//Heart_Left_Ventricle/Heart_Left_Ventricle.ENSG00000225920.2.wgt.RDat	RIMKLBP2	1	219000000	219000000	0.001774	rs618413	3.475	rs11576773	-0.00265	3.02	-0.372	487	1	lasso	0.00973	0.0571	-0.372	0.71	NA	NA	NA	NA	NA
Heart_Left_Ventricle	../WEIGHTS-ALL//Heart_Left_Ventricle/Heart_Left_Ventricle.ENSG00000225931.3.wgt.RDat	RP3-395M20.7	1	2500000	2500000	0.02514	NA	NA	NA	NA	NA	NA	0	0	enet	-0.000348	0.342	NA	NA	NA	NA	NA	NA	NA
Heart_Left_Ventricle	../WEIGHTS-ALL//Heart_Left_Ventricle/Heart_Left_Ventricle.ENSG00000225938.1.wgt.RDat	RP4-575N6.4	1	102000000	102000000	0.197374	rs6680048	2.457	rs12407294	0.146	6.45	-1.08	485	4	lasso	0.141	9.47e-11	-0.50714	0.612	NA	NA	NA	NA	NA
Heart_Left_Ventricle	../WEIGHTS-ALL//Heart_Left_Ventricle/Heart_Left_Ventricle.ENSG00000225972.1.wgt.RDat	MTND1P23	1	564000	565000	0.080332	NA	NA	NA	NA	NA	NA	0	0	enet	0.0224	0.00777	NA	NA	NA	NA	NA	NA	NA
Heart_Left_Ventricle	../WEIGHTS-ALL//Heart_Left_Ventricle/Heart_Left_Ventricle.ENSG00000226026.1.wgt.RDat	RP11-57H12.3	1	95600000	95700000	0.008995	rs12047766	2.788	rs1414896	0.00763	3.07	-2.014	498	1	lasso	0.0313	0.00203	-2.014	0.044	NA	NA	NA	NA	NA
Heart_Left_Ventricle	../WEIGHTS-ALL//Heart_Left_Ventricle/Heart_Left_Ventricle.ENSG00000226029.1.wgt.RDat	RP4-798A10.2	1	16800000	16800000	0.062025	rs945425	6.034	rs279024	0.0518	-4.21	-0.372	237	11	enet	0.0539	6.8e-05	1.20424	0.228	NA	NA	NA	NA	NA
Heart_Left_Ventricle	../WEIGHTS-ALL//Heart_Left_Ventricle/Heart_Left_Ventricle.ENSG00000226084.4.wgt.RDat	RP4-706A16.3	1	77600000	77600000	0.072131	rs4268394	3.775	rs17379082	-0.00353	3.18	1.734	504	504	blup	0.00063	0.28	1.66769	0.0954	NA	NA	NA	NA	NA
Heart_Left_Ventricle	../WEIGHTS-ALL//Heart_Left_Ventricle/Heart_Left_Ventricle.ENSG00000226167.1.wgt.RDat	AP4B1-AS1	1	114000000	114000000	0.071436	NA	NA	NA	NA	NA	NA	0	0	enet	0.00144	0.239	NA	NA	NA	NA	NA	NA	NA
Heart_Left_Ventricle	../WEIGHTS-ALL//Heart_Left_Ventricle/Heart_Left_Ventricle.ENSG00000226251.1.wgt.RDat	RP11-15I11.3	1	212000000	212000000	0.100579	rs11119813	-3.97	rs4951583	0.00593	3.19	0.772	441	441	blup	0.0198	0.0116	3.17252	0.00151	NA	NA	NA	NA	NA
Heart_Left_Ventricle	../WEIGHTS-ALL//Heart_Left_Ventricle/Heart_Left_Ventricle.ENSG00000226330.1.wgt.RDat	RP11-739N20.2	1	204000000	204000000	0.025846	rs12026655	3.662	rs2942133	0.00265	-2.72	1.859	557	1	enet	-0.00231	0.539	-1.859	0.063	NA	NA	NA	NA	NA
Heart_Left_Ventricle	../WEIGHTS-ALL//Heart_Left_Ventricle/Heart_Left_Ventricle.ENSG00000226419.2.wgt.RDat	RP11-31F15.1	1	113000000	114000000	0.064166	rs17030938	3.867	rs10857980	-0.0035	3.36	-2.484	330	330	blup	0.0024	0.2	-0.49616	0.62	NA	NA	NA	NA	NA
Heart_Left_Ventricle	../WEIGHTS-ALL//Heart_Left_Ventricle/Heart_Left_Ventricle.ENSG00000226443.3.wgt.RDat	GAPDHP32	1	120000000	120000000	0.088216	rs1886917	-2.308	rs10802122	-0.00361	2.87	-0.806	414	15	enet	0.00203	0.214	0.04992	0.96	NA	NA	NA	NA	NA
Heart_Left_Ventricle	../WEIGHTS-ALL//Heart_Left_Ventricle/Heart_Left_Ventricle.ENSG00000226849.1.wgt.RDat	RP4-635E18.7	1	11100000	11100000	0.035375	NA	NA	NA	NA	NA	NA	0	0	lasso	0.00307	0.177	NA	NA	NA	NA	NA	NA	NA
Heart_Left_Ventricle	../WEIGHTS-ALL//Heart_Left_Ventricle/Heart_Left_Ventricle.ENSG00000226891.2.wgt.RDat	RP11-182I10.3	1	65400000	65500000	0.034284	rs547812	3.076	rs576563	0.00341	-3.42	-1.514	451	2	lasso	-2.89e-05	0.32	1.043	0.297	NA	NA	NA	NA	NA
Heart_Left_Ventricle	../WEIGHTS-ALL//Heart_Left_Ventricle/Heart_Left_Ventricle.ENSG00000226920.1.wgt.RDat	RP5-1068B5.3	1	230000000	230000000	0.039094	rs568916	-2.387	rs7529576	-0.000865	2.79	0.974	453	453	blup	-0.000787	0.376	-0.1967	0.844	NA	NA	NA	NA	NA
Heart_Left_Ventricle	../WEIGHTS-ALL//Heart_Left_Ventricle/Heart_Left_Ventricle.ENSG00000226944.1.wgt.RDat	RP1-120G22.11	1	6260000	6270000	0.149338	rs709208	-4.001	rs3789524	0.077	5.39	-3.534	448	1	lasso	0.0636	1.58e-05	-3.534	0.000409	NA	NA	NA	NA	NA
Heart_Left_Ventricle	../WEIGHTS-ALL//Heart_Left_Ventricle/Heart_Left_Ventricle.ENSG00000227001.2.wgt.RDat	NBPF2P	1	21800000	21800000	0.421798	rs785197	-3.633	rs4654947	0.243	-8.45	-1.78	377	17	enet	0.26	1.43e-19	1.83569	0.0664	NA	NA	NA	NA	NA
Heart_Left_Ventricle	../WEIGHTS-ALL//Heart_Left_Ventricle/Heart_Left_Ventricle.ENSG00000227082.1.wgt.RDat	AL592494.5	1	121000000	121000000	0.02956	NA	NA	NA	NA	NA	NA	22	0	blup	0.0345	0.00125	NA	NA	NA	NA	NA	NA	NA
Heart_Left_Ventricle	../WEIGHTS-ALL//Heart_Left_Ventricle/Heart_Left_Ventricle.ENSG00000227295.2.wgt.RDat	ELL2P1	1	158000000	158000000	0.063817	rs41479249	-2.77	rs3021477	0.0192	-3.69	1.058	464	3	lasso	0.012	0.0395	-1.28333	0.199	NA	NA	NA	NA	NA
Heart_Left_Ventricle	../WEIGHTS-ALL//Heart_Left_Ventricle/Heart_Left_Ventricle.ENSG00000227372.6.wgt.RDat	TP73-AS1	1	3650000	3660000	0.070485	rs868688	2.863	rs2298222	0.00547	3.52	-0.1	464	4	lasso	0.0025	0.196	0.12897	0.897	NA	NA	NA	NA	NA
Heart_Left_Ventricle	../WEIGHTS-ALL//Heart_Left_Ventricle/Heart_Left_Ventricle.ENSG00000227373.1.wgt.RDat	RP11-160H22.5	1	174000000	174000000	0.062809	rs7553539	2.978	rs6676161	0.0438	3.77	2.212	278	278	blup	0.0227	0.0074	2.46638	0.0136	NA	NA	NA	NA	NA
Heart_Left_Ventricle	../WEIGHTS-ALL//Heart_Left_Ventricle/Heart_Left_Ventricle.ENSG00000227527.2.wgt.RDat	RP11-223A3.1	1	42800000	42800000	0.076541	rs784101	2.257	rs6672120	-0.000862	-3.44	1.282	337	337	blup	0.00854	0.0694	-0.70833	0.479	NA	NA	NA	NA	NA
Heart_Left_Ventricle	../WEIGHTS-ALL//Heart_Left_Ventricle/Heart_Left_Ventricle.ENSG00000227533.1.wgt.RDat	SLC2A1-AS1	1	43400000	43400000	0.577832	rs644553	4.132	rs900835	0.39	10.3	-0.583	434	9	lasso	0.393	3.29e-31	-0.84153	0.4	NA	NA	NA	NA	NA
Heart_Left_Ventricle	../WEIGHTS-ALL//Heart_Left_Ventricle/Heart_Left_Ventricle.ENSG00000227591.1.wgt.RDat	RP1-28O10.1	1	210000000	210000000	0.108994	rs12565406	-3.048	rs6668608	6.58e-05	3.54	0.075	516	516	blup	0.0267	0.00407	-0.13206	0.895	NA	NA	NA	NA	NA
Heart_Left_Ventricle	../WEIGHTS-ALL//Heart_Left_Ventricle/Heart_Left_Ventricle.ENSG00000227630.2.wgt.RDat	RP4-781K5.8	1	235000000	235000000	0.080329	rs479457	3.121	rs16844145	-0.00245	3.66	1.405	536	6	enet	-0.00295	0.651	1.32288	0.186	NA	NA	NA	NA	NA
Heart_Left_Ventricle	../WEIGHTS-ALL//Heart_Left_Ventricle/Heart_Left_Ventricle.ENSG00000227671.3.wgt.RDat	MIR3916	1	247000000	247000000	0.175412	rs12737081	2.87	rs12071728	0.124	-6.48	-0.025	465	7	enet	0.106	2.62e-08	-0.29269	0.77	NA	NA	NA	NA	NA
Heart_Left_Ventricle	../WEIGHTS-ALL//Heart_Left_Ventricle/Heart_Left_Ventricle.ENSG00000227775.3.wgt.RDat	RP1-283E3.4	1	1660000	1670000	0.53622	rs17776713	3.515	rs4648786	-0.00335	3.81	0.835	298	60	enet	0.202	4.22e-15	1.41805	0.156	NA	NA	NA	NA	NA
Heart_Left_Ventricle	../WEIGHTS-ALL//Heart_Left_Ventricle/Heart_Left_Ventricle.ENSG00000227811.2.wgt.RDat	RP4-773A18.4	1	112000000	112000000	0.068011	rs1890548	-3.607	rs197374	-0.00239	-3.45	0.113	694	24	enet	0.0216	0.00883	0.63391	0.526	NA	NA	NA	NA	NA
Heart_Left_Ventricle	../WEIGHTS-ALL//Heart_Left_Ventricle/Heart_Left_Ventricle.ENSG00000227934.1.wgt.RDat	RP11-423F24.3	1	231000000	231000000	0.023861	NA	NA	NA	NA	NA	NA	0	0	enet	0.00314	0.175	NA	NA	NA	NA	NA	NA	NA
Heart_Left_Ventricle	../WEIGHTS-ALL//Heart_Left_Ventricle/Heart_Left_Ventricle.ENSG00000227953.2.wgt.RDat	RP11-439E19.3	1	247000000	247000000	0.168765	rs9787220	3.076	rs4472790	-0.00372	-3.36	2.257	438	438	blup	0.00325	0.172	-1.27538	0.202	NA	NA	NA	NA	NA
Heart_Left_Ventricle	../WEIGHTS-ALL//Heart_Left_Ventricle/Heart_Left_Ventricle.ENSG00000227959.1.wgt.RDat	RP11-276H7.2	1	16500000	16500000	0.030068	rs945425	6.034	rs6603850	-0.000235	-2.75	-0.524	353	353	blup	0.000157	0.308	-1.31709	0.188	NA	NA	NA	NA	NA
Heart_Left_Ventricle	../WEIGHTS-ALL//Heart_Left_Ventricle/Heart_Left_Ventricle.ENSG00000227963.1.wgt.RDat	RP5-1074L1.1	1	111000000	111000000	0.123159	rs12023354	3.607	rs17358933	0.0387	3.9	-0.038	567	4	lasso	0.0165	0.0194	0.33377	0.739	NA	NA	NA	NA	NA
Heart_Left_Ventricle	../WEIGHTS-ALL//Heart_Left_Ventricle/Heart_Left_Ventricle.ENSG00000228035.1.wgt.RDat	RP4-663N10.1	1	116000000	116000000	0.086462	rs12145661	3.607	rs12128420	-0.0035	-3.69	0.553	552	552	blup	-0.000132	0.327	0.39683	0.691	NA	NA	NA	NA	NA
Heart_Left_Ventricle	../WEIGHTS-ALL//Heart_Left_Ventricle/Heart_Left_Ventricle.ENSG00000228037.1.wgt.RDat	RP3-395M20.9	1	2510000	2520000	0.110212	rs4648819	-3.591	rs6603813	-0.00292	3.38	0.482	378	378	blup	0.0122	0.0381	0.63317	0.527	NA	NA	NA	NA	NA
Heart_Left_Ventricle	../WEIGHTS-ALL//Heart_Left_Ventricle/Heart_Left_Ventricle.ENSG00000228057.1.wgt.RDat	SEC63P1	1	98000000	98000000	0.011828	NA	NA	NA	NA	NA	NA	0	0	enet	0.021	0.00973	NA	NA	NA	NA	NA	NA	NA
Heart_Left_Ventricle	../WEIGHTS-ALL//Heart_Left_Ventricle/Heart_Left_Ventricle.ENSG00000228063.1.wgt.RDat	RP11-135J2.4	1	219000000	219000000	0.08762	rs618413	3.475	rs7539768	0.0153	-3.61	-0.025	485	17	enet	0.0409	0.000474	1.78338	0.0745	NA	NA	NA	NA	NA
Heart_Left_Ventricle	../WEIGHTS-ALL//Heart_Left_Ventricle/Heart_Left_Ventricle.ENSG00000228084.1.wgt.RDat	RP5-884G6.2	1	100000000	100000000	0.09416	rs2185132	-2.929	rs12039074	0.00152	-3.28	-1.036	460	460	blup	0.0139	0.0294	0.12002	0.904	NA	NA	NA	NA	NA
Heart_Left_Ventricle	../WEIGHTS-ALL//Heart_Left_Ventricle/Heart_Left_Ventricle.ENSG00000228106.1.wgt.RDat	RP11-452F19.3	1	223000000	223000000	0.026592	rs2291834	4.561	rs11487861	0.0164	4.15	1.888	355	3	lasso	0.00143	0.24	2.02103	0.0433	NA	NA	NA	NA	NA
Heart_Left_Ventricle	../WEIGHTS-ALL//Heart_Left_Ventricle/Heart_Left_Ventricle.ENSG00000228126.1.wgt.RDat	LINC00568	1	150000000	150000000	0.081282	rs4970972	2.512	rs10888394	0.00931	-3.48	-0.496	282	282	blup	0.0363	0.000952	0.65085	0.515	NA	NA	NA	NA	NA
Heart_Left_Ventricle	../WEIGHTS-ALL//Heart_Left_Ventricle/Heart_Left_Ventricle.ENSG00000228150.1.wgt.RDat	RP11-84A14.4	1	10000000	10000000	0.010771	NA	NA	NA	NA	NA	NA	0	0	enet	0.00303	0.178	NA	NA	NA	NA	NA	NA	NA
Heart_Left_Ventricle	../WEIGHTS-ALL//Heart_Left_Ventricle/Heart_Left_Ventricle.ENSG00000228175.2.wgt.RDat	GEMIN8P4	1	90500000	90500000	0.012648	rs17510469	-3.732	rs4565695	-0.00358	2.88	0.454	399	1	lasso	0.00456	0.136	0.454	0.65	NA	NA	NA	NA	NA
Heart_Left_Ventricle	../WEIGHTS-ALL//Heart_Left_Ventricle/Heart_Left_Ventricle.ENSG00000228238.1.wgt.RDat	GS1-304P7.2	1	187000000	187000000	0.075292	rs12746200	2.346	rs11811335	-0.00372	3.11	-0.896	387	387	blup	0.00788	0.0773	-0.25569	0.798	NA	NA	NA	NA	NA
Heart_Left_Ventricle	../WEIGHTS-ALL//Heart_Left_Ventricle/Heart_Left_Ventricle.ENSG00000228431.1.wgt.RDat	ARL5AP3	1	68500000	68500000	0.134511	rs968544	-2.721	rs3736935	0.0275	-4.17	2.005	591	5	lasso	0.0106	0.0493	-2.09187	0.0365	NA	NA	NA	NA	NA
Heart_Left_Ventricle	../WEIGHTS-ALL//Heart_Left_Ventricle/Heart_Left_Ventricle.ENSG00000228436.2.wgt.RDat	RP5-864K19.4	1	39300000	39400000	0.096558	rs364716	2.801	rs1925676	0.000848	-3.96	0.378	415	4	lasso	0.0267	0.00404	-1.46364	0.143	NA	NA	NA	NA	NA
Heart_Left_Ventricle	../WEIGHTS-ALL//Heart_Left_Ventricle/Heart_Left_Ventricle.ENSG00000228452.1.wgt.RDat	RP5-994D16.9	1	43200000	43200000	0.099331	rs644553	4.132	rs17386017	0.0615	4.42	-0.706	418	3	lasso	0.0517	9.37e-05	-0.63138	0.528	NA	NA	NA	NA	NA
Heart_Left_Ventricle	../WEIGHTS-ALL//Heart_Left_Ventricle/Heart_Left_Ventricle.ENSG00000228502.1.wgt.RDat	EEF1A1P11	1	96900000	96900000	0.011115	rs4949980	3.121	rs589482	-0.00148	-2.94	0.674	385	385	blup	0.00569	0.112	-1.18476	0.236	NA	NA	NA	NA	NA
Heart_Left_Ventricle	../WEIGHTS-ALL//Heart_Left_Ventricle/Heart_Left_Ventricle.ENSG00000228549.2.wgt.RDat	U1	1	17200000	17200000	0.083823	rs12124688	-2.807	rs3003426	-0.00249	3.51	0.524	328	2	lasso	0.012	0.0392	0.52101	0.602	NA	NA	NA	NA	NA
Heart_Left_Ventricle	../WEIGHTS-ALL//Heart_Left_Ventricle/Heart_Left_Ventricle.ENSG00000228589.2.wgt.RDat	SPCS2P4	1	28400000	28400000	0.055144	rs6668505	-3.105	rs12076783	-0.0003	-2.8	-0.739	259	2	enet	-0.000651	0.365	0.04609	0.963	NA	NA	NA	NA	NA
Heart_Left_Ventricle	../WEIGHTS-ALL//Heart_Left_Ventricle/Heart_Left_Ventricle.ENSG00000228594.1.wgt.RDat	C1orf233	1	1530000	1540000	0.021931	rs17776713	3.515	rs4970357	0.00212	3.09	2.005	285	13	enet	0.0127	0.0355	0.24181	0.809	NA	NA	NA	NA	NA
Heart_Left_Ventricle	../WEIGHTS-ALL//Heart_Left_Ventricle/Heart_Left_Ventricle.ENSG00000228606.1.wgt.RDat	RP11-574F21.2	1	160000000	160000000	0.055066	rs2501331	2.855	rs12119876	0.00659	2.68	-0.202	517	517	blup	-0.00121	0.413	0.45388	0.65	NA	NA	NA	NA	NA
Heart_Left_Ventricle	../WEIGHTS-ALL//Heart_Left_Ventricle/Heart_Left_Ventricle.ENSG00000228794.4.wgt.RDat	RP11-206L10.11	1	763000	795000	0.051253	rs11586188	3.254	rs4040617	0.00336	-3.17	-0.482	162	162	blup	0.00182	0.223	0.19564	0.845	NA	NA	NA	NA	NA
Heart_Left_Ventricle	../WEIGHTS-ALL//Heart_Left_Ventricle/Heart_Left_Ventricle.ENSG00000228852.2.wgt.RDat	RP11-57H12.5	1	95700000	95700000	0.237889	rs12047766	2.788	rs10874906	0.0791	6	-1.254	488	25	enet	0.188	4.75e-14	-1.5097	0.131	NA	NA	NA	NA	NA
Heart_Left_Ventricle	../WEIGHTS-ALL//Heart_Left_Ventricle/Heart_Left_Ventricle.ENSG00000228929.1.wgt.RDat	RP11-159C21.4	1	53200000	53200000	0.006824	rs7512677	-3.891	rs3766792	-0.00229	2.85	-1.126	374	374	blup	0.00662	0.0955	-0.8438	0.399	NA	NA	NA	NA	NA
Heart_Left_Ventricle	../WEIGHTS-ALL//Heart_Left_Ventricle/Heart_Left_Ventricle.ENSG00000229020.4.wgt.RDat	AKR7A2P1	1	113000000	113000000	0.052304	rs17030938	3.867	rs2996295	0.0127	3.19	-1.859	320	320	blup	-0.00323	0.717	-2.36027	0.0183	NA	NA	NA	NA	NA
Heart_Left_Ventricle	../WEIGHTS-ALL//Heart_Left_Ventricle/Heart_Left_Ventricle.ENSG00000229167.1.wgt.RDat	RP11-73M7.1	1	32000000	32000000	0.030551	rs636503	-2.457	rs10047085	-0.000227	3.62	-0.412	355	4	enet	0.00217	0.209	-0.22351	0.823	NA	NA	NA	NA	NA
Heart_Left_Ventricle	../WEIGHTS-ALL//Heart_Left_Ventricle/Heart_Left_Ventricle.ENSG00000229344.1.wgt.RDat	RP5-857K21.7	1	568000	569000	0.004013	rs4970383	-2.716	rs3748592	-0.00152	-2.72	1.311	85	85	blup	0.000116	0.311	-1.57208	0.116	NA	NA	NA	NA	NA
Heart_Left_Ventricle	../WEIGHTS-ALL//Heart_Left_Ventricle/Heart_Left_Ventricle.ENSG00000229367.1.wgt.RDat	HMGN2P19	1	230000000	230000000	0.195961	rs568916	-2.387	rs1020353	0.0892	6.21	0.345	421	6	lasso	0.11	1.42e-08	-0.00561	0.996	NA	NA	NA	NA	NA
Heart_Left_Ventricle	../WEIGHTS-ALL//Heart_Left_Ventricle/Heart_Left_Ventricle.ENSG00000229376.3.wgt.RDat	CICP3	1	657000	660000	0.027154	rs4970383	-2.716	rs2488991	0.0265	-2.38	-0.739	117	117	blup	0.00591	0.108	2.11467	0.0345	NA	NA	NA	NA	NA
Heart_Left_Ventricle	../WEIGHTS-ALL//Heart_Left_Ventricle/Heart_Left_Ventricle.ENSG00000229447.2.wgt.RDat	RP11-490K7.4	1	31700000	31700000	0.009746	NA	NA	NA	NA	NA	NA	0	0	lasso	0.0124	0.0369	NA	NA	NA	NA	NA	NA	NA
Heart_Left_Ventricle	../WEIGHTS-ALL//Heart_Left_Ventricle/Heart_Left_Ventricle.ENSG00000229588.1.wgt.RDat	RP11-479J7.2	1	166000000	166000000	0.016585	rs17460402	3.547	rs4575063	0.0251	3.69	1.911	528	2	lasso	0.0158	0.0218	1.97269	0.0485	NA	NA	NA	NA	NA
Heart_Left_Ventricle	../WEIGHTS-ALL//Heart_Left_Ventricle/Heart_Left_Ventricle.ENSG00000229635.1.wgt.RDat	RP4-713B5.2	1	93900000	93900000	0.004335	NA	NA	NA	NA	NA	NA	0	0	lasso	0.011	0.0468	NA	NA	NA	NA	NA	NA	NA
Heart_Left_Ventricle	../WEIGHTS-ALL//Heart_Left_Ventricle/Heart_Left_Ventricle.ENSG00000229808.1.wgt.RDat	RP11-456P18.2	1	162000000	162000000	0.107597	rs7515045	3.062	rs4532807	-0.00089	-3.83	0.482	543	543	blup	0.0102	0.0526	-2.49935	0.0124	NA	NA	NA	NA	NA
Heart_Left_Ventricle	../WEIGHTS-ALL//Heart_Left_Ventricle/Heart_Left_Ventricle.ENSG00000229828.1.wgt.RDat	RP11-94I2.1	1	146000000	146000000	0.019891	rs900347	2.665	rs35353761	0.00803	3.13	-1.78	97	1	lasso	0.00246	0.198	-1.78	0.0751	NA	NA	NA	NA	NA
Heart_Left_Ventricle	../WEIGHTS-ALL//Heart_Left_Ventricle/Heart_Left_Ventricle.ENSG00000229871.1.wgt.RDat	RP4-710M16.1	1	56700000	56700000	0.060956	rs12736058	-2.82	rs12126955	-0.00325	-3.36	0.013	509	21	enet	0.00512	0.123	0.3639	0.716	NA	NA	NA	NA	NA
Heart_Left_Ventricle	../WEIGHTS-ALL//Heart_Left_Ventricle/Heart_Left_Ventricle.ENSG00000229953.1.wgt.RDat	RP11-284F21.7	1	157000000	157000000	0.007005	NA	NA	NA	NA	NA	NA	0	0	lasso	0.0184	0.0145	NA	NA	NA	NA	NA	NA	NA
Heart_Left_Ventricle	../WEIGHTS-ALL//Heart_Left_Ventricle/Heart_Left_Ventricle.ENSG00000230021.3.wgt.RDat	RP5-857K21.4	1	537000	660000	0.028387	rs4970383	-2.716	rs2887286	-0.000722	-2.82	-0.553	119	1	lasso	0.0069	0.0911	0.553	0.58	NA	NA	NA	NA	NA
Heart_Left_Ventricle	../WEIGHTS-ALL//Heart_Left_Ventricle/Heart_Left_Ventricle.ENSG00000230092.3.wgt.RDat	RP11-206L10.8	1	736000	745000	0.011088	rs11586188	3.071	rs4475691	-0.00362	-2.79	-0.86	156	156	blup	0.0146	0.0263	0.4866	0.627	NA	NA	NA	NA	NA
Heart_Left_Ventricle	../WEIGHTS-ALL//Heart_Left_Ventricle/Heart_Left_Ventricle.ENSG00000230124.2.wgt.RDat	RP5-1180C10.2	1	180000000	180000000	0.093164	rs6704010	3.09	rs6704314	-0.00321	-3.43	0.228	452	452	blup	0.0133	0.0319	0.60915	0.542	NA	NA	NA	NA	NA
Heart_Left_Ventricle	../WEIGHTS-ALL//Heart_Left_Ventricle/Heart_Left_Ventricle.ENSG00000230163.1.wgt.RDat	RP5-997D16.2	1	35300000	35300000	0.152157	rs2049420	-3.427	rs6703979	0.0931	-5.45	-1.08	358	4	lasso	0.0659	1.12e-05	0.97837	0.328	NA	NA	NA	NA	NA
Heart_Left_Ventricle	../WEIGHTS-ALL//Heart_Left_Ventricle/Heart_Left_Ventricle.ENSG00000230424.1.wgt.RDat	RP1-43E13.2	1	19500000	19600000	0.029917	rs1542875	-3.45	rs6690981	-0.00179	-3.39	-0.755	514	514	blup	-0.00115	0.407	1.53601	0.125	NA	NA	NA	NA	NA
Heart_Left_Ventricle	../WEIGHTS-ALL//Heart_Left_Ventricle/Heart_Left_Ventricle.ENSG00000230439.2.wgt.RDat	RP11-488P3.1	1	94200000	94200000	0.438589	rs4847428	-3.515	rs2818169	0.312	9.24	2.326	435	47	enet	0.356	8.96e-28	2.45088	0.0143	NA	NA	NA	NA	NA
Heart_Left_Ventricle	../WEIGHTS-ALL//Heart_Left_Ventricle/Heart_Left_Ventricle.ENSG00000230728.1.wgt.RDat	RP11-240D10.4	1	55100000	55100000	0.103062	NA	NA	NA	NA	NA	NA	0	0	enet	0.000899	0.266	NA	NA	NA	NA	NA	NA	NA
Heart_Left_Ventricle	../WEIGHTS-ALL//Heart_Left_Ventricle/Heart_Left_Ventricle.ENSG00000230896.1.wgt.RDat	RP11-767N6.7	1	46200000	46200000	0.026929	rs518365	-5.738	rs6429576	0.00566	3.2	-3.826	295	295	blup	0.0102	0.0524	-3.831	0.000128	NA	NA	NA	NA	NA
Heart_Left_Ventricle	../WEIGHTS-ALL//Heart_Left_Ventricle/Heart_Left_Ventricle.ENSG00000231050.1.wgt.RDat	RP1-140A9.1	1	1820000	1820000	0.104129	rs4648819	-3.591	rs16824526	0.0555	-5.14	-2.432	318	9	enet	0.0659	1.12e-05	2.28128	0.0225	NA	NA	NA	NA	NA
Heart_Left_Ventricle	../WEIGHTS-ALL//Heart_Left_Ventricle/Heart_Left_Ventricle.ENSG00000231246.1.wgt.RDat	RP5-965F6.2	1	113000000	113000000	0.070634	rs6537741	2.753	rs2995765	0.0624	4.36	0.215	460	2	lasso	0.039	0.000629	0.21148	0.833	NA	NA	NA	NA	NA
Heart_Left_Ventricle	../WEIGHTS-ALL//Heart_Left_Ventricle/Heart_Left_Ventricle.ENSG00000231365.1.wgt.RDat	RP11-418J17.1	1	120000000	120000000	0.325332	rs1886917	-2.308	rs12083510	0.279	-9.1	1.254	416	7	lasso	0.278	4.93e-21	-1.32519	0.185	NA	NA	NA	NA	NA
Heart_Left_Ventricle	../WEIGHTS-ALL//Heart_Left_Ventricle/Heart_Left_Ventricle.ENSG00000231407.1.wgt.RDat	RP11-576I22.2	1	170000000	171000000	0.125031	rs1360294	-2.702	rs10919388	0.0122	4.41	-1.405	413	413	blup	0.0294	0.00269	-0.87804	0.38	NA	NA	NA	NA	NA
Heart_Left_Ventricle	../WEIGHTS-ALL//Heart_Left_Ventricle/Heart_Left_Ventricle.ENSG00000231437.3.wgt.RDat	RP11-88H9.2	1	113000000	113000000	0.286919	rs1890548	-3.607	rs6681719	0.17	6.8	0.553	574	5	lasso	0.144	6.12e-11	0.66108	0.509	NA	NA	NA	NA	NA
Heart_Left_Ventricle	../WEIGHTS-ALL//Heart_Left_Ventricle/Heart_Left_Ventricle.ENSG00000231507.1.wgt.RDat	RP11-134P9.3	1	203000000	203000000	0.009526	NA	NA	NA	NA	NA	NA	0	0	lasso	0.00229	0.204	NA	NA	NA	NA	NA	NA	NA
Heart_Left_Ventricle	../WEIGHTS-ALL//Heart_Left_Ventricle/Heart_Left_Ventricle.ENSG00000231613.1.wgt.RDat	RP5-943J3.1	1	90300000	90300000	0.246493	rs17510469	-3.732	rs3120939	0.161	-7.28	-1.036	376	8	lasso	0.165	1.92e-12	1.20988	0.226	NA	NA	NA	NA	NA
Heart_Left_Ventricle	../WEIGHTS-ALL//Heart_Left_Ventricle/Heart_Left_Ventricle.ENSG00000231663.1.wgt.RDat	RP5-827C21.4	1	235000000	235000000	0.441	rs479457	3.121	rs6698335	0.278	8.92	1.2	633	4	lasso	0.275	9.09e-21	1.11089	0.267	NA	NA	NA	NA	NA
Heart_Left_Ventricle	../WEIGHTS-ALL//Heart_Left_Ventricle/Heart_Left_Ventricle.ENSG00000231666.1.wgt.RDat	RP11-404O13.1	1	158000000	158000000	0.029121	rs41479249	-2.77	rs975118	-0.0035	2.86	-0.86	461	461	blup	-0.00332	0.744	-1.32048	0.187	NA	NA	NA	NA	NA
Heart_Left_Ventricle	../WEIGHTS-ALL//Heart_Left_Ventricle/Heart_Left_Ventricle.ENSG00000231702.2.wgt.RDat	RP11-54O7.10	1	943000	944000	0.028707	rs11586188	2.859	rs9777939	-0.00338	2.98	-1.372	190	2	lasso	0.00317	0.174	-1.82091	0.0686	NA	NA	NA	NA	NA
Heart_Left_Ventricle	../WEIGHTS-ALL//Heart_Left_Ventricle/Heart_Left_Ventricle.ENSG00000231768.1.wgt.RDat	RP5-855F14.1	1	235000000	235000000	0.074568	rs479457	3.121	rs271772	-0.00212	-3.52	2.197	617	617	blup	0.00499	0.126	-0.93815	0.348	NA	NA	NA	NA	NA
Heart_Left_Ventricle	../WEIGHTS-ALL//Heart_Left_Ventricle/Heart_Left_Ventricle.ENSG00000231789.2.wgt.RDat	RP11-558F24.4	1	9730000	9750000	0.031169	rs2379107	-3.363	rs926249	0.00528	2.75	-0.86	331	331	blup	-0.00173	0.465	0.007	0.994	NA	NA	NA	NA	NA
Heart_Left_Ventricle	../WEIGHTS-ALL//Heart_Left_Ventricle/Heart_Left_Ventricle.ENSG00000231871.1.wgt.RDat	IPO9-AS1	1	202000000	202000000	0.101443	rs1390398	3.216	rs6701121	-0.00285	3.34	0.553	546	546	blup	-0.00111	0.403	0.85866	0.391	NA	NA	NA	NA	NA
Heart_Left_Ventricle	../WEIGHTS-ALL//Heart_Left_Ventricle/Heart_Left_Ventricle.ENSG00000231999.2.wgt.RDat	RP5-1007M22.2	1	90100000	90100000	0.060311	rs12125224	3.09	rs12145216	-0.00345	3.38	2.183	367	25	enet	0.000863	0.268	2.45114	0.0142	NA	NA	NA	NA	NA
Heart_Left_Ventricle	../WEIGHTS-ALL//Heart_Left_Ventricle/Heart_Left_Ventricle.ENSG00000232093.1.wgt.RDat	RP11-307C12.11	1	155000000	155000000	0.030784	NA	NA	NA	NA	NA	NA	0	0	lasso	0.0173	0.0172	NA	NA	NA	NA	NA	NA	NA
Heart_Left_Ventricle	../WEIGHTS-ALL//Heart_Left_Ventricle/Heart_Left_Ventricle.ENSG00000232134.1.wgt.RDat	RPS15AP12	1	220000000	220000000	0.067897	rs10779402	2.855	rs10863543	-0.00359	-2.87	1.254	391	6	enet	-0.00158	0.449	-0.16498	0.869	NA	NA	NA	NA	NA
Heart_Left_Ventricle	../WEIGHTS-ALL//Heart_Left_Ventricle/Heart_Left_Ventricle.ENSG00000232372.1.wgt.RDat	RP11-504P24.2	1	224000000	224000000	0.044822	rs16846649	-2.457	rs6604731	0.0191	-3.63	0.412	296	2	lasso	0.0123	0.0374	-0.39934	0.69	NA	NA	NA	NA	NA
Heart_Left_Ventricle	../WEIGHTS-ALL//Heart_Left_Ventricle/Heart_Left_Ventricle.ENSG00000232450.1.wgt.RDat	RP4-730K3.3	1	114000000	114000000	0.019167	rs12072102	2.742	rs736202	0.00995	3.75	-1.838	487	1	lasso	0.0127	0.0356	-1.838	0.0661	NA	NA	NA	NA	NA
Heart_Left_Ventricle	../WEIGHTS-ALL//Heart_Left_Ventricle/Heart_Left_Ventricle.ENSG00000232456.1.wgt.RDat	RP11-5P18.10	1	16400000	16400000	0.350909	rs945425	6.034	rs10803414	0.142	6.44	-1.036	379	31	enet	0.132	3.97e-10	1.44852	0.147	NA	NA	NA	NA	NA
Heart_Left_Ventricle	../WEIGHTS-ALL//Heart_Left_Ventricle/Heart_Left_Ventricle.ENSG00000232499.2.wgt.RDat	RP11-512F24.1	1	114000000	114000000	0.026166	NA	NA	NA	NA	NA	NA	0	0	enet	-0.000836	0.38	NA	NA	NA	NA	NA	NA	NA
Heart_Left_Ventricle	../WEIGHTS-ALL//Heart_Left_Ventricle/Heart_Left_Ventricle.ENSG00000232686.1.wgt.RDat	ARID4B-IT1	1	235000000	235000000	0.056697	rs11588636	-2.432	rs7555113	-0.00306	-3.21	0.613	382	22	enet	-0.00276	0.614	0.03682	0.971	NA	NA	NA	NA	NA
Heart_Left_Ventricle	../WEIGHTS-ALL//Heart_Left_Ventricle/Heart_Left_Ventricle.ENSG00000232860.3.wgt.RDat	SMG7-AS1	1	183000000	183000000	0.032713	rs3002655	-3.264	rs4047761	-0.00255	3.1	-0.332	514	14	enet	0.00721	0.0865	-0.07365	0.941	NA	NA	NA	NA	NA
Heart_Left_Ventricle	../WEIGHTS-ALL//Heart_Left_Ventricle/Heart_Left_Ventricle.ENSG00000232882.1.wgt.RDat	PHKA1P1	1	91400000	91400000	0.004062	rs12048529	3.791	rs1029197	7.42e-05	3.26	2.197	404	404	blup	0.00557	0.114	3.22181	0.00127	NA	NA	NA	NA	NA
Heart_Left_Ventricle	../WEIGHTS-ALL//Heart_Left_Ventricle/Heart_Left_Ventricle.ENSG00000232912.1.wgt.RDat	RP5-1115A15.1	1	8480000	8490000	0.039867	rs382192	2.886	rs1466654	-0.00357	-2.88	-1.44	306	306	blup	-0.00193	0.489	0.77682	0.437	NA	NA	NA	NA	NA
Heart_Left_Ventricle	../WEIGHTS-ALL//Heart_Left_Ventricle/Heart_Left_Ventricle.ENSG00000232995.3.wgt.RDat	RP11-267N12.3	1	163000000	163000000	0.085676	rs16847294	2.841	rs12729035	0.0742	-5.05	0.075	614	1	lasso	0.04	0.000543	-0.075	0.94	NA	NA	NA	NA	NA
Heart_Left_Ventricle	../WEIGHTS-ALL//Heart_Left_Ventricle/Heart_Left_Ventricle.ENSG00000233030.2.wgt.RDat	RP11-196G18.3	1	150000000	150000000	0.027676	rs626785	2.776	rs11205347	-0.000102	2.62	-0.332	104	104	blup	-0.00202	0.5	-1.52413	0.127	NA	NA	NA	NA	NA
Heart_Left_Ventricle	../WEIGHTS-ALL//Heart_Left_Ventricle/Heart_Left_Ventricle.ENSG00000233057.1.wgt.RDat	EEF1A1P14	1	194000000	194000000	0.010916	NA	NA	NA	NA	NA	NA	0	0	lasso	0.00379	0.156	NA	NA	NA	NA	NA	NA	NA
Heart_Left_Ventricle	../WEIGHTS-ALL//Heart_Left_Ventricle/Heart_Left_Ventricle.ENSG00000233184.2.wgt.RDat	RP11-421L21.3	1	102000000	102000000	0.022721	NA	NA	NA	NA	NA	NA	0	0	lasso	0.0268	0.00397	NA	NA	NA	NA	NA	NA	NA
Heart_Left_Ventricle	../WEIGHTS-ALL//Heart_Left_Ventricle/Heart_Left_Ventricle.ENSG00000233337.1.wgt.RDat	UBE2FP3	1	112000000	112000000	0.123158	rs1890548	-3.607	rs1264897	0.00935	3.67	-0.482	618	618	blup	0.0162	0.0205	-0.13382	0.894	NA	NA	NA	NA	NA
Heart_Left_Ventricle	../WEIGHTS-ALL//Heart_Left_Ventricle/Heart_Left_Ventricle.ENSG00000233406.4.wgt.RDat	RP11-296A18.5	1	51700000	51700000	0.003171	rs12078447	-3.547	rs11582024	0.00485	2.82	0.628	198	7	enet	-0.00173	0.466	-0.62532	0.532	NA	NA	NA	NA	NA
Heart_Left_Ventricle	../WEIGHTS-ALL//Heart_Left_Ventricle/Heart_Left_Ventricle.ENSG00000233411.1.wgt.RDat	RP11-104L21.2	1	167000000	167000000	0.040867	rs12048110	-2.87	rs1229378	-0.00143	-3.51	0.126	641	1	lasso	0.0229	0.00728	-0.126	0.9	NA	NA	NA	NA	NA
Heart_Left_Ventricle	../WEIGHTS-ALL//Heart_Left_Ventricle/Heart_Left_Ventricle.ENSG00000233461.1.wgt.RDat	RP11-295G20.2	1	232000000	232000000	0.085202	rs6667141	-3.216	rs2808611	0.0131	3.47	-0.51	478	478	blup	0.00358	0.162	1.1814	0.237	NA	NA	NA	NA	NA
Heart_Left_Ventricle	../WEIGHTS-ALL//Heart_Left_Ventricle/Heart_Left_Ventricle.ENSG00000233485.1.wgt.RDat	RP3-467K16.2	1	15700000	15700000	0.072804	rs12135073	5.745	rs477590	-0.00212	-3.36	-0.075	537	537	blup	-0.00193	0.489	-0.95324	0.34	NA	NA	NA	NA	NA
Heart_Left_Ventricle	../WEIGHTS-ALL//Heart_Left_Ventricle/Heart_Left_Ventricle.ENSG00000233593.2.wgt.RDat	RP4-665J23.1	1	91200000	91300000	0.124538	rs12048529	3.791	rs4101233	0.0375	4.46	0.974	416	3	lasso	0.0172	0.0175	1.2715	0.204	NA	NA	NA	NA	NA
Heart_Left_Ventricle	../WEIGHTS-ALL//Heart_Left_Ventricle/Heart_Left_Ventricle.ENSG00000233621.1.wgt.RDat	RP11-422J8.1	1	37900000	37900000	0.495017	rs12140204	2.814	rs2245867	0.285	-8.83	-0.674	437	5	lasso	0.318	2.33e-24	0.88193	0.378	NA	NA	NA	NA	NA
Heart_Left_Ventricle	../WEIGHTS-ALL//Heart_Left_Ventricle/Heart_Left_Ventricle.ENSG00000233894.1.wgt.RDat	RP4-650F12.2	1	74900000	74900000	0.105493	rs10493544	-3.402	rs4333810	0.00252	3.54	-0.915	362	14	enet	0.0093	0.0612	0.46609	0.641	NA	NA	NA	NA	NA
Heart_Left_Ventricle	../WEIGHTS-ALL//Heart_Left_Ventricle/Heart_Left_Ventricle.ENSG00000234080.2.wgt.RDat	RP11-183G22.1	1	50800000	50800000	0.094865	rs3789581	-2.644	rs1875645	0.0135	3.58	1.476	245	3	lasso	0.0142	0.028	1.98208	0.0475	NA	NA	NA	NA	NA
Heart_Left_Ventricle	../WEIGHTS-ALL//Heart_Left_Ventricle/Heart_Left_Ventricle.ENSG00000234225.2.wgt.RDat	RP4-704D21.2	1	146000000	146000000	0.006937	NA	NA	NA	NA	NA	NA	0	0	lasso	0.00182	0.223	NA	NA	NA	NA	NA	NA	NA
Heart_Left_Ventricle	../WEIGHTS-ALL//Heart_Left_Ventricle/Heart_Left_Ventricle.ENSG00000234329.1.wgt.RDat	RP11-767N6.2	1	46100000	46100000	0.046244	rs518365	-5.738	rs7540578	0.0197	3.97	2.512	288	15	enet	0.0252	0.00512	3.98303	6.8e-05	0.003	0.002	0.498	0.404	0.093
Heart_Left_Ventricle	../WEIGHTS-ALL//Heart_Left_Ventricle/Heart_Left_Ventricle.ENSG00000234383.1.wgt.RDat	CTBP2P8	1	68600000	68600000	0.022651	rs3118396	-2.624	rs3790472	0.00192	-3.36	-0.113	537	537	blup	0.00149	0.237	0.4556	0.649	NA	NA	NA	NA	NA
Heart_Left_Ventricle	../WEIGHTS-ALL//Heart_Left_Ventricle/Heart_Left_Ventricle.ENSG00000234518.1.wgt.RDat	PTGES3P1	1	89600000	89600000	0.002634	rs12133012	-3.966	rs17471766	0.0106	3.05	-2.108	361	5	enet	0.00209	0.212	-1.05911	0.29	NA	NA	NA	NA	NA
Heart_Left_Ventricle	../WEIGHTS-ALL//Heart_Left_Ventricle/Heart_Left_Ventricle.ENSG00000234614.1.wgt.RDat	AL450992.2	1	152000000	152000000	0.050163	rs3811414	-2.87	rs7536659	0.0574	4.7	0.253	341	1	lasso	0.0384	0.000694	0.253	0.8	NA	NA	NA	NA	NA
Heart_Left_Ventricle	../WEIGHTS-ALL//Heart_Left_Ventricle/Heart_Left_Ventricle.ENSG00000234678.1.wgt.RDat	RP11-465N4.4	1	202000000	202000000	0.000499	rs1390398	3.216	rs4950806	0.0369	3.42	0.358	435	1	lasso	0.0046	0.135	0.358	0.72	NA	NA	NA	NA	NA
Heart_Left_Ventricle	../WEIGHTS-ALL//Heart_Left_Ventricle/Heart_Left_Ventricle.ENSG00000234694.1.wgt.RDat	RP1-92O14.3	1	43800000	43800000	0.002279	rs644553	4.132	rs2782643	0.0135	2.44	-0.954	456	456	blup	0.00888	0.0656	-0.72252	0.47	NA	NA	NA	NA	NA
Heart_Left_Ventricle	../WEIGHTS-ALL//Heart_Left_Ventricle/Heart_Left_Ventricle.ENSG00000234917.1.wgt.RDat	RP5-994D16.3	1	43100000	43100000	0.04138	rs644553	4.132	rs7543061	0.0158	3.29	1.372	377	377	blup	-0.00237	0.548	0.78794	0.431	NA	NA	NA	NA	NA
Heart_Left_Ventricle	../WEIGHTS-ALL//Heart_Left_Ventricle/Heart_Left_Ventricle.ENSG00000235084.2.wgt.RDat	CHCHD2P6	1	15900000	15900000	0.071039	rs945425	6.034	rs1763613	0.0198	3.53	-1.175	485	2	lasso	0.0133	0.0323	-1.08995	0.276	NA	NA	NA	NA	NA
Heart_Left_Ventricle	../WEIGHTS-ALL//Heart_Left_Ventricle/Heart_Left_Ventricle.ENSG00000235098.4.wgt.RDat	ANKRD65	1	1350000	1360000	0.404611	rs35511469	-2.457	rs1240707	0.0883	-7.04	0.954	293	28	enet	0.116	5.03e-09	-0.92202	0.357	NA	NA	NA	NA	NA
Heart_Left_Ventricle	../WEIGHTS-ALL//Heart_Left_Ventricle/Heart_Left_Ventricle.ENSG00000235121.1.wgt.RDat	RP11-90L20.2	1	202000000	202000000	0.01882	rs1390398	3.216	rs7528295	-0.00212	-3.11	0.138	577	2	lasso	0.00172	0.227	-0.13805	0.89	NA	NA	NA	NA	NA
Heart_Left_Ventricle	../WEIGHTS-ALL//Heart_Left_Ventricle/Heart_Left_Ventricle.ENSG00000235169.3.wgt.RDat	SMIM1	1	3690000	3690000	0.068826	rs868688	2.863	rs12122058	-0.00363	3.15	0.842	468	4	lasso	0.00194	0.218	0.86441	0.387	NA	NA	NA	NA	NA
Heart_Left_Ventricle	../WEIGHTS-ALL//Heart_Left_Ventricle/Heart_Left_Ventricle.ENSG00000235241.1.wgt.RDat	RP11-108M9.5	1	17200000	17200000	0.204605	rs12124688	-2.807	rs2076600	-0.00244	4.69	0.789	339	339	blup	0.0546	6.14e-05	0.65661	0.511	NA	NA	NA	NA	NA
Heart_Left_Ventricle	../WEIGHTS-ALL//Heart_Left_Ventricle/Heart_Left_Ventricle.ENSG00000235249.1.wgt.RDat	OR4F29	1	368000	369000	0.031418	rs4970383	-2.716	rs3131969	-0.000973	-1.83	-0.372	15	15	blup	-0.00103	0.396	0.54506	0.586	NA	NA	NA	NA	NA
Heart_Left_Ventricle	../WEIGHTS-ALL//Heart_Left_Ventricle/Heart_Left_Ventricle.ENSG00000235358.1.wgt.RDat	RP11-399E6.1	1	41700000	41800000	0.382933	rs2483693	-3.349	rs11209531	0.219	8.21	-1.311	430	20	enet	0.248	1.42e-18	-0.33306	0.739	NA	NA	NA	NA	NA
Heart_Left_Ventricle	../WEIGHTS-ALL//Heart_Left_Ventricle/Heart_Left_Ventricle.ENSG00000235449.2.wgt.RDat	RP11-480I12.2	1	203000000	203000000	0.046182	rs12026765	3.93	rs925533	0.000448	3.28	0.824	448	2	lasso	-0.0021	0.511	0.824	0.41	NA	NA	NA	NA	NA
Heart_Left_Ventricle	../WEIGHTS-ALL//Heart_Left_Ventricle/Heart_Left_Ventricle.ENSG00000235477.2.wgt.RDat	RP11-122G18.5	1	161000000	161000000	0.185337	rs12094497	-2.648	rs16832908	0.0146	-4.42	0.454	405	6	lasso	0.052	8.97e-05	0.71132	0.477	NA	NA	NA	NA	NA
Heart_Left_Ventricle	../WEIGHTS-ALL//Heart_Left_Ventricle/Heart_Left_Ventricle.ENSG00000235501.1.wgt.RDat	RP4-639F20.1	1	95400000	95400000	0.078783	rs12047766	2.788	rs7538635	0.06	4.68	0.954	549	9	enet	0.027	0.00389	1.20685	0.227	NA	NA	NA	NA	NA
Heart_Left_Ventricle	../WEIGHTS-ALL//Heart_Left_Ventricle/Heart_Left_Ventricle.ENSG00000235563.1.wgt.RDat	RP11-334A14.8	1	53600000	53600000	0.116829	rs1766643	-2.814	rs681865	0.00521	3.49	-0.202	497	497	blup	0.00994	0.0551	1.22014	0.222	NA	NA	NA	NA	NA
Heart_Left_Ventricle	../WEIGHTS-ALL//Heart_Left_Ventricle/Heart_Left_Ventricle.ENSG00000235565.1.wgt.RDat	RP11-86H7.7	1	95100000	95100000	0.291761	rs6697256	-2.674	rs915012	0.119	6.58	1.2	490	490	blup	0.152	1.64e-11	-0.81077	0.417	NA	NA	NA	NA	NA
Heart_Left_Ventricle	../WEIGHTS-ALL//Heart_Left_Ventricle/Heart_Left_Ventricle.ENSG00000235750.5.wgt.RDat	KIAA0040	1	175000000	175000000	0.172132	rs6703136	2.894	rs12146041	0.00789	-3.81	0.539	498	498	blup	0.0571	4.2e-05	0.62992	0.529	NA	NA	NA	NA	NA
Heart_Left_Ventricle	../WEIGHTS-ALL//Heart_Left_Ventricle/Heart_Left_Ventricle.ENSG00000236021.1.wgt.RDat	RP11-195C7.1	1	176000000	176000000	0.037414	rs240101	-2.432	rs6659580	-0.00316	2.76	0.075	342	28	enet	-0.00208	0.508	0.63753	0.524	NA	NA	NA	NA	NA
Heart_Left_Ventricle	../WEIGHTS-ALL//Heart_Left_Ventricle/Heart_Left_Ventricle.ENSG00000236066.1.wgt.RDat	RP11-389O22.1	1	114000000	114000000	0.043539	rs17030938	3.867	rs11102621	-0.00369	-3.18	0.739	322	322	blup	-0.0025	0.568	0.49318	0.622	NA	NA	NA	NA	NA
Heart_Left_Ventricle	../WEIGHTS-ALL//Heart_Left_Ventricle/Heart_Left_Ventricle.ENSG00000236155.2.wgt.RDat	RP11-231P20.2	1	26500000	26600000	0.103586	rs12079255	2.938	rs17163866	0.00131	-4.41	-0.583	430	3	lasso	0.00146	0.239	0.454	0.65	NA	NA	NA	NA	NA
Heart_Left_Ventricle	../WEIGHTS-ALL//Heart_Left_Ventricle/Heart_Left_Ventricle.ENSG00000236263.1.wgt.RDat	RP11-263K19.6	1	155000000	155000000	0.095812	NA	NA	NA	NA	NA	NA	0	0	enet	0.00277	0.187	NA	NA	NA	NA	NA	NA	NA
Heart_Left_Ventricle	../WEIGHTS-ALL//Heart_Left_Ventricle/Heart_Left_Ventricle.ENSG00000236423.1.wgt.RDat	RP13-15E13.1	1	3820000	3830000	0.106403	NA	NA	NA	NA	NA	NA	0	0	enet	0.00235	0.202	NA	NA	NA	NA	NA	NA	NA
Heart_Left_Ventricle	../WEIGHTS-ALL//Heart_Left_Ventricle/Heart_Left_Ventricle.ENSG00000236439.3.wgt.RDat	RP11-175B9.3	1	202000000	202000000	0.04544	rs10800819	2.863	rs4630172	-0.00205	3.56	0.013	413	11	enet	0.0121	0.0388	0.66516	0.506	NA	NA	NA	NA	NA
Heart_Left_Ventricle	../WEIGHTS-ALL//Heart_Left_Ventricle/Heart_Left_Ventricle.ENSG00000236480.1.wgt.RDat	PKMP1	1	115000000	115000000	0.013502	rs10489525	-2.978	rs10858044	-0.00266	2.97	-1.036	423	2	enet	0.00142	0.241	-0.88379	0.377	NA	NA	NA	NA	NA
Heart_Left_Ventricle	../WEIGHTS-ALL//Heart_Left_Ventricle/Heart_Left_Ventricle.ENSG00000236624.4.wgt.RDat	CCDC163P	1	46000000	46000000	0.66338	rs518365	-5.738	rs4660862	0.614	12.95	2.226	283	18	enet	0.63	3.34e-60	2.3053	0.0211	NA	NA	NA	NA	NA
Heart_Left_Ventricle	../WEIGHTS-ALL//Heart_Left_Ventricle/Heart_Left_Ventricle.ENSG00000236675.1.wgt.RDat	MTX1P1	1	155000000	155000000	0.034605	NA	NA	NA	NA	NA	NA	0	0	lasso	0.0154	0.023	NA	NA	NA	NA	NA	NA	NA
Heart_Left_Ventricle	../WEIGHTS-ALL//Heart_Left_Ventricle/Heart_Left_Ventricle.ENSG00000236698.1.wgt.RDat	EIF1AXP1	1	17000000	17000000	0.020454	rs2647168	2.257	rs2746542	-0.00348	-3.21	-0.468	248	2	lasso	0.00537	0.118	0.44469	0.657	NA	NA	NA	NA	NA
Heart_Left_Ventricle	../WEIGHTS-ALL//Heart_Left_Ventricle/Heart_Left_Ventricle.ENSG00000236719.2.wgt.RDat	RP11-522D2.1	1	181000000	181000000	0.082568	rs6704010	3.09	rs822704	0.0384	-4.1	-0.878	433	3	lasso	0.035	0.00115	1.34101	0.18	NA	NA	NA	NA	NA
Heart_Left_Ventricle	../WEIGHTS-ALL//Heart_Left_Ventricle/Heart_Left_Ventricle.ENSG00000236809.2.wgt.RDat	SNX25P1	1	212000000	212000000	0.035836	rs11119813	-3.97	rs11119744	-0.00322	3.18	0.358	423	11	enet	-0.00129	0.42	-0.64998	0.516	NA	NA	NA	NA	NA
Heart_Left_Ventricle	../WEIGHTS-ALL//Heart_Left_Ventricle/Heart_Left_Ventricle.ENSG00000237094.7.wgt.RDat	RP4-669L17.10	1	318000	453000	0.05778	rs3094315	-0.524	rs2980300	-0.00352	-1.58	-0.279	9	9	blup	-0.0036	0.862	0.36407	0.716	NA	NA	NA	NA	NA
Heart_Left_Ventricle	../WEIGHTS-ALL//Heart_Left_Ventricle/Heart_Left_Ventricle.ENSG00000237101.1.wgt.RDat	RP11-365O16.6	1	224000000	224000000	0.018297	rs2088619	-2.576	rs12091093	-0.00145	-2.76	-2.12	351	2	lasso	0.0223	0.0079	0.59556	0.551	NA	NA	NA	NA	NA
Heart_Left_Ventricle	../WEIGHTS-ALL//Heart_Left_Ventricle/Heart_Left_Ventricle.ENSG00000237188.3.wgt.RDat	RP11-337C18.8	1	147000000	147000000	0.073335	rs10399871	2.432	rs17356219	0.051	4.91	-1.341	380	17	enet	0.0595	2.93e-05	-1.42895	0.153	NA	NA	NA	NA	NA
Heart_Left_Ventricle	../WEIGHTS-ALL//Heart_Left_Ventricle/Heart_Left_Ventricle.ENSG00000237276.4.wgt.RDat	ANO7P1	1	16500000	16600000	0.195231	rs945425	6.034	rs12119764	0.118	6.48	0.755	324	5	lasso	0.142	9.13e-11	0.66206	0.508	NA	NA	NA	NA	NA
Heart_Left_Ventricle	../WEIGHTS-ALL//Heart_Left_Ventricle/Heart_Left_Ventricle.ENSG00000237463.1.wgt.RDat	RP11-280O1.2	1	165000000	166000000	0.149135	rs41326750	-3.076	rs17415428	0.0407	4.65	0.496	623	10	enet	0.116	5.14e-09	0.24902	0.803	NA	NA	NA	NA	NA
Heart_Left_Ventricle	../WEIGHTS-ALL//Heart_Left_Ventricle/Heart_Left_Ventricle.ENSG00000237611.1.wgt.RDat	AL353898.3	1	54600000	54600000	0.089515	NA	NA	NA	NA	NA	NA	0	0	enet	-0.002	0.498	NA	NA	NA	NA	NA	NA	NA
Heart_Left_Ventricle	../WEIGHTS-ALL//Heart_Left_Ventricle/Heart_Left_Ventricle.ENSG00000237624.1.wgt.RDat	OXCT2P1	1	40000000	40000000	0.347309	rs364716	2.801	rs3916164	0.109	5.79	-1.254	375	43	enet	0.0836	7.63e-07	-1.77631	0.0757	NA	NA	NA	NA	NA
Heart_Left_Ventricle	../WEIGHTS-ALL//Heart_Left_Ventricle/Heart_Left_Ventricle.ENSG00000237781.2.wgt.RDat	RP11-54A4.2	1	151000000	151000000	0.026165	rs4970972	2.512	rs1415148	0.00176	-2.9	-0.772	290	11	enet	0.00643	0.0987	1.47015	0.142	NA	NA	NA	NA	NA
Heart_Left_Ventricle	../WEIGHTS-ALL//Heart_Left_Ventricle/Heart_Left_Ventricle.ENSG00000237928.1.wgt.RDat	RP4-668G5.1	1	61400000	61400000	0.090847	rs6678039	2.834	rs2474358	-0.00126	3.36	1.08	472	472	blup	0.00167	0.229	0.18014	0.857	NA	NA	NA	NA	NA
Heart_Left_Ventricle	../WEIGHTS-ALL//Heart_Left_Ventricle/Heart_Left_Ventricle.ENSG00000237938.1.wgt.RDat	RP11-288I21.1	1	16000000	16100000	0.076238	rs945425	6.034	rs5252	-0.00365	-3.08	-1.227	444	444	blup	-0.00314	0.694	-1.93983	0.0524	NA	NA	NA	NA	NA
Heart_Left_Ventricle	../WEIGHTS-ALL//Heart_Left_Ventricle/Heart_Left_Ventricle.ENSG00000237950.1.wgt.RDat	RP11-7O11.3	1	44400000	44400000	0.042186	rs1340646	3.195	rs3011217	0.00206	-3.37	0.305	408	408	blup	0.0101	0.0539	0.33706	0.736	NA	NA	NA	NA	NA
Heart_Left_Ventricle	../WEIGHTS-ALL//Heart_Left_Ventricle/Heart_Left_Ventricle.ENSG00000237975.2.wgt.RDat	FLG-AS1	1	152000000	152000000	0.684396	rs3811414	-2.87	rs4845737	0.401	10.45	-0.025	376	10	lasso	0.483	1.29e-40	0.20752	0.836	NA	NA	NA	NA	NA
Heart_Left_Ventricle	../WEIGHTS-ALL//Heart_Left_Ventricle/Heart_Left_Ventricle.ENSG00000237980.1.wgt.RDat	RP11-338C15.3	1	213000000	213000000	0.053123	rs11119865	3.652	rs7527666	0.00852	2.47	0.025	448	448	blup	0.00255	0.195	0.4312	0.666	NA	NA	NA	NA	NA
Heart_Left_Ventricle	../WEIGHTS-ALL//Heart_Left_Ventricle/Heart_Left_Ventricle.ENSG00000237991.2.wgt.RDat	RPL35P1	1	237000000	237000000	0.028772	rs1652230	3.239	rs10925158	-0.00277	3	-0.583	693	693	blup	0.00281	0.186	-0.99129	0.322	NA	NA	NA	NA	NA
Heart_Left_Ventricle	../WEIGHTS-ALL//Heart_Left_Ventricle/Heart_Left_Ventricle.ENSG00000238061.2.wgt.RDat	RP4-635A23.4	1	185000000	185000000	0.099435	rs538337	-3.333	rs10911700	-0.00371	-3.03	-1.341	402	402	blup	-0.000645	0.364	-0.25167	0.801	NA	NA	NA	NA	NA
Heart_Left_Ventricle	../WEIGHTS-ALL//Heart_Left_Ventricle/Heart_Left_Ventricle.ENSG00000238078.1.wgt.RDat	RP11-295M18.2	1	221000000	221000000	0.231318	rs2453236	-2.683	rs11118622	0.0737	5.38	-1.78	402	34	enet	0.0878	4.05e-07	-1.07319	0.283	NA	NA	NA	NA	NA
Heart_Left_Ventricle	../WEIGHTS-ALL//Heart_Left_Ventricle/Heart_Left_Ventricle.ENSG00000238084.3.wgt.RDat	RP3-469D22.1	1	25700000	25700000	0.064617	rs35543461	-2.612	rs807267	-0.00296	-3.16	-0.568	382	382	blup	0.00423	0.144	0.91722	0.359	NA	NA	NA	NA	NA
Heart_Left_Ventricle	../WEIGHTS-ALL//Heart_Left_Ventricle/Heart_Left_Ventricle.ENSG00000238142.1.wgt.RDat	RP11-108M9.4	1	17200000	17200000	0.232546	rs12124688	-2.807	rs279028	0.0363	5.11	-0.385	340	16	enet	0.0713	4.98e-06	0.24755	0.804	NA	NA	NA	NA	NA
Heart_Left_Ventricle	../WEIGHTS-ALL//Heart_Left_Ventricle/Heart_Left_Ventricle.ENSG00000238198.1.wgt.RDat	RP11-31F15.2	1	114000000	114000000	0.107956	rs17030938	3.867	rs1778015	0.0866	-5.23	0.772	337	5	lasso	0.0789	1.58e-06	-0.77724	0.437	NA	NA	NA	NA	NA
Heart_Left_Ventricle	../WEIGHTS-ALL//Heart_Left_Ventricle/Heart_Left_Ventricle.ENSG00000238260.1.wgt.RDat	RP11-46F15.2	1	3540000	3540000	0.023151	rs868688	2.863	rs1333190	0.00405	3.12	-0.454	463	463	blup	0.00701	0.0895	-1.21662	0.224	NA	NA	NA	NA	NA
Heart_Left_Ventricle	../WEIGHTS-ALL//Heart_Left_Ventricle/Heart_Left_Ventricle.ENSG00000238287.1.wgt.RDat	RP11-656D10.3	1	41000000	41000000	0.500008	rs209619	3.583	rs11208254	0.273	-8.69	-0.482	436	8	lasso	0.299	9.65e-23	0.57386	0.566	NA	NA	NA	NA	NA
Heart_Left_Ventricle	../WEIGHTS-ALL//Heart_Left_Ventricle/Heart_Left_Ventricle.ENSG00000239149.1.wgt.RDat	SNORA59A	1	12600000	12600000	0.03089	rs6675673	2.576	rs4618985	-0.00291	-2.99	0.643	314	314	blup	-0.000131	0.327	-0.76414	0.445	NA	NA	NA	NA	NA
Heart_Left_Ventricle	../WEIGHTS-ALL//Heart_Left_Ventricle/Heart_Left_Ventricle.ENSG00000239636.1.wgt.RDat	RP4-728D4.2	1	36000000	36000000	0.006135	rs12408030	1.986	rs1188340	-0.00288	-2.71	-0.228	224	7	enet	0.00476	0.131	-1.19965	0.23	NA	NA	NA	NA	NA
Heart_Left_Ventricle	../WEIGHTS-ALL//Heart_Left_Ventricle/Heart_Left_Ventricle.ENSG00000239670.1.wgt.RDat	RP4-803A2.2	1	33500000	33500000	0.158675	rs12126851	2.665	rs1534893	0.199	7.65	-0.994	309	3	lasso	0.178	2.32e-13	-1.04664	0.295	NA	NA	NA	NA	NA
Heart_Left_Ventricle	../WEIGHTS-ALL//Heart_Left_Ventricle/Heart_Left_Ventricle.ENSG00000239887.3.wgt.RDat	C1orf226	1	162000000	162000000	0.25546	rs7515045	3.062	rs12036340	0.0982	6.18	1.977	614	614	blup	0.127	9.06e-10	1.6014	0.109	NA	NA	NA	NA	NA
Heart_Left_Ventricle	../WEIGHTS-ALL//Heart_Left_Ventricle/Heart_Left_Ventricle.ENSG00000240038.2.wgt.RDat	AMY2B	1	104000000	104000000	0.015269	rs6683918	-3.09	rs7538379	-0.0027	-2.88	-0.189	160	160	blup	-0.000404	0.346	-1.93047	0.0535	NA	NA	NA	NA	NA
Heart_Left_Ventricle	../WEIGHTS-ALL//Heart_Left_Ventricle/Heart_Left_Ventricle.ENSG00000240219.1.wgt.RDat	RP11-430C7.5	1	205000000	205000000	0.059042	rs12025272	-4.033	rs6594004	0.0116	4.25	1.15	642	4	lasso	-0.00187	0.482	1.06034	0.289	NA	NA	NA	NA	NA
Heart_Left_Ventricle	../WEIGHTS-ALL//Heart_Left_Ventricle/Heart_Left_Ventricle.ENSG00000240244.3.wgt.RDat	GAPDHP33	1	120000000	120000000	0.096354	rs1923025	2.108	rs17258348	0.0458	4.49	-0.598	392	18	enet	0.0196	0.0119	-0.74604	0.456	NA	NA	NA	NA	NA
Heart_Left_Ventricle	../WEIGHTS-ALL//Heart_Left_Ventricle/Heart_Left_Ventricle.ENSG00000240409.1.wgt.RDat	MTATP8P1	1	569000	569000	0.069849	NA	NA	NA	NA	NA	NA	85	0	lasso	0.0177	0.0162	NA	NA	NA	NA	NA	NA	NA
Heart_Left_Ventricle	../WEIGHTS-ALL//Heart_Left_Ventricle/Heart_Left_Ventricle.ENSG00000240929.2.wgt.RDat	HIST2H2BB	1	149000000	149000000	0.010173	NA	NA	NA	NA	NA	NA	0	0	enet	-0.00189	0.484	NA	NA	NA	NA	NA	NA	NA
Heart_Left_Ventricle	../WEIGHTS-ALL//Heart_Left_Ventricle/Heart_Left_Ventricle.ENSG00000241547.1.wgt.RDat	RP11-4K3__A.5	1	27700000	27700000	0.002165	rs17162551	2.903	rs17371357	0.0108	-2.58	0.319	235	235	blup	-0.002	0.498	-0.17421	0.862	NA	NA	NA	NA	NA
Heart_Left_Ventricle	../WEIGHTS-ALL//Heart_Left_Ventricle/Heart_Left_Ventricle.ENSG00000241563.2.wgt.RDat	CORT	1	10500000	10500000	0.065469	rs12048262	-3.076	rs2480786	-0.00356	2.84	-0.305	395	1	lasso	0.0113	0.0443	-0.305	0.76	NA	NA	NA	NA	NA
Heart_Left_Ventricle	../WEIGHTS-ALL//Heart_Left_Ventricle/Heart_Left_Ventricle.ENSG00000241666.2.wgt.RDat	RP3-455J7.4	1	168000000	168000000	0.136668	rs12048110	-2.87	rs1229387	-0.00255	3.32	0.279	576	576	blup	0.0281	0.00325	-0.52941	0.597	NA	NA	NA	NA	NA
Heart_Left_Ventricle	../WEIGHTS-ALL//Heart_Left_Ventricle/Heart_Left_Ventricle.ENSG00000241975.1.wgt.RDat	TCEB1P19	1	89300000	89300000	0.021989	NA	NA	NA	NA	NA	NA	0	0	enet	0.0168	0.0184	NA	NA	NA	NA	NA	NA	NA
Heart_Left_Ventricle	../WEIGHTS-ALL//Heart_Left_Ventricle/Heart_Left_Ventricle.ENSG00000242125.2.wgt.RDat	SNHG3	1	28800000	28800000	0.046963	rs6668505	-3.105	rs10799120	0.00592	-3.39	0.643	275	275	blup	0.00911	0.0631	-1.35371	0.176	NA	NA	NA	NA	NA
Heart_Left_Ventricle	../WEIGHTS-ALL//Heart_Left_Ventricle/Heart_Left_Ventricle.ENSG00000242193.5.wgt.RDat	RP11-568K15.1	1	178000000	178000000	0.26237	rs630372	-3.96	rs10494508	0.0406	4.95	1.476	413	6	lasso	0.0791	1.52e-06	1.10447	0.269	NA	NA	NA	NA	NA
Heart_Left_Ventricle	../WEIGHTS-ALL//Heart_Left_Ventricle/Heart_Left_Ventricle.ENSG00000242252.1.wgt.RDat	BGLAP	1	156000000	156000000	0.252686	rs3748570	2.661	rs2277872	0.111	-6.73	-0.935	386	4	lasso	0.214	5.09e-16	0.65104	0.515	NA	NA	NA	NA	NA
Heart_Left_Ventricle	../WEIGHTS-ALL//Heart_Left_Ventricle/Heart_Left_Ventricle.ENSG00000242267.2.wgt.RDat	SKINTL	1	48600000	48600000	0.222185	rs12408979	-3.138	rs17104339	0.0128	-4.29	-1.103	492	14	enet	0.0781	1.77e-06	0.89119	0.373	NA	NA	NA	NA	NA
Heart_Left_Ventricle	../WEIGHTS-ALL//Heart_Left_Ventricle/Heart_Left_Ventricle.ENSG00000242349.1.wgt.RDat	NPPA-AS1	1	11900000	11900000	0.309858	rs198358	2.834	rs5067	0.195	-7.33	1.514	479	6	lasso	0.182	1.25e-13	-1.35395	0.176	NA	NA	NA	NA	NA
Heart_Left_Ventricle	../WEIGHTS-ALL//Heart_Left_Ventricle/Heart_Left_Ventricle.ENSG00000242485.1.wgt.RDat	MRPL20	1	1340000	1340000	0.066037	rs3855955	2.492	rs35242196	0.056	4.36	-0.319	280	2	lasso	0.0281	0.00325	-0.42285	0.672	NA	NA	NA	NA	NA
Heart_Left_Ventricle	../WEIGHTS-ALL//Heart_Left_Ventricle/Heart_Left_Ventricle.ENSG00000242861.1.wgt.RDat	RP11-285F7.2	1	226000000	226000000	0.041689	rs16845078	-3.323	rs1223246	-0.00247	3.34	-0.358	392	7	enet	-0.0014	0.431	-0.67619	0.499	NA	NA	NA	NA	NA
Heart_Left_Ventricle	../WEIGHTS-ALL//Heart_Left_Ventricle/Heart_Left_Ventricle.ENSG00000243284.1.wgt.RDat	VSIG8	1	160000000	160000000	0.168915	rs2501331	2.855	rs7514472	-0.00155	-3.79	0.292	510	49	enet	0.0202	0.0109	-0.97678	0.329	NA	NA	NA	NA	NA
Heart_Left_Ventricle	../WEIGHTS-ALL//Heart_Left_Ventricle/Heart_Left_Ventricle.ENSG00000243709.1.wgt.RDat	LEFTY1	1	226000000	226000000	0.064333	rs16845078	-3.323	rs12031056	-0.000952	3.89	0.77	379	13	enet	0.00683	0.0922	0.41144	0.681	NA	NA	NA	NA	NA
Heart_Left_Ventricle	../WEIGHTS-ALL//Heart_Left_Ventricle/Heart_Left_Ventricle.ENSG00000243710.3.wgt.RDat	WDR65	1	43600000	43700000	0.310691	rs644553	4.132	rs3120045	0.184	7.32	-1.103	464	3	lasso	0.187	5.72e-14	-0.81507	0.415	NA	NA	NA	NA	NA
Heart_Left_Ventricle	../WEIGHTS-ALL//Heart_Left_Ventricle/Heart_Left_Ventricle.ENSG00000243725.2.wgt.RDat	TTC4	1	55200000	55200000	0.119216	rs593398	-3.47	rs1368883	0.0933	-5.22	-0.842	527	3	lasso	0.0849	6.35e-07	0.87962	0.379	NA	NA	NA	NA	NA
Heart_Left_Ventricle	../WEIGHTS-ALL//Heart_Left_Ventricle/Heart_Left_Ventricle.ENSG00000243960.1.wgt.RDat	RP11-552M11.4	1	112000000	112000000	0.027499	rs1890548	-3.607	rs12096089	-0.00274	-3.01	0.399	621	13	enet	-0.00138	0.428	-0.11626	0.907	NA	NA	NA	NA	NA
Heart_Left_Ventricle	../WEIGHTS-ALL//Heart_Left_Ventricle/Heart_Left_Ventricle.ENSG00000244038.5.wgt.RDat	DDOST	1	21000000	21000000	0.073191	rs2072752	-3.048	rs17414302	0.0153	-3.96	1.405	459	459	blup	-0.000236	0.334	-1.9262	0.0541	NA	NA	NA	NA	NA
Heart_Left_Ventricle	../WEIGHTS-ALL//Heart_Left_Ventricle/Heart_Left_Ventricle.ENSG00000244137.1.wgt.RDat	RP11-99J16__A.2	1	231000000	231000000	0.049806	rs927888	3.239	rs1555294	0.0496	4.05	1.311	652	1	lasso	0.00368	0.159	1.311	0.19	NA	NA	NA	NA	NA
Heart_Left_Ventricle	../WEIGHTS-ALL//Heart_Left_Ventricle/Heart_Left_Ventricle.ENSG00000244256.2.wgt.RDat	RN7SL130P	1	64100000	64100000	0.072131	rs1740402	3.998	rs11208265	-0.00279	-3.29	-0.659	463	1	lasso	0.00647	0.098	0.659	0.51	NA	NA	NA	NA	NA
Heart_Left_Ventricle	../WEIGHTS-ALL//Heart_Left_Ventricle/Heart_Left_Ventricle.ENSG00000244682.3.wgt.RDat	FCGR2C	1	162000000	162000000	0.216787	rs7515045	3.062	rs12722986	0.163	-6.8	0.896	451	26	enet	0.159	5.86e-12	-0.95655	0.339	NA	NA	NA	NA	NA
Heart_Left_Ventricle	../WEIGHTS-ALL//Heart_Left_Ventricle/Heart_Left_Ventricle.ENSG00000246203.2.wgt.RDat	RP11-29H23.5	1	156000000	156000000	0.028693	rs822519	2.652	rs12063072	-0.00344	2.88	-0.279	223	2	lasso	-0.000812	0.378	0.06056	0.952	NA	NA	NA	NA	NA
Heart_Left_Ventricle	../WEIGHTS-ALL//Heart_Left_Ventricle/Heart_Left_Ventricle.ENSG00000248333.3.wgt.RDat	CDK11B	1	1570000	1590000	0.065698	rs17776713	3.515	rs11260622	0.0142	3.61	0	311	7	enet	0.0476	0.000175	-0.26446	0.791	NA	NA	NA	NA	NA
Heart_Left_Ventricle	../WEIGHTS-ALL//Heart_Left_Ventricle/Heart_Left_Ventricle.ENSG00000248458.2.wgt.RDat	AL139147.1	1	67100000	67100000	0.091618	rs6690186	-4.417	rs1988415	0.0676	4.45	-3.791	567	4	lasso	0.0568	4.4e-05	-4.46408	8.04e-06	0.145	0.099	0.034	0.023	0.7
Heart_Left_Ventricle	../WEIGHTS-ALL//Heart_Left_Ventricle/Heart_Left_Ventricle.ENSG00000248527.1.wgt.RDat	MTATP6P1	1	569000	570000	0.03585	NA	NA	NA	NA	NA	NA	0	0	lasso	-0.00134	0.425	NA	NA	NA	NA	NA	NA	NA
Heart_Left_Ventricle	../WEIGHTS-ALL//Heart_Left_Ventricle/Heart_Left_Ventricle.ENSG00000248835.2.wgt.RDat	AL357673.1	1	54600000	54600000	0.031995	rs12140957	-3.308	rs946448	0.0136	-3.76	0.164	486	16	enet	0.0246	0.00559	1.08867	0.276	NA	NA	NA	NA	NA
Heart_Left_Ventricle	../WEIGHTS-ALL//Heart_Left_Ventricle/Heart_Left_Ventricle.ENSG00000249087.3.wgt.RDat	C1orf213	1	23700000	23700000	0.197227	rs17278869	2.346	rs3795308	0.0396	4.9	-1.015	311	4	lasso	0.0177	0.016	-0.89371	0.371	NA	NA	NA	NA	NA
Heart_Left_Ventricle	../WEIGHTS-ALL//Heart_Left_Ventricle/Heart_Left_Ventricle.ENSG00000253304.1.wgt.RDat	TMEM200B	1	29400000	29500000	0.056009	rs2640464	-2.929	rs16838065	0.0378	-4.15	1.036	367	1	lasso	0.012	0.0396	-1.036	0.3	NA	NA	NA	NA	NA
Heart_Left_Ventricle	../WEIGHTS-ALL//Heart_Left_Ventricle/Heart_Left_Ventricle.ENSG00000253326.2.wgt.RDat	RP11-261C10.7	1	243000000	243000000	0.008208	NA	NA	NA	NA	NA	NA	0	0	enet	0.00967	0.0576	NA	NA	NA	NA	NA	NA	NA
Heart_Left_Ventricle	../WEIGHTS-ALL//Heart_Left_Ventricle/Heart_Left_Ventricle.ENSG00000253368.3.wgt.RDat	TRNP1	1	27300000	27300000	0.076608	rs17162551	2.903	rs484677	0.00615	-3.27	0.253	245	3	lasso	0.000909	0.265	0.00611	0.995	NA	NA	NA	NA	NA
Heart_Left_Ventricle	../WEIGHTS-ALL//Heart_Left_Ventricle/Heart_Left_Ventricle.ENSG00000254539.1.wgt.RDat	RP4-791M13.3	1	145000000	145000000	0.015313	rs12124527	1.227	rs17346765	0.00808	2.54	-1.015	4	1	lasso	-0.00258	0.581	-1.015	0.31	NA	NA	NA	NA	NA
Heart_Left_Ventricle	../WEIGHTS-ALL//Heart_Left_Ventricle/Heart_Left_Ventricle.ENSG00000254685.2.wgt.RDat	FPGT	1	74700000	74700000	0.248869	rs10493544	-3.402	rs11806946	0.0216	-4.47	-1.372	361	361	blup	0.0806	1.22e-06	-0.38755	0.698	NA	NA	NA	NA	NA
Heart_Left_Ventricle	../WEIGHTS-ALL//Heart_Left_Ventricle/Heart_Left_Ventricle.ENSG00000255103.1.wgt.RDat	KIAA0754	1	39900000	39900000	0.025681	rs364716	2.801	rs3820615	-0.00369	2.99	0.215	371	371	blup	0.00079	0.272	1.86121	0.0627	NA	NA	NA	NA	NA
Heart_Left_Ventricle	../WEIGHTS-ALL//Heart_Left_Ventricle/Heart_Left_Ventricle.ENSG00000255148.2.wgt.RDat	RP4-791M13.4	1	145000000	145000000	0.001983	NA	NA	NA	NA	NA	NA	4	0	lasso	0.0185	0.0143	NA	NA	NA	NA	NA	NA	NA
Heart_Left_Ventricle	../WEIGHTS-ALL//Heart_Left_Ventricle/Heart_Left_Ventricle.ENSG00000259834.1.wgt.RDat	RP11-284N8.3	1	111000000	111000000	0.046477	rs12023354	3.607	rs343802	-0.00351	-3.07	0.994	526	7	enet	0.00445	0.139	1.55306	0.12	NA	NA	NA	NA	NA
Heart_Left_Ventricle	../WEIGHTS-ALL//Heart_Left_Ventricle/Heart_Left_Ventricle.ENSG00000259865.1.wgt.RDat	RP11-488L18.10	1	247000000	247000000	0.248177	rs12737081	2.87	rs12071728	0.153	6.74	-0.025	466	3	lasso	0.161	3.74e-12	-0.42757	0.669	NA	NA	NA	NA	NA
Heart_Left_Ventricle	../WEIGHTS-ALL//Heart_Left_Ventricle/Heart_Left_Ventricle.ENSG00000259943.1.wgt.RDat	RP1-39G22.7	1	40700000	40700000	0.045114	rs209619	3.583	rs10493089	0.000687	-3.5	1.722	410	410	blup	0.00648	0.0978	-1.6285	0.103	NA	NA	NA	NA	NA
Heart_Left_Ventricle	../WEIGHTS-ALL//Heart_Left_Ventricle/Heart_Left_Ventricle.ENSG00000260063.1.wgt.RDat	RP5-968P14.2	1	27000000	27000000	0.005124	rs12079255	2.938	rs3010102	-0.00298	2.79	0.69	327	2	lasso	0.0112	0.0453	0.96546	0.334	NA	NA	NA	NA	NA
Heart_Left_Ventricle	../WEIGHTS-ALL//Heart_Left_Ventricle/Heart_Left_Ventricle.ENSG00000260460.1.wgt.RDat	RP11-284F21.8	1	156000000	156000000	0.007016	rs4661213	2.713	rs2540168	-0.00357	-3.07	0.69	431	1	enet	0.002	0.216	-0.69	0.49	NA	NA	NA	NA	NA
Heart_Left_Ventricle	../WEIGHTS-ALL//Heart_Left_Ventricle/Heart_Left_Ventricle.ENSG00000260464.1.wgt.RDat	RP4-561L24.3	1	94300000	94300000	0.105602	rs4847428	-3.515	rs12041975	0.00167	3.87	2.29	436	436	blup	0.0258	0.00466	2.60218	0.00926	NA	NA	NA	NA	NA
Heart_Left_Ventricle	../WEIGHTS-ALL//Heart_Left_Ventricle/Heart_Left_Ventricle.ENSG00000260805.1.wgt.RDat	RP11-61J19.4	1	213000000	213000000	0.07242	rs11119865	3.652	rs2884515	0.0449	4.73	1.372	467	2	lasso	0.0622	1.95e-05	1.47281	0.141	NA	NA	NA	NA	NA
Heart_Left_Ventricle	../WEIGHTS-ALL//Heart_Left_Ventricle/Heart_Left_Ventricle.ENSG00000260855.1.wgt.RDat	RP11-439E19.10	1	247000000	247000000	0.254099	rs9787220	3.076	rs12119414	0.00824	-3.67	2.241	435	435	blup	0.048	0.000164	-1.73749	0.0823	NA	NA	NA	NA	NA
Heart_Left_Ventricle	../WEIGHTS-ALL//Heart_Left_Ventricle/Heart_Left_Ventricle.ENSG00000260920.1.wgt.RDat	RP1-228H13.5	1	40900000	40900000	0.029789	rs209619	3.583	rs4660469	0.00127	-3.45	-0.482	435	435	blup	0.00036	0.296	0.85307	0.394	NA	NA	NA	NA	NA
Heart_Left_Ventricle	../WEIGHTS-ALL//Heart_Left_Ventricle/Heart_Left_Ventricle.ENSG00000260938.1.wgt.RDat	RP4-593C16.3	1	178000000	178000000	0.013222	rs17725459	-2.989	rs4651010	0.00186	-3.21	-1.126	359	2	lasso	0.0064	0.0991	2.14517	0.0319	NA	NA	NA	NA	NA
Heart_Left_Ventricle	../WEIGHTS-ALL//Heart_Left_Ventricle/Heart_Left_Ventricle.ENSG00000260940.1.wgt.RDat	RP4-575N6.5	1	102000000	102000000	0.006811	rs6680048	2.457	rs17125252	-0.00365	3.26	1.645	480	480	blup	0.00591	0.108	-1.56096	0.119	NA	NA	NA	NA	NA
Heart_Left_Ventricle	../WEIGHTS-ALL//Heart_Left_Ventricle/Heart_Left_Ventricle.ENSG00000260941.1.wgt.RDat	LINC00622	1	120000000	120000000	0.048961	rs1923025	2.108	rs10802122	-0.00354	3.02	-0.806	392	3	lasso	-0.00174	0.466	-0.62118	0.534	NA	NA	NA	NA	NA
Heart_Left_Ventricle	../WEIGHTS-ALL//Heart_Left_Ventricle/Heart_Left_Ventricle.ENSG00000260948.1.wgt.RDat	RP11-552M11.8	1	112000000	112000000	0.160507	rs1890548	-3.607	rs1270853	0.117	-5.91	-0.468	612	11	enet	0.113	8.63e-09	0.29652	0.767	NA	NA	NA	NA	NA
Heart_Left_Ventricle	../WEIGHTS-ALL//Heart_Left_Ventricle/Heart_Left_Ventricle.ENSG00000261168.1.wgt.RDat	RP11-68I18.10	1	151000000	151000000	0.119994	rs6688113	-2.543	rs10788798	0.0241	3.65	-0.674	318	3	lasso	0.0223	0.00788	-0.32454	0.746	NA	NA	NA	NA	NA
Heart_Left_Ventricle	../WEIGHTS-ALL//Heart_Left_Ventricle/Heart_Left_Ventricle.ENSG00000261252.1.wgt.RDat	RP11-318L16.6	1	212000000	212000000	0.107599	rs11119813	-3.97	rs3738199	-0.00319	-3.49	-0.332	429	429	blup	0.0181	0.0151	1.05573	0.291	NA	NA	NA	NA	NA
Heart_Left_Ventricle	../WEIGHTS-ALL//Heart_Left_Ventricle/Heart_Left_Ventricle.ENSG00000261349.1.wgt.RDat	RP3-465N24.5	1	25600000	25600000	0.554383	rs35543461	-2.612	rs2375279	0.027	5.39	-1.706	360	48	enet	0.289	6.49e-22	0.0104	0.992	NA	NA	NA	NA	NA
Heart_Left_Ventricle	../WEIGHTS-ALL//Heart_Left_Ventricle/Heart_Left_Ventricle.ENSG00000261662.1.wgt.RDat	RP5-1042I8.7	1	120000000	120000000	0.08522	rs1923025	2.108	rs2282402	0.0216	3.59	1.15	275	2	lasso	0.0116	0.0422	0.88744	0.375	NA	NA	NA	NA	NA
Heart_Left_Ventricle	../WEIGHTS-ALL//Heart_Left_Ventricle/Heart_Left_Ventricle.ENSG00000261716.1.wgt.RDat	RP11-196G18.22	1	150000000	150000000	0.089133	rs626785	2.776	rs12122277	0.0144	3.4	-0.358	120	120	blup	0.00022	0.304	0.39743	0.691	NA	NA	NA	NA	NA
Heart_Left_Ventricle	../WEIGHTS-ALL//Heart_Left_Ventricle/Heart_Left_Ventricle.ENSG00000261737.1.wgt.RDat	RP4-612B15.3	1	87200000	87200000	0.059317	rs12142266	-2.29	rs17129031	-0.0037	-3.04	0.228	392	1	lasso	0.0177	0.0161	-0.228	0.82	NA	NA	NA	NA	NA
Heart_Left_Ventricle	../WEIGHTS-ALL//Heart_Left_Ventricle/Heart_Left_Ventricle.ENSG00000264384.1.wgt.RDat	RN7SL431P	1	154000000	154000000	0.040191	rs7521837	2.432	rs11265122	-0.00343	-2.73	-0.164	325	325	blup	-0.000577	0.359	0.3401	0.734	NA	NA	NA	NA	NA
Heart_Left_Ventricle	../WEIGHTS-ALL//Heart_Left_Ventricle/Heart_Left_Ventricle.ENSG00000266993.1.wgt.RDat	RP4-657D16.3	1	52300000	52300000	0.015447	rs2180768	-2.848	rs4394585	0.0432	3.66	1.866	208	1	lasso	0.0316	0.00194	1.866	0.062	NA	NA	NA	NA	NA
Heart_Left_Ventricle	../WEIGHTS-ALL//Heart_Left_Ventricle/Heart_Left_Ventricle.ENSG00000267885.1.wgt.RDat	FKSG48	1	33400000	33400000	0.168327	rs12126851	2.665	rs1534893	0.155	-6.71	-0.994	305	4	lasso	0.148	3.27e-11	1.0772	0.281	NA	NA	NA	NA	NA
Heart_Left_Ventricle	../WEIGHTS-ALL//Heart_Left_Ventricle/Heart_Left_Ventricle.ENSG00000269113.3.wgt.RDat	TRABD2B	1	48200000	48500000	0.128063	rs12408979	-3.138	rs6673069	0.0306	4.62	1.058	465	465	blup	0.0309	0.00213	1.368	0.171	NA	NA	NA	NA	NA
Heart_Left_Ventricle	../WEIGHTS-ALL//Heart_Left_Ventricle/Heart_Left_Ventricle.ENSG00000269175.1.wgt.RDat	AC093157.1	1	101000000	101000000	0.031339	NA	NA	NA	NA	NA	NA	0	0	enet	0.00045	0.291	NA	NA	NA	NA	NA	NA	NA
Heart_Left_Ventricle	../WEIGHTS-ALL//Heart_Left_Ventricle/Heart_Left_Ventricle.ENSG00000269227.1.wgt.RDat	RP11-345P4.6	1	1610000	1610000	0.238619	rs17776713	3.515	rs6604981	0.15	6.53	-0.935	310	2	lasso	0.138	1.74e-10	-0.90871	0.364	NA	NA	NA	NA	NA
Heart_Left_Ventricle	../WEIGHTS-ALL//Heart_Left_Ventricle/Heart_Left_Ventricle.ENSG00000269554.1.wgt.RDat	AL590822.2	1	2120000	2120000	0.041559	rs4648819	-3.591	rs2503701	-0.00234	2.95	-1.372	379	1	lasso	-0.000289	0.338	-1.372	0.17	NA	NA	NA	NA	NA
Heart_Left_Ventricle	../WEIGHTS-ALL//Heart_Left_Ventricle/Heart_Left_Ventricle.ENSG00000269737.1.wgt.RDat	RP11-345P4.7	1	1600000	1600000	0.46564	rs17776713	3.515	rs6604981	0.22	7.8	-0.935	309	2	lasso	0.214	5.08e-16	-0.87366	0.382	NA	NA	NA	NA	NA
Heart_Left_Ventricle	../WEIGHTS-ALL//Heart_Left_Ventricle/Heart_Left_Ventricle.ENSG00000269887.1.wgt.RDat	RP11-477H21.2	1	165000000	165000000	0.128627	rs2211060	-3.264	rs17379645	-8.38e-06	-3	-1.341	565	12	enet	0.01	0.0544	0.42371	0.672	NA	NA	NA	NA	NA
Heart_Left_Ventricle	../WEIGHTS-ALL//Heart_Left_Ventricle/Heart_Left_Ventricle.ENSG00000269890.1.wgt.RDat	RP5-1139B12.2	1	228000000	228000000	0.004351	rs3738685	-2.706	rs17353018	-0.00351	2.92	-0.915	355	355	blup	-0.000651	0.365	-0.5917	0.554	NA	NA	NA	NA	NA
Heart_Left_Ventricle	../WEIGHTS-ALL//Heart_Left_Ventricle/Heart_Left_Ventricle.ENSG00000269896.1.wgt.RDat	RP4-740C4.6	1	2280000	2280000	0.165414	rs4648819	-3.591	rs2843160	0.0423	4.3	0.1	355	6	lasso	0.0339	0.00135	-0.25736	0.797	NA	NA	NA	NA	NA
Heart_Left_Ventricle	../WEIGHTS-ALL//Heart_Left_Ventricle/Heart_Left_Ventricle.ENSG00000269934.1.wgt.RDat	RP5-1139B12.3	1	228000000	228000000	0.0325	NA	NA	NA	NA	NA	NA	0	0	lasso	0.00827	0.0724	NA	NA	NA	NA	NA	NA	NA
Heart_Left_Ventricle	../WEIGHTS-ALL//Heart_Left_Ventricle/Heart_Left_Ventricle.ENSG00000269996.1.wgt.RDat	RP11-343N15.5	1	121000000	121000000	0.001333	NA	NA	NA	NA	NA	NA	22	0	lasso	-0.000393	0.345	NA	NA	NA	NA	NA	NA	NA
Heart_Left_Ventricle	../WEIGHTS-ALL//Heart_Left_Ventricle/Heart_Left_Ventricle.ENSG00000270009.1.wgt.RDat	RP1-127C7.6	1	184000000	184000000	0.010331	rs3002655	-3.264	rs7520591	0.00296	-3.3	1.254	529	529	blup	0.00139	0.242	-1.45371	0.146	NA	NA	NA	NA	NA
Heart_Left_Ventricle	../WEIGHTS-ALL//Heart_Left_Ventricle/Heart_Left_Ventricle.ENSG00000270040.1.wgt.RDat	RP11-416A14.1	1	39700000	39700000	0.053622	rs364716	2.801	rs4512638	-0.00131	3.13	0.583	377	1	lasso	0.00797	0.0761	0.583	0.56	NA	NA	NA	NA	NA
Heart_Left_Ventricle	../WEIGHTS-ALL//Heart_Left_Ventricle/Heart_Left_Ventricle.ENSG00000270066.2.wgt.RDat	SCARNA2	1	110000000	110000000	0.003953	rs7522157	2.878	rs660240	-0.00364	2.74	0.319	413	413	blup	-0.00215	0.517	0.62592	0.531	NA	NA	NA	NA	NA
Heart_Left_Ventricle	../WEIGHTS-ALL//Heart_Left_Ventricle/Heart_Left_Ventricle.ENSG00000270084.1.wgt.RDat	GAS5-AS1	1	174000000	174000000	0.022953	rs7553539	2.978	rs10489254	-0.00371	-2.75	-0.568	271	4	lasso	0.000681	0.278	1.75684	0.0789	NA	NA	NA	NA	NA
Heart_Left_Ventricle	../WEIGHTS-ALL//Heart_Left_Ventricle/Heart_Left_Ventricle.ENSG00000270172.1.wgt.RDat	RP5-1024G6.8	1	53700000	53700000	0.014266	rs1766643	-2.814	rs2948056	0.00079	2.94	1.951	498	498	blup	0.00333	0.169	0.17816	0.859	NA	NA	NA	NA	NA
Heart_Left_Ventricle	../WEIGHTS-ALL//Heart_Left_Ventricle/Heart_Left_Ventricle.ENSG00000270605.1.wgt.RDat	RP5-1092A3.4	1	28600000	28600000	0.643393	rs6668505	-3.105	rs9508	0.437	-11.05	1.655	257	8	lasso	0.43	6.12e-35	-1.64687	0.0996	NA	NA	NA	NA	NA
Heart_Left_Ventricle	../WEIGHTS-ALL//Heart_Left_Ventricle/Heart_Left_Ventricle.ENSG00000270733.1.wgt.RDat	RP11-231P20.5	1	26600000	26600000	0.017239	rs12079255	2.938	rs10794531	0.00298	3.26	1.372	423	4	lasso	0.00396	0.151	1.25969	0.208	NA	NA	NA	NA	NA
Heart_Left_Ventricle	../WEIGHTS-ALL//Heart_Left_Ventricle/Heart_Left_Ventricle.ENSG00000271200.1.wgt.RDat	RP11-430G17.3	1	62200000	62200000	0.053571	rs12092770	3	rs2782541	-0.00136	3.34	-0.253	485	12	enet	0.00296	0.18	-1.09451	0.274	NA	NA	NA	NA	NA
Heart_Left_Ventricle	../WEIGHTS-ALL//Heart_Left_Ventricle/Heart_Left_Ventricle.ENSG00000271267.1.wgt.RDat	RP11-29H23.7	1	156000000	156000000	0.003277	NA	NA	NA	NA	NA	NA	0	0	lasso	0.00986	0.0558	NA	NA	NA	NA	NA	NA	NA
Heart_Left_Ventricle	../WEIGHTS-ALL//Heart_Left_Ventricle/Heart_Left_Ventricle.ENSG00000271387.1.wgt.RDat	RP11-382D12.2	1	184000000	184000000	0.019988	NA	NA	NA	NA	NA	NA	0	0	enet	0.000854	0.268	NA	NA	NA	NA	NA	NA	NA
Heart_Left_Ventricle	../WEIGHTS-ALL//Heart_Left_Ventricle/Heart_Left_Ventricle.ENSG00000271811.1.wgt.RDat	RP1-79C4.4	1	171000000	171000000	0.211092	rs10919402	-2.346	rs10919449	0.13	6.09	0.722	456	21	enet	0.148	3.04e-11	0.12359	0.902	NA	NA	NA	NA	NA
Heart_Left_Ventricle	../WEIGHTS-ALL//Heart_Left_Ventricle/Heart_Left_Ventricle.ENSG00000271840.1.wgt.RDat	RP1-224A6.9	1	22400000	22400000	0.104598	rs9426785	-2.989	rs2807376	-0.00308	3.51	-0.613	497	3	lasso	-0.00191	0.487	-0.00458	0.996	NA	NA	NA	NA	NA
Heart_Left_Ventricle	../WEIGHTS-ALL//Heart_Left_Ventricle/Heart_Left_Ventricle.ENSG00000271895.1.wgt.RDat	RP4-635E18.8	1	11100000	11100000	0.007508	rs12048262	-3.076	rs1280993	-0.00363	-2.85	2.737	376	2	enet	0.000807	0.271	-1.49897	0.134	NA	NA	NA	NA	NA
Heart_Left_Ventricle	../WEIGHTS-ALL//Heart_Left_Ventricle/Heart_Left_Ventricle.ENSG00000272068.1.wgt.RDat	RP11-284F21.9	1	157000000	157000000	0.018245	rs3748570	2.661	rs12119908	-0.00302	2.83	1.859	449	5	enet	0.00443	0.139	0.67952	0.497	NA	NA	NA	NA	NA
Heart_Left_Ventricle	../WEIGHTS-ALL//Heart_Left_Ventricle/Heart_Left_Ventricle.ENSG00000272091.1.wgt.RDat	RP4-758J24.5	1	54500000	54500000	0.340942	NA	NA	NA	NA	NA	NA	0	0	enet	-0.000416	0.347	NA	NA	NA	NA	NA	NA	NA
Heart_Left_Ventricle	../WEIGHTS-ALL//Heart_Left_Ventricle/Heart_Left_Ventricle.ENSG00000272106.1.wgt.RDat	RP11-345P4.9	1	1550000	1550000	0.424673	rs17776713	3.515	rs4648611	0.203	7.66	-0.412	294	3	lasso	0.208	1.41e-15	-0.30061	0.764	NA	NA	NA	NA	NA
Heart_Left_Ventricle	../WEIGHTS-ALL//Heart_Left_Ventricle/Heart_Left_Ventricle.ENSG00000272153.1.wgt.RDat	RP1-286D6.5	1	3700000	3700000	0.032255	rs868688	2.863	rs12122058	0.00247	-3.45	0.842	471	1	lasso	0.00529	0.12	-0.842	0.4	NA	NA	NA	NA	NA
Heart_Left_Ventricle	../WEIGHTS-ALL//Heart_Left_Ventricle/Heart_Left_Ventricle.ENSG00000272195.1.wgt.RDat	RP11-156E8.1	1	245000000	245000000	0.447742	rs7541784	-2.608	rs2050632	0.423	-10.93	0.496	465	5	lasso	0.414	3.01e-33	-0.53731	0.591	NA	NA	NA	NA	NA
Heart_Left_Ventricle	../WEIGHTS-ALL//Heart_Left_Ventricle/Heart_Left_Ventricle.ENSG00000272198.1.wgt.RDat	RP11-309G3.3	1	181000000	181000000	0.025619	NA	NA	NA	NA	NA	NA	0	0	enet	-0.00333	0.747	NA	NA	NA	NA	NA	NA	NA
Heart_Left_Ventricle	../WEIGHTS-ALL//Heart_Left_Ventricle/Heart_Left_Ventricle.ENSG00000272235.1.wgt.RDat	RP11-22L13.1	1	3220000	3230000	0.09374	rs2842909	-2.863	rs3737589	-0.000269	3.07	-0.482	473	473	blup	0.00213	0.211	-0.52774	0.598	NA	NA	NA	NA	NA
Heart_Left_Ventricle	../WEIGHTS-ALL//Heart_Left_Ventricle/Heart_Left_Ventricle.ENSG00000272405.1.wgt.RDat	RP11-284F21.10	1	157000000	157000000	0.051887	NA	NA	NA	NA	NA	NA	0	0	enet	0.00261	0.192	NA	NA	NA	NA	NA	NA	NA
Heart_Left_Ventricle	../WEIGHTS-ALL//Heart_Left_Ventricle/Heart_Left_Ventricle.ENSG00000272420.1.wgt.RDat	RP4-740C4.7	1	2290000	2300000	0.006331	rs4648819	-3.591	rs16824948	-0.0027	2.8	2.226	357	2	enet	0.00908	0.0634	2.22707	0.0259	NA	NA	NA	NA	NA
Heart_Left_Ventricle	../WEIGHTS-ALL//Heart_Left_Ventricle/Heart_Left_Ventricle.ENSG00000272432.1.wgt.RDat	RP3-465N24.6	1	25600000	25600000	0.053295	rs35543461	-2.612	rs6695069	-0.00371	-2.88	-1.555	352	352	blup	-0.00233	0.542	-1.18432	0.236	NA	NA	NA	NA	NA
Heart_Left_Ventricle	../WEIGHTS-ALL//Heart_Left_Ventricle/Heart_Left_Ventricle.ENSG00000272449.1.wgt.RDat	RP3-395M20.12	1	2480000	2480000	0.017802	NA	NA	NA	NA	NA	NA	0	0	enet	-0.0013	0.421	NA	NA	NA	NA	NA	NA	NA
Heart_Left_Ventricle	../WEIGHTS-ALL//Heart_Left_Ventricle/Heart_Left_Ventricle.ENSG00000272455.1.wgt.RDat	RP4-758J18.13	1	1340000	1350000	0.05692	rs3855955	2.521	rs1810745	0.00255	-3.2	1.015	281	281	blup	0.00889	0.0655	-0.37882	0.705	NA	NA	NA	NA	NA
Heart_Left_Ventricle	../WEIGHTS-ALL//Heart_Left_Ventricle/Heart_Left_Ventricle.ENSG00000272491.1.wgt.RDat	RP5-1024N4.4	1	48700000	48700000	0.363798	rs12408979	-3.138	rs949546	0.298	9.29	0.613	485	7	lasso	0.296	1.54e-22	0.6413	0.521	NA	NA	NA	NA	NA
Heart_Left_Ventricle	../WEIGHTS-ALL//Heart_Left_Ventricle/Heart_Left_Ventricle.ENSG00000272506.1.wgt.RDat	RP4-535B20.4	1	65500000	65500000	0.021458	rs547812	3.076	rs11208589	-0.00031	2.66	1.227	453	453	blup	0.00333	0.169	0.33614	0.737	NA	NA	NA	NA	NA
Heart_Left_Ventricle	../WEIGHTS-ALL//Heart_Left_Ventricle/Heart_Left_Ventricle.ENSG00000272512.1.wgt.RDat	RP11-54O7.17	1	931000	933000	0.02672	rs11586188	2.859	rs2341365	-0.00314	2.99	-0.974	190	190	blup	0.00858	0.0689	-0.03668	0.971	NA	NA	NA	NA	NA
Heart_Left_Ventricle	../WEIGHTS-ALL//Heart_Left_Ventricle/Heart_Left_Ventricle.ENSG00000272645.1.wgt.RDat	RP11-504P24.8	1	224000000	224000000	0.330487	rs3935463	-3	rs2404851	0.18	-7.04	-0.025	337	6	lasso	0.182	1.32e-13	-0.13476	0.893	NA	NA	NA	NA	NA
Heart_Left_Ventricle	../WEIGHTS-ALL//Heart_Left_Ventricle/Heart_Left_Ventricle.ENSG00000272668.1.wgt.RDat	RP11-190A12.8	1	160000000	160000000	0.490917	rs2501331	2.855	rs4133290	0.278	8.71	-0.568	511	7	lasso	0.326	4.9e-25	-0.20422	0.838	NA	NA	NA	NA	NA
Heart_Left_Ventricle	../WEIGHTS-ALL//Heart_Left_Ventricle/Heart_Left_Ventricle.ENSG00000272750.1.wgt.RDat	RP11-378J18.8	1	223000000	223000000	0.297256	rs2291834	4.561	rs17465637	0.202	7.66	4.473	327	6	lasso	0.212	7.32e-16	4.37877	1.19e-05	0	0.013	0	0.004	0.983
Heart_Left_Ventricle	../WEIGHTS-ALL//Heart_Left_Ventricle/Heart_Left_Ventricle.ENSG00000272823.1.wgt.RDat	RP11-295M18.6	1	221000000	221000000	0.200132	rs2453236	-2.683	rs11118622	0.108	6.68	-1.78	402	4	lasso	0.163	2.69e-12	-1.47782	0.139	NA	NA	NA	NA	NA
Heart_Left_Ventricle	../WEIGHTS-ALL//Heart_Left_Ventricle/Heart_Left_Ventricle.ENSG00000272864.1.wgt.RDat	RP11-17E13.2	1	75200000	75200000	0.395499	rs10493544	-3.402	rs6662846	0.226	-8.92	-0.51	377	19	enet	0.318	2.12e-24	0.76932	0.442	NA	NA	NA	NA	NA
Heart_Left_Ventricle	../WEIGHTS-ALL//Heart_Left_Ventricle/Heart_Left_Ventricle.ENSG00000272906.1.wgt.RDat	RP11-533E19.7	1	180000000	180000000	0.083407	rs6704010	3.09	rs357050	0.0262	4.06	0.842	514	15	enet	0.0255	0.00489	-0.13203	0.895	NA	NA	NA	NA	NA
Heart_Left_Ventricle	../WEIGHTS-ALL//Heart_Left_Ventricle/Heart_Left_Ventricle.ENSG00000272971.1.wgt.RDat	RP11-284F21.11	1	157000000	157000000	0.002463	rs3748570	2.661	rs10494305	-0.00228	-2.9	1.282	452	7	enet	0.0026	0.193	-1.54747	0.122	NA	NA	NA	NA	NA
Heart_Left_Ventricle	../WEIGHTS-ALL//Heart_Left_Ventricle/Heart_Left_Ventricle.ENSG00000273002.1.wgt.RDat	RP11-336K24.12	1	156000000	156000000	0.040152	rs822519	2.652	rs35588936	-0.0036	2.94	2.005	285	1	lasso	0.000173	0.307	2.005	0.045	NA	NA	NA	NA	NA
Heart_Left_Ventricle	../WEIGHTS-ALL//Heart_Left_Ventricle/Heart_Left_Ventricle.ENSG00000273026.1.wgt.RDat	RP11-422P24.10	1	154000000	154000000	0.060134	rs7521837	2.432	rs2841102	0.0104	-3.71	0.228	332	332	blup	0.0184	0.0145	0.86859	0.385	NA	NA	NA	NA	NA
Heart_Left_Ventricle	../WEIGHTS-ALL//Heart_Left_Ventricle/Heart_Left_Ventricle.ENSG00000273058.1.wgt.RDat	RP11-385F5.5	1	237000000	237000000	0.01232	rs1652230	3.239	rs12136869	0.047	-4.03	0.332	641	1	lasso	0.00759	0.0812	-0.332	0.74	NA	NA	NA	NA	NA
Heart_Left_Ventricle	../WEIGHTS-ALL//Heart_Left_Ventricle/Heart_Left_Ventricle.ENSG00000273129.1.wgt.RDat	RP5-973M2.2	1	187000000	187000000	0.003731	rs12746200	2.346	rs2179911	0.0343	3.41	-0.013	383	1	lasso	0.0261	0.00443	-0.013	0.99	NA	NA	NA	NA	NA
Heart_Left_Ventricle	../WEIGHTS-ALL//Heart_Left_Ventricle/Heart_Left_Ventricle.ENSG00000273131.1.wgt.RDat	RP6-42F4.1	1	121000000	121000000	0.027478	rs12121447	2.054	rs4659247	-0.00315	2.58	-0.138	168	1	lasso	0.00301	0.179	-0.138	0.89	NA	NA	NA	NA	NA
Heart_Left_Ventricle	../WEIGHTS-ALL//Heart_Left_Ventricle/Heart_Left_Ventricle.ENSG00000273175.1.wgt.RDat	RP11-11N7.4	1	245000000	245000000	0.07682	rs7541784	-2.608	rs632676	-3.36e-05	3.36	1.514	419	419	blup	0.0025	0.196	-0.48642	0.627	NA	NA	NA	NA	NA
Heart_Left_Ventricle	../WEIGHTS-ALL//Heart_Left_Ventricle/Heart_Left_Ventricle.ENSG00000273373.1.wgt.RDat	RP5-1074L1.4	1	111000000	111000000	0.075944	rs12023354	3.607	rs597175	0.0388	4.38	0.319	567	4	lasso	0.0201	0.0111	0.41182	0.68	NA	NA	NA	NA	NA
Heart_Left_Ventricle	../WEIGHTS-ALL//Heart_Left_Ventricle/Heart_Left_Ventricle.ENSG00000273382.1.wgt.RDat	RP5-1065J22.8	1	110000000	110000000	0.033423	rs7522157	2.878	rs12066799	-0.003	-3.05	1.08	411	411	blup	-0.00148	0.438	1.07012	0.285	NA	NA	NA	NA	NA
Heart_Left_Ventricle	../WEIGHTS-ALL//Heart_Left_Ventricle/Heart_Left_Ventricle.ENSG00000273416.1.wgt.RDat	RP4-597N16.4	1	235000000	235000000	0.137078	rs11588636	-2.432	rs2802953	0.0197	-3.83	0.954	421	2	lasso	0.00456	0.136	-0.78381	0.433	NA	NA	NA	NA	NA
Heart_Left_Ventricle	../WEIGHTS-ALL//Heart_Left_Ventricle/Heart_Left_Ventricle.ENSG00000273478.1.wgt.RDat	RP11-465N4.5	1	202000000	202000000	0.02004	NA	NA	NA	NA	NA	NA	0	0	enet	0.0265	0.00417	NA	NA	NA	NA	NA	NA	NA
Heart_Left_Ventricle	../WEIGHTS-ALL//Heart_Left_Ventricle/Heart_Left_Ventricle.ENSG00000273483.1.wgt.RDat	RP4-671G15.2	1	113000000	113000000	0.012726	rs6537741	2.753	rs7551793	0.00564	-2.76	0.482	373	1	lasso	0.0278	0.00342	-0.482	0.63	NA	NA	NA	NA	NA
Heart_Left_Ventricle	../WEIGHTS-ALL//Heart_Left_Ventricle/Heart_Left_Ventricle.ENSG00000273487.1.wgt.RDat	RP4-621B10.8	1	92700000	92700000	0.003091	rs7536947	2.669	rs6693438	-0.00368	2.9	-0.643	382	1	lasso	0.00845	0.0704	-0.643	0.52	NA	NA	NA	NA	NA
Heart_Left_Ventricle	../WEIGHTS-ALL//Heart_Left_Ventricle/Heart_Left_Ventricle.ENSG00000003137.4.wgt.RDat	CYP26B1	2	72400000	72400000	0.088012	rs2114811	-2.54	rs11684409	0.0109	3.58	0.598	346	2	enet	-0.00305	0.674	0.379919	0.704	NA	NA	NA	NA	NA
Heart_Left_Ventricle	../WEIGHTS-ALL//Heart_Left_Ventricle/Heart_Left_Ventricle.ENSG00000003400.10.wgt.RDat	CASP10	2	202000000	202000000	0.089632	rs3815501	-2.6	rs2293554	-0.00135	-3.08	0.628	356	356	blup	0.02	0.0112	0.317165	0.751	NA	NA	NA	NA	NA
Heart_Left_Ventricle	../WEIGHTS-ALL//Heart_Left_Ventricle/Heart_Left_Ventricle.ENSG00000003402.15.wgt.RDat	CFLAR	2	202000000	202000000	0.010889	rs3815501	-2.6	rs3769825	0.000195	-3.52	-1.476	380	2	lasso	0.0217	0.00868	1.44742	0.148	NA	NA	NA	NA	NA
Heart_Left_Ventricle	../WEIGHTS-ALL//Heart_Left_Ventricle/Heart_Left_Ventricle.ENSG00000003436.10.wgt.RDat	TFPI	2	188000000	188000000	0.431766	rs1881286	2.83	rs10153820	0.167	-7.72	-0.613	268	6	enet	0.206	2.12e-15	0.597665	0.55	NA	NA	NA	NA	NA
Heart_Left_Ventricle	../WEIGHTS-ALL//Heart_Left_Ventricle/Heart_Left_Ventricle.ENSG00000005436.9.wgt.RDat	GCFC2	2	75900000	75900000	0.230109	rs11675652	-3.62	rs17011637	0.168	7.26	-0.806	529	6	lasso	0.169	1.08e-12	-0.809367	0.418	NA	NA	NA	NA	NA
Heart_Left_Ventricle	../WEIGHTS-ALL//Heart_Left_Ventricle/Heart_Left_Ventricle.ENSG00000005448.12.wgt.RDat	WDR54	2	74600000	74700000	0.007694	rs28362967	2.31	rs2021753	0.0117	3.42	0.279	384	1	lasso	0.00258	0.193	0.279	0.78	NA	NA	NA	NA	NA
Heart_Left_Ventricle	../WEIGHTS-ALL//Heart_Left_Ventricle/Heart_Left_Ventricle.ENSG00000006607.9.wgt.RDat	FARP2	2	242000000	242000000	0.254526	rs12695032	3.26	rs4675812	0.037	-5.08	-1.67	373	373	blup	0.121	2.33e-09	1.2475	0.212	NA	NA	NA	NA	NA
Heart_Left_Ventricle	../WEIGHTS-ALL//Heart_Left_Ventricle/Heart_Left_Ventricle.ENSG00000008869.7.wgt.RDat	HEATR5B	2	37200000	37300000	0.012719	NA	NA	NA	NA	NA	NA	0	0	enet	-0.000361	0.343	NA	NA	NA	NA	NA	NA	NA
Heart_Left_Ventricle	../WEIGHTS-ALL//Heart_Left_Ventricle/Heart_Left_Ventricle.ENSG00000011523.9.wgt.RDat	CEP68	2	65300000	65300000	0.464093	rs7601027	3.22	rs1009358	0.343	-9.69	-1.254	428	10	lasso	0.322	1.07e-24	1.20759	0.227	NA	NA	NA	NA	NA
Heart_Left_Ventricle	../WEIGHTS-ALL//Heart_Left_Ventricle/Heart_Left_Ventricle.ENSG00000011566.10.wgt.RDat	MAP4K3	2	39500000	39700000	0.051835	rs17023994	2.54	rs887969	0.0113	3.39	-0.739	326	326	blup	0.00133	0.244	-0.644772	0.519	NA	NA	NA	NA	NA
Heart_Left_Ventricle	../WEIGHTS-ALL//Heart_Left_Ventricle/Heart_Left_Ventricle.ENSG00000013016.10.wgt.RDat	EHD3	2	31500000	31500000	0.137292	NA	NA	NA	NA	NA	NA	565	0	lasso	0.0533	7.42e-05	NA	NA	NA	NA	NA	NA	NA
Heart_Left_Ventricle	../WEIGHTS-ALL//Heart_Left_Ventricle/Heart_Left_Ventricle.ENSG00000018280.12.wgt.RDat	SLC11A1	2	219000000	219000000	0.140891	rs897877	3.72	rs10175708	0.00396	-3.17	-2.097	391	391	blup	0.0118	0.041	0.52213	0.602	NA	NA	NA	NA	NA
Heart_Left_Ventricle	../WEIGHTS-ALL//Heart_Left_Ventricle/Heart_Left_Ventricle.ENSG00000018510.8.wgt.RDat	AGPS	2	178000000	178000000	0.06506	rs10189134	-3.36	rs13034781	0.034	4.29	1.995	460	3	lasso	0.0439	0.000303	1.50186	0.133	NA	NA	NA	NA	NA
Heart_Left_Ventricle	../WEIGHTS-ALL//Heart_Left_Ventricle/Heart_Left_Ventricle.ENSG00000018699.7.wgt.RDat	TTC27	2	32900000	33000000	0.45816	rs7583121	2.85	rs13029809	0.193	-7.72	1.44	426	14	lasso	0.219	2.15e-16	-1.08731	0.277	NA	NA	NA	NA	NA
Heart_Left_Ventricle	../WEIGHTS-ALL//Heart_Left_Ventricle/Heart_Left_Ventricle.ENSG00000019169.9.wgt.RDat	MARCO	2	120000000	120000000	0.092207	rs3731611	2.31	rs4491733	0.0314	-4.28	-0.659	530	3	lasso	0.0214	0.00906	1.0876	0.277	NA	NA	NA	NA	NA
Heart_Left_Ventricle	../WEIGHTS-ALL//Heart_Left_Ventricle/Heart_Left_Ventricle.ENSG00000021574.7.wgt.RDat	SPAST	2	32300000	32400000	0.027609	rs17011993	2.31	rs7574910	0.000608	3.07	-1.598	266	266	blup	0.00961	0.0582	-1.27673	0.202	NA	NA	NA	NA	NA
Heart_Left_Ventricle	../WEIGHTS-ALL//Heart_Left_Ventricle/Heart_Left_Ventricle.ENSG00000021826.10.wgt.RDat	CPS1	2	211000000	212000000	0.105413	rs6727826	2.59	rs12474078	0.0507	4.97	-1.126	346	3	lasso	0.0378	0.000756	-1.04026	0.298	NA	NA	NA	NA	NA
Heart_Left_Ventricle	../WEIGHTS-ALL//Heart_Left_Ventricle/Heart_Left_Ventricle.ENSG00000023228.9.wgt.RDat	NDUFS1	2	207000000	207000000	0.056347	rs17288678	2.73	rs6718656	0.00847	-3.52	0.176	420	4	lasso	0.000313	0.299	-0.116218	0.907	NA	NA	NA	NA	NA
Heart_Left_Ventricle	../WEIGHTS-ALL//Heart_Left_Ventricle/Heart_Left_Ventricle.ENSG00000028116.12.wgt.RDat	VRK2	2	58100000	58400000	0.032136	rs11684106	-3.14	rs13411119	-0.00371	-3.04	0.138	382	2	lasso	0.0143	0.0272	-0.171524	0.864	NA	NA	NA	NA	NA
Heart_Left_Ventricle	../WEIGHTS-ALL//Heart_Left_Ventricle/Heart_Left_Ventricle.ENSG00000030419.12.wgt.RDat	IKZF2	2	214000000	214000000	0.037937	NA	NA	NA	NA	NA	NA	0	0	enet	0.0109	0.0474	NA	NA	NA	NA	NA	NA	NA
Heart_Left_Ventricle	../WEIGHTS-ALL//Heart_Left_Ventricle/Heart_Left_Ventricle.ENSG00000035115.17.wgt.RDat	SH3YL1	2	218000	266000	0.364013	rs12714414	3.79	rs2290911	0.23	8.35	-0.598	374	7	lasso	0.241	4.34e-18	-0.295714	0.767	NA	NA	NA	NA	NA
Heart_Left_Ventricle	../WEIGHTS-ALL//Heart_Left_Ventricle/Heart_Left_Ventricle.ENSG00000035141.3.wgt.RDat	FAM136A	2	70500000	70500000	0.148999	rs6711824	-2.75	rs1382457	0.0426	-5.11	1.598	463	19	enet	0.0603	2.58e-05	-1.4726	0.141	NA	NA	NA	NA	NA
Heart_Left_Ventricle	../WEIGHTS-ALL//Heart_Left_Ventricle/Heart_Left_Ventricle.ENSG00000040933.11.wgt.RDat	INPP4A	2	99100000	99200000	0.033249	rs13418293	-3.05	rs2278211	0.00821	-3.43	1.372	316	316	blup	0.00233	0.203	-1.31468	0.189	NA	NA	NA	NA	NA
Heart_Left_Ventricle	../WEIGHTS-ALL//Heart_Left_Ventricle/Heart_Left_Ventricle.ENSG00000042493.11.wgt.RDat	CAPG	2	85600000	85600000	0.127598	rs14976	-3.26	rs3770102	0.0222	4.73	0.215	459	14	enet	0.0566	4.53e-05	0.671459	0.502	NA	NA	NA	NA	NA
Heart_Left_Ventricle	../WEIGHTS-ALL//Heart_Left_Ventricle/Heart_Left_Ventricle.ENSG00000048991.12.wgt.RDat	R3HDM1	2	136000000	136000000	0.021383	rs16831447	3.69	rs17329834	0.0371	3.66	2.346	240	2	lasso	0.0138	0.0297	2.34532	0.019	NA	NA	NA	NA	NA
Heart_Left_Ventricle	../WEIGHTS-ALL//Heart_Left_Ventricle/Heart_Left_Ventricle.ENSG00000049323.11.wgt.RDat	LTBP1	2	33200000	33600000	0.137553	rs7583121	2.85	rs2123917	-0.0037	-2.81	0.266	490	46	enet	0.0124	0.0371	0.966597	0.334	NA	NA	NA	NA	NA
Heart_Left_Ventricle	../WEIGHTS-ALL//Heart_Left_Ventricle/Heart_Left_Ventricle.ENSG00000054219.9.wgt.RDat	LY75	2	161000000	161000000	0.322396	rs7425274	-3.46	rs6432570	0.227	-8.19	0.915	445	19	enet	0.226	6.23e-17	-1.23946	0.215	NA	NA	NA	NA	NA
Heart_Left_Ventricle	../WEIGHTS-ALL//Heart_Left_Ventricle/Heart_Left_Ventricle.ENSG00000054356.9.wgt.RDat	PTPRN	2	220000000	220000000	0.052574	NA	NA	NA	NA	NA	NA	0	0	enet	-0.00343	0.78	NA	NA	NA	NA	NA	NA	NA
Heart_Left_Ventricle	../WEIGHTS-ALL//Heart_Left_Ventricle/Heart_Left_Ventricle.ENSG00000055332.12.wgt.RDat	EIF2AK2	2	37300000	37400000	0.046742	rs12469082	-3.24	rs6544073	-0.00135	-2.86	0.706	516	18	enet	0.013	0.0337	1.23329	0.217	NA	NA	NA	NA	NA
Heart_Left_Ventricle	../WEIGHTS-ALL//Heart_Left_Ventricle/Heart_Left_Ventricle.ENSG00000055813.5.wgt.RDat	CCDC85A	2	56400000	56600000	0.002309	rs4671268	-2.75	rs7602551	-0.00355	3.1	0.151	475	1	lasso	0.000781	0.272	0.151	0.88	NA	NA	NA	NA	NA
Heart_Left_Ventricle	../WEIGHTS-ALL//Heart_Left_Ventricle/Heart_Left_Ventricle.ENSG00000055917.11.wgt.RDat	PUM2	2	20400000	20600000	0.010757	NA	NA	NA	NA	NA	NA	0	0	enet	-0.00111	0.403	NA	NA	NA	NA	NA	NA	NA
Heart_Left_Ventricle	../WEIGHTS-ALL//Heart_Left_Ventricle/Heart_Left_Ventricle.ENSG00000061676.10.wgt.RDat	NCKAP1	2	184000000	184000000	0.100886	rs2368335	-3.26	rs9333280	0.0468	-3.72	-0.86	387	2	lasso	0.028	0.00332	0.884513	0.376	NA	NA	NA	NA	NA
Heart_Left_Ventricle	../WEIGHTS-ALL//Heart_Left_Ventricle/Heart_Left_Ventricle.ENSG00000063660.4.wgt.RDat	GPC1	2	241000000	241000000	0.229132	rs3732339	3.34	rs12695014	0.0228	-4.42	0.1	541	541	blup	0.0501	0.000119	2.11236	0.0347	NA	NA	NA	NA	NA
Heart_Left_Ventricle	../WEIGHTS-ALL//Heart_Left_Ventricle/Heart_Left_Ventricle.ENSG00000064012.17.wgt.RDat	CASP8	2	202000000	202000000	0.270086	rs3815501	-2.6	rs10931936	0.0841	-5.18	-0.482	355	355	blup	0.105	2.75e-08	0.925017	0.355	NA	NA	NA	NA	NA
Heart_Left_Ventricle	../WEIGHTS-ALL//Heart_Left_Ventricle/Heart_Left_Ventricle.ENSG00000064933.12.wgt.RDat	PMS1	2	191000000	191000000	0.074746	rs291408	1.94	rs16831873	0.045	4.75	-0.496	315	2	lasso	0.0324	0.00172	-0.551947	0.581	NA	NA	NA	NA	NA
Heart_Left_Ventricle	../WEIGHTS-ALL//Heart_Left_Ventricle/Heart_Left_Ventricle.ENSG00000065802.7.wgt.RDat	ASB1	2	239000000	239000000	0.132809	rs6720396	-2.76	rs6728391	-0.00142	3.65	0.279	431	431	blup	0.0108	0.048	-0.93562	0.349	NA	NA	NA	NA	NA
Heart_Left_Ventricle	../WEIGHTS-ALL//Heart_Left_Ventricle/Heart_Left_Ventricle.ENSG00000066248.10.wgt.RDat	NGEF	2	234000000	234000000	0.075002	rs2276560	-2.89	rs2675960	0.109	5.55	0.228	457	1	lasso	0.104	3.5e-08	0.228	0.82	NA	NA	NA	NA	NA
Heart_Left_Ventricle	../WEIGHTS-ALL//Heart_Left_Ventricle/Heart_Left_Ventricle.ENSG00000067066.12.wgt.RDat	SP100	2	231000000	231000000	0.105853	rs1678198	-3	rs2396758	0.0156	-3.47	-0.674	505	2	lasso	0.00647	0.0979	-0.033312	0.973	NA	NA	NA	NA	NA
Heart_Left_Ventricle	../WEIGHTS-ALL//Heart_Left_Ventricle/Heart_Left_Ventricle.ENSG00000068654.11.wgt.RDat	POLR1A	2	86200000	86300000	0.296571	rs12151621	-3.22	rs1991106	0.218	-8.08	0.524	459	6	lasso	0.206	2.33e-15	-0.46568	0.641	NA	NA	NA	NA	NA
Heart_Left_Ventricle	../WEIGHTS-ALL//Heart_Left_Ventricle/Heart_Left_Ventricle.ENSG00000068697.6.wgt.RDat	LAPTM4A	2	20200000	20300000	0.035961	rs2289084	3.08	rs6709349	-0.00359	3.31	0.126	607	3	lasso	-0.00266	0.594	-0.231793	0.817	NA	NA	NA	NA	NA
Heart_Left_Ventricle	../WEIGHTS-ALL//Heart_Left_Ventricle/Heart_Left_Ventricle.ENSG00000068784.8.wgt.RDat	SRBD1	2	45600000	45800000	0.070793	rs17033049	2.97	rs7558188	0.0159	-4.02	-2.807	677	677	blup	4.14e-05	0.316	2.25262	0.0243	NA	NA	NA	NA	NA
Heart_Left_Ventricle	../WEIGHTS-ALL//Heart_Left_Ventricle/Heart_Left_Ventricle.ENSG00000068912.9.wgt.RDat	ERLEC1	2	54000000	54000000	0.029182	rs805416	3.47	rs17522496	0.0409	-4.3	0.05	476	2	lasso	0.0208	0.0099	-0.368867	0.712	NA	NA	NA	NA	NA
Heart_Left_Ventricle	../WEIGHTS-ALL//Heart_Left_Ventricle/Heart_Left_Ventricle.ENSG00000071051.9.wgt.RDat	NCK2	2	106000000	107000000	0.084337	NA	NA	NA	NA	NA	NA	0	0	enet	0.00425	0.143	NA	NA	NA	NA	NA	NA	NA
Heart_Left_Ventricle	../WEIGHTS-ALL//Heart_Left_Ventricle/Heart_Left_Ventricle.ENSG00000071054.11.wgt.RDat	MAP4K4	2	102000000	103000000	0.088427	rs3917296	3.22	rs6543094	0.0531	-4.7	1.2	425	4	lasso	0.0515	9.73e-05	-0.979078	0.328	NA	NA	NA	NA	NA
Heart_Left_Ventricle	../WEIGHTS-ALL//Heart_Left_Ventricle/Heart_Left_Ventricle.ENSG00000071082.6.wgt.RDat	RPL31	2	102000000	102000000	0.011493	NA	NA	NA	NA	NA	NA	0	0	enet	0.00415	0.146	NA	NA	NA	NA	NA	NA	NA
Heart_Left_Ventricle	../WEIGHTS-ALL//Heart_Left_Ventricle/Heart_Left_Ventricle.ENSG00000071575.7.wgt.RDat	TRIB2	2	12900000	12900000	0.102001	rs16859980	2.85	rs2059428	0.0226	3.86	0.722	464	464	blup	0.0209	0.00977	0.010366	0.992	NA	NA	NA	NA	NA
Heart_Left_Ventricle	../WEIGHTS-ALL//Heart_Left_Ventricle/Heart_Left_Ventricle.ENSG00000071967.7.wgt.RDat	CYBRD1	2	172000000	172000000	0.521737	rs6433322	-2.71	rs3821083	0.295	-9.03	0.253	357	11	enet	0.357	7.93e-28	-1.08158	0.279	NA	NA	NA	NA	NA
Heart_Left_Ventricle	../WEIGHTS-ALL//Heart_Left_Ventricle/Heart_Left_Ventricle.ENSG00000072163.14.wgt.RDat	LIMS2	2	128000000	128000000	0.134986	rs13021001	2.51	rs13413852	0.00113	-3.23	0.385	368	2	enet	0.00432	0.142	-0.839931	0.401	NA	NA	NA	NA	NA
Heart_Left_Ventricle	../WEIGHTS-ALL//Heart_Left_Ventricle/Heart_Left_Ventricle.ENSG00000072195.10.wgt.RDat	SPEG	2	220000000	220000000	0.018526	rs1549377	-3.36	rs17574343	0.00328	2.78	-0.994	461	461	blup	-0.0028	0.62	-2.0899	0.0366	NA	NA	NA	NA	NA
Heart_Left_Ventricle	../WEIGHTS-ALL//Heart_Left_Ventricle/Heart_Left_Ventricle.ENSG00000073737.12.wgt.RDat	DHRS9	2	170000000	170000000	0.061829	NA	NA	NA	NA	NA	NA	0	0	enet	0.00867	0.0678	NA	NA	NA	NA	NA	NA	NA
Heart_Left_Ventricle	../WEIGHTS-ALL//Heart_Left_Ventricle/Heart_Left_Ventricle.ENSG00000074054.13.wgt.RDat	CLASP1	2	122000000	122000000	0.066494	rs882759	-2.58	rs12052707	-0.00289	3.1	1.2	319	3	lasso	0.00243	0.199	1.72229	0.085	NA	NA	NA	NA	NA
Heart_Left_Ventricle	../WEIGHTS-ALL//Heart_Left_Ventricle/Heart_Left_Ventricle.ENSG00000075340.18.wgt.RDat	ADD2	2	70800000	71000000	0.263463	rs417263	-4.36	rs12621522	0.0752	4.9	-1.08	557	557	blup	0.0868	4.75e-07	-1.4343	0.151	NA	NA	NA	NA	NA
Heart_Left_Ventricle	../WEIGHTS-ALL//Heart_Left_Ventricle/Heart_Left_Ventricle.ENSG00000075568.12.wgt.RDat	TMEM131	2	98400000	98600000	0.028953	rs13418293	-3.05	rs7570009	0.00407	3.12	-2.387	254	6	enet	-0.0005	0.353	-2.48132	0.0131	NA	NA	NA	NA	NA
Heart_Left_Ventricle	../WEIGHTS-ALL//Heart_Left_Ventricle/Heart_Left_Ventricle.ENSG00000075884.8.wgt.RDat	ARHGAP15	2	144000000	145000000	0.175875	rs12105739	-3.16	rs7608859	0.104	-5.69	1.757	377	7	lasso	0.0994	6.8e-08	-1.92727	0.0539	NA	NA	NA	NA	NA
Heart_Left_Ventricle	../WEIGHTS-ALL//Heart_Left_Ventricle/Heart_Left_Ventricle.ENSG00000075886.10.wgt.RDat	TUBA3D	2	132000000	132000000	0.309695	rs7565352	2.11	rs16856655	0.0653	-5.53	-0.539	169	169	blup	0.139	1.35e-10	0.372704	0.709	NA	NA	NA	NA	NA
Heart_Left_Ventricle	../WEIGHTS-ALL//Heart_Left_Ventricle/Heart_Left_Ventricle.ENSG00000076003.4.wgt.RDat	MCM6	2	137000000	137000000	0.172961	rs4953951	3.3	rs6430612	0.0284	-4.39	0.974	276	276	blup	0.0606	2.49e-05	1.51062	0.131	NA	NA	NA	NA	NA
Heart_Left_Ventricle	../WEIGHTS-ALL//Heart_Left_Ventricle/Heart_Left_Ventricle.ENSG00000077044.5.wgt.RDat	DGKD	2	234000000	234000000	0.042295	rs2302154	2.84	rs13391864	0.0144	-3.6	0.113	633	3	lasso	0.00729	0.0854	-0.307566	0.758	NA	NA	NA	NA	NA
Heart_Left_Ventricle	../WEIGHTS-ALL//Heart_Left_Ventricle/Heart_Left_Ventricle.ENSG00000077380.11.wgt.RDat	DYNC1I2	2	173000000	173000000	0.063823	rs6433322	-2.71	rs6731562	0.00738	-3.43	1.951	380	380	blup	0.00845	0.0703	-2.62893	0.00857	NA	NA	NA	NA	NA
Heart_Left_Ventricle	../WEIGHTS-ALL//Heart_Left_Ventricle/Heart_Left_Ventricle.ENSG00000078018.15.wgt.RDat	MAP2	2	210000000	211000000	0.025061	NA	NA	NA	NA	NA	NA	0	0	enet	0.0194	0.0124	NA	NA	NA	NA	NA	NA	NA
Heart_Left_Ventricle	../WEIGHTS-ALL//Heart_Left_Ventricle/Heart_Left_Ventricle.ENSG00000079150.13.wgt.RDat	FKBP7	2	179000000	179000000	0.1804	rs1873164	8.28	rs1559908	0.0621	5.67	6.094	464	14	enet	0.0892	3.29e-07	6.89748	5.29e-12	0	0	0.003	0.996	0
Heart_Left_Ventricle	../WEIGHTS-ALL//Heart_Left_Ventricle/Heart_Left_Ventricle.ENSG00000079246.11.wgt.RDat	XRCC5	2	217000000	217000000	0.141775	rs1519014	-2.61	rs828910	0.00701	-4	-0.412	510	17	enet	0.01	0.0543	0.437454	0.662	NA	NA	NA	NA	NA
Heart_Left_Ventricle	../WEIGHTS-ALL//Heart_Left_Ventricle/Heart_Left_Ventricle.ENSG00000079263.14.wgt.RDat	SP140	2	231000000	231000000	0.231168	rs1678198	-3	rs4973306	0.0764	5.16	1.015	463	36	enet	0.12	2.67e-09	0.72244	0.47	NA	NA	NA	NA	NA
Heart_Left_Ventricle	../WEIGHTS-ALL//Heart_Left_Ventricle/Heart_Left_Ventricle.ENSG00000079308.12.wgt.RDat	TNS1	2	219000000	219000000	0.004264	rs897877	3.72	rs17462354	-0.00371	3.01	0.279	451	1	lasso	0.00166	0.23	0.279	0.78	NA	NA	NA	NA	NA
Heart_Left_Ventricle	../WEIGHTS-ALL//Heart_Left_Ventricle/Heart_Left_Ventricle.ENSG00000079785.10.wgt.RDat	DDX1	2	15700000	15800000	0.407447	rs6706117	2.51	rs10153729	0.285	-8.84	1.126	487	15	enet	0.265	6.28e-20	-0.883677	0.377	NA	NA	NA	NA	NA
Heart_Left_Ventricle	../WEIGHTS-ALL//Heart_Left_Ventricle/Heart_Left_Ventricle.ENSG00000080293.5.wgt.RDat	SCTR	2	120000000	120000000	0.104648	rs11892959	-2.05	rs6750751	0.0566	4.64	-0.51	410	2	lasso	0.0452	0.00025	-0.399846	0.689	NA	NA	NA	NA	NA
Heart_Left_Ventricle	../WEIGHTS-ALL//Heart_Left_Ventricle/Heart_Left_Ventricle.ENSG00000080345.13.wgt.RDat	RIF1	2	152000000	152000000	0.1686	rs10186482	-2.68	rs2444256	0.104	-5.53	1.751	402	5	lasso	0.0891	3.34e-07	-2.1664	0.0303	NA	NA	NA	NA	NA
Heart_Left_Ventricle	../WEIGHTS-ALL//Heart_Left_Ventricle/Heart_Left_Ventricle.ENSG00000081052.10.wgt.RDat	COL4A4	2	228000000	228000000	0.006545	NA	NA	NA	NA	NA	NA	520	0	lasso	0.0018	0.224	NA	NA	NA	NA	NA	NA	NA
Heart_Left_Ventricle	../WEIGHTS-ALL//Heart_Left_Ventricle/Heart_Left_Ventricle.ENSG00000081320.6.wgt.RDat	STK17B	2	197000000	197000000	0.136981	rs17363011	-2.61	rs13006360	-0.00365	4.22	0.1	371	371	blup	0.0304	0.00232	0.814125	0.416	NA	NA	NA	NA	NA
Heart_Left_Ventricle	../WEIGHTS-ALL//Heart_Left_Ventricle/Heart_Left_Ventricle.ENSG00000082146.8.wgt.RDat	STRADB	2	202000000	202000000	0.049534	rs2072504	-2.17	rs9288318	0.0138	3.87	-1.08	353	353	blup	0.0101	0.054	-0.89865	0.369	NA	NA	NA	NA	NA
Heart_Left_Ventricle	../WEIGHTS-ALL//Heart_Left_Ventricle/Heart_Left_Ventricle.ENSG00000082153.13.wgt.RDat	BZW1	2	202000000	202000000	0.023702	rs7605146	-4.2	rs13401994	-0.000753	-3.17	-0.025	475	475	blup	-0.0022	0.523	-2.17608	0.0295	NA	NA	NA	NA	NA
Heart_Left_Ventricle	../WEIGHTS-ALL//Heart_Left_Ventricle/Heart_Left_Ventricle.ENSG00000082258.8.wgt.RDat	CCNT2	2	136000000	136000000	0.183435	rs16831447	3.69	rs1942052	0.156	6.69	-0.358	372	1	lasso	0.14	1.24e-10	-0.358	0.72	NA	NA	NA	NA	NA
Heart_Left_Ventricle	../WEIGHTS-ALL//Heart_Left_Ventricle/Heart_Left_Ventricle.ENSG00000082438.11.wgt.RDat	COBLL1	2	166000000	166000000	0.135361	rs7600082	-2.74	rs1454407	0.013	-3.71	-0.482	379	379	blup	0.0162	0.0204	0.352269	0.725	NA	NA	NA	NA	NA
Heart_Left_Ventricle	../WEIGHTS-ALL//Heart_Left_Ventricle/Heart_Left_Ventricle.ENSG00000084674.9.wgt.RDat	APOB	2	21200000	21300000	0.3389	rs11695134	-3.52	rs588245	0.254	8.67	2.742	425	20	enet	0.287	1.03e-21	2.6633	0.00774	NA	NA	NA	NA	NA
Heart_Left_Ventricle	../WEIGHTS-ALL//Heart_Left_Ventricle/Heart_Left_Ventricle.ENSG00000084676.11.wgt.RDat	NCOA1	2	24700000	25000000	0.010071	NA	NA	NA	NA	NA	NA	0	0	lasso	0.0207	0.0102	NA	NA	NA	NA	NA	NA	NA
Heart_Left_Ventricle	../WEIGHTS-ALL//Heart_Left_Ventricle/Heart_Left_Ventricle.ENSG00000084710.9.wgt.RDat	EFR3B	2	25300000	25400000	0.031849	rs17046513	2.09	rs546217	0.00538	3.06	-0.659	336	4	lasso	0.00147	0.238	-0.934573	0.35	NA	NA	NA	NA	NA
Heart_Left_Ventricle	../WEIGHTS-ALL//Heart_Left_Ventricle/Heart_Left_Ventricle.ENSG00000084731.9.wgt.RDat	KIF3C	2	26100000	26200000	0.005737	rs35324955	2.77	rs17047211	-0.00367	2.77	-1.762	285	1	lasso	0.00725	0.0859	-1.762	0.0781	NA	NA	NA	NA	NA
Heart_Left_Ventricle	../WEIGHTS-ALL//Heart_Left_Ventricle/Heart_Left_Ventricle.ENSG00000084754.6.wgt.RDat	HADHA	2	26400000	26500000	0.059558	rs1554481	-2.73	rs1009221	-0.00129	-3.26	1.985	348	348	blup	0.00129	0.246	0.170011	0.865	NA	NA	NA	NA	NA
Heart_Left_Ventricle	../WEIGHTS-ALL//Heart_Left_Ventricle/Heart_Left_Ventricle.ENSG00000084764.6.wgt.RDat	MAPRE3	2	27200000	27300000	0.050062	rs1728918	3.1	rs3769137	0.016	3.93	0.789	361	30	enet	0.0166	0.0192	-0.246767	0.805	NA	NA	NA	NA	NA
Heart_Left_Ventricle	../WEIGHTS-ALL//Heart_Left_Ventricle/Heart_Left_Ventricle.ENSG00000084774.9.wgt.RDat	CAD	2	27400000	27500000	0.193333	rs780093	4.49	rs1122227	0.0144	-4.17	-1.2	313	313	blup	0.0492	0.000136	0.670815	0.502	NA	NA	NA	NA	NA
Heart_Left_Ventricle	../WEIGHTS-ALL//Heart_Left_Ventricle/Heart_Left_Ventricle.ENSG00000085449.10.wgt.RDat	WDFY1	2	225000000	225000000	0.019538	NA	NA	NA	NA	NA	NA	0	0	enet	0.00499	0.126	NA	NA	NA	NA	NA	NA	NA
Heart_Left_Ventricle	../WEIGHTS-ALL//Heart_Left_Ventricle/Heart_Left_Ventricle.ENSG00000085760.10.wgt.RDat	MTIF2	2	55500000	55500000	0.158862	rs2968821	3.35	rs2920851	0.0436	3.66	1.036	492	4	lasso	0.0118	0.041	0.807282	0.42	NA	NA	NA	NA	NA
Heart_Left_Ventricle	../WEIGHTS-ALL//Heart_Left_Ventricle/Heart_Left_Ventricle.ENSG00000085982.9.wgt.RDat	USP40	2	234000000	234000000	0.135889	rs11563211	-3.06	rs2242102	0.0614	-4.5	-0.935	737	4	lasso	0.0634	1.62e-05	0.882257	0.378	NA	NA	NA	NA	NA
Heart_Left_Ventricle	../WEIGHTS-ALL//Heart_Left_Ventricle/Heart_Left_Ventricle.ENSG00000087338.4.wgt.RDat	GMCL1	2	70100000	70100000	0.087326	rs11694045	2.41	rs6731423	0.0211	-4.31	-0.126	322	5	enet	0.0323	0.00173	-0.125038	0.9	NA	NA	NA	NA	NA
Heart_Left_Ventricle	../WEIGHTS-ALL//Heart_Left_Ventricle/Heart_Left_Ventricle.ENSG00000088205.8.wgt.RDat	DDX18	2	119000000	119000000	0.089031	rs4849587	2.46	rs17512472	-0.00265	-3	0.954	471	471	blup	-0.0017	0.463	0.068089	0.946	NA	NA	NA	NA	NA
Heart_Left_Ventricle	../WEIGHTS-ALL//Heart_Left_Ventricle/Heart_Left_Ventricle.ENSG00000091106.14.wgt.RDat	NLRC4	2	32400000	32500000	0.020328	rs3769579	2.35	rs177083	0.0184	-3.27	-0.659	309	2	enet	0.00748	0.0826	0.637324	0.524	NA	NA	NA	NA	NA
Heart_Left_Ventricle	../WEIGHTS-ALL//Heart_Left_Ventricle/Heart_Left_Ventricle.ENSG00000091409.10.wgt.RDat	ITGA6	2	173000000	173000000	0.016387	rs4972828	-3.01	rs13034296	0.0155	-3.45	2.132	467	2	lasso	0.022	0.00824	-2.132	0.033	NA	NA	NA	NA	NA
Heart_Left_Ventricle	../WEIGHTS-ALL//Heart_Left_Ventricle/Heart_Left_Ventricle.ENSG00000095002.8.wgt.RDat	MSH2	2	47600000	47800000	0.354646	rs3739100	3.09	rs1421	0.226	8.12	0.063	479	5	lasso	0.223	1.16e-16	-0.208568	0.835	NA	NA	NA	NA	NA
Heart_Left_Ventricle	../WEIGHTS-ALL//Heart_Left_Ventricle/Heart_Left_Ventricle.ENSG00000114933.11.wgt.RDat	INO80D	2	207000000	207000000	0.070843	rs17288678	2.73	rs13028887	0.0171	3.8	-1.058	423	2	lasso	0.0135	0.031	-0.496043	0.62	NA	NA	NA	NA	NA
Heart_Left_Ventricle	../WEIGHTS-ALL//Heart_Left_Ventricle/Heart_Left_Ventricle.ENSG00000114942.9.wgt.RDat	EEF1B2	2	207000000	207000000	0.00822	rs17288678	2.73	rs3771000	-0.000816	3.03	1.254	420	1	lasso	0.00741	0.0836	1.254	0.21	NA	NA	NA	NA	NA
Heart_Left_Ventricle	../WEIGHTS-ALL//Heart_Left_Ventricle/Heart_Left_Ventricle.ENSG00000114948.8.wgt.RDat	ADAM23	2	207000000	207000000	0.09163	rs17288678	2.73	rs2113379	-0.00339	-3.01	0.539	438	3	lasso	0.017	0.018	-1.09536	0.273	NA	NA	NA	NA	NA
Heart_Left_Ventricle	../WEIGHTS-ALL//Heart_Left_Ventricle/Heart_Left_Ventricle.ENSG00000114956.15.wgt.RDat	DGUOK	2	74200000	74200000	0.1819	rs17434013	-2.29	rs940299	0.048	-4.43	-0.426	373	373	blup	0.0278	0.00343	-0.5276	0.598	NA	NA	NA	NA	NA
Heart_Left_Ventricle	../WEIGHTS-ALL//Heart_Left_Ventricle/Heart_Left_Ventricle.ENSG00000114978.13.wgt.RDat	MOB1A	2	74400000	74400000	0.018214	NA	NA	NA	NA	NA	NA	0	0	lasso	0.0105	0.05	NA	NA	NA	NA	NA	NA	NA
Heart_Left_Ventricle	../WEIGHTS-ALL//Heart_Left_Ventricle/Heart_Left_Ventricle.ENSG00000114982.13.wgt.RDat	KANSL3	2	97300000	97300000	0.094791	rs1168976	2.81	rs1257000	-0.00286	-2.95	-1.341	204	204	blup	0.0138	0.0298	2.67031	0.00758	NA	NA	NA	NA	NA
Heart_Left_Ventricle	../WEIGHTS-ALL//Heart_Left_Ventricle/Heart_Left_Ventricle.ENSG00000114988.7.wgt.RDat	LMAN2L	2	97400000	97400000	0.095132	rs3821051	2.58	rs7599598	0.0608	4.85	2.241	187	187	blup	0.0436	0.000318	2.31455	0.0206	NA	NA	NA	NA	NA
Heart_Left_Ventricle	../WEIGHTS-ALL//Heart_Left_Ventricle/Heart_Left_Ventricle.ENSG00000114993.11.wgt.RDat	RTKN	2	74700000	74700000	0.017782	NA	NA	NA	NA	NA	NA	0	0	lasso	0.00133	0.244	NA	NA	NA	NA	NA	NA	NA
Heart_Left_Ventricle	../WEIGHTS-ALL//Heart_Left_Ventricle/Heart_Left_Ventricle.ENSG00000114999.7.wgt.RDat	TTL	2	113000000	113000000	0.156739	rs7583755	-2.29	rs7581524	0.0725	-4.63	-1.825	414	4	lasso	0.0508	0.000108	1.50866	0.131	NA	NA	NA	NA	NA
Heart_Left_Ventricle	../WEIGHTS-ALL//Heart_Left_Ventricle/Heart_Left_Ventricle.ENSG00000115041.8.wgt.RDat	KCNIP3	2	96000000	96100000	0.057534	rs1813381	2.74	rs7580685	0.0147	-3.45	-0.454	119	119	blup	0.0164	0.0196	0.280338	0.779	NA	NA	NA	NA	NA
Heart_Left_Ventricle	../WEIGHTS-ALL//Heart_Left_Ventricle/Heart_Left_Ventricle.ENSG00000115073.6.wgt.RDat	ACTR1B	2	98300000	98300000	0.174479	rs6714710	-2.71	rs11894651	0.0899	-5.3	0.598	145	4	lasso	0.115	6.08e-09	0.633403	0.526	NA	NA	NA	NA	NA
Heart_Left_Ventricle	../WEIGHTS-ALL//Heart_Left_Ventricle/Heart_Left_Ventricle.ENSG00000115084.8.wgt.RDat	SLC35F5	2	114000000	115000000	0.159754	rs13424459	3.65	rs935644	0.033	4.96	-0.215	320	37	enet	0.0609	2.39e-05	1.05268	0.292	NA	NA	NA	NA	NA
Heart_Left_Ventricle	../WEIGHTS-ALL//Heart_Left_Ventricle/Heart_Left_Ventricle.ENSG00000115085.9.wgt.RDat	ZAP70	2	98300000	98400000	0.039521	rs4851890	-3.01	rs2138132	0.0169	3.28	-0.772	170	170	blup	0.0219	0.00843	-0.196485	0.844	NA	NA	NA	NA	NA
Heart_Left_Ventricle	../WEIGHTS-ALL//Heart_Left_Ventricle/Heart_Left_Ventricle.ENSG00000115107.15.wgt.RDat	STEAP3	2	120000000	120000000	0.080862	rs3731611	2.31	rs17804991	0.0201	4.11	-0.659	499	2	lasso	0.023	0.00714	-0.42744	0.669	NA	NA	NA	NA	NA
Heart_Left_Ventricle	../WEIGHTS-ALL//Heart_Left_Ventricle/Heart_Left_Ventricle.ENSG00000115109.9.wgt.RDat	EPB41L5	2	121000000	121000000	0.033811	rs13408457	2.43	rs11676058	0.00537	-2.84	0.164	291	1	lasso	0.00862	0.0684	-0.164	0.87	NA	NA	NA	NA	NA
Heart_Left_Ventricle	../WEIGHTS-ALL//Heart_Left_Ventricle/Heart_Left_Ventricle.ENSG00000115129.9.wgt.RDat	TP53I3	2	24300000	24300000	0.017737	NA	NA	NA	NA	NA	NA	0	0	enet	-0.00115	0.407	NA	NA	NA	NA	NA	NA	NA
Heart_Left_Ventricle	../WEIGHTS-ALL//Heart_Left_Ventricle/Heart_Left_Ventricle.ENSG00000115138.6.wgt.RDat	POMC	2	25400000	25400000	0.118167	rs17046513	2.09	rs34048824	0.00412	-3.96	0.025	343	343	blup	0.0213	0.00919	0.308237	0.758	NA	NA	NA	NA	NA
Heart_Left_Ventricle	../WEIGHTS-ALL//Heart_Left_Ventricle/Heart_Left_Ventricle.ENSG00000115145.5.wgt.RDat	STAM2	2	153000000	153000000	0.043815	rs4664599	3.17	rs4664510	-0.00357	3.18	-0.524	423	423	blup	-0.00109	0.401	-0.741167	0.459	NA	NA	NA	NA	NA
Heart_Left_Ventricle	../WEIGHTS-ALL//Heart_Left_Ventricle/Heart_Left_Ventricle.ENSG00000115159.11.wgt.RDat	GPD2	2	157000000	157000000	0.021419	rs1818991	2.35	rs17268385	0.00236	3.53	0.1	305	5	enet	0.000222	0.304	0.535182	0.593	NA	NA	NA	NA	NA
Heart_Left_Ventricle	../WEIGHTS-ALL//Heart_Left_Ventricle/Heart_Left_Ventricle.ENSG00000115163.10.wgt.RDat	CENPA	2	27000000	27000000	0.389513	rs1659689	-2.93	rs10186142	0.172	-7.15	1.751	386	7	lasso	0.167	1.55e-12	-2.25332	0.0242	NA	NA	NA	NA	NA
Heart_Left_Ventricle	../WEIGHTS-ALL//Heart_Left_Ventricle/Heart_Left_Ventricle.ENSG00000115165.5.wgt.RDat	CYTIP	2	158000000	158000000	0.026046	rs4377290	-3.39	rs6706447	-0.00182	-2.89	-1.598	312	1	lasso	0.0154	0.023	1.598	0.11	NA	NA	NA	NA	NA
Heart_Left_Ventricle	../WEIGHTS-ALL//Heart_Left_Ventricle/Heart_Left_Ventricle.ENSG00000115194.6.wgt.RDat	SLC30A3	2	27500000	27500000	0.303503	rs780093	4.49	rs2060390	-0.00186	-3.34	-2.183	309	309	blup	0.0669	9.59e-06	-1.74187	0.0815	NA	NA	NA	NA	NA
Heart_Left_Ventricle	../WEIGHTS-ALL//Heart_Left_Ventricle/Heart_Left_Ventricle.ENSG00000115216.9.wgt.RDat	NRBP1	2	27700000	27700000	0.000834	rs780093	4.49	rs12714026	-0.00358	2.77	-0.915	300	300	blup	-0.00347	0.797	-0.360878	0.718	NA	NA	NA	NA	NA
Heart_Left_Ventricle	../WEIGHTS-ALL//Heart_Left_Ventricle/Heart_Left_Ventricle.ENSG00000115221.6.wgt.RDat	ITGB6	2	161000000	161000000	0.176876	rs7425274	-3.46	rs10181181	0.00161	4.11	0.772	427	427	blup	0.0196	0.012	2.4647	0.0137	NA	NA	NA	NA	NA
Heart_Left_Ventricle	../WEIGHTS-ALL//Heart_Left_Ventricle/Heart_Left_Ventricle.ENSG00000115232.9.wgt.RDat	ITGA4	2	182000000	182000000	0.03015	rs908079	2.86	rs10177346	-0.00173	3.01	0.075	367	367	blup	-0.00125	0.416	0.517259	0.605	NA	NA	NA	NA	NA
Heart_Left_Ventricle	../WEIGHTS-ALL//Heart_Left_Ventricle/Heart_Left_Ventricle.ENSG00000115233.7.wgt.RDat	PSMD14	2	162000000	162000000	0.011629	NA	NA	NA	NA	NA	NA	0	0	enet	0.0073	0.0852	NA	NA	NA	NA	NA	NA	NA
Heart_Left_Ventricle	../WEIGHTS-ALL//Heart_Left_Ventricle/Heart_Left_Ventricle.ENSG00000115234.6.wgt.RDat	SNX17	2	27600000	27600000	0.156931	rs780093	4.49	rs13391837	0.103	-5.75	-2.308	303	303	blup	0.0902	2.83e-07	0.778526	0.436	NA	NA	NA	NA	NA
Heart_Left_Ventricle	../WEIGHTS-ALL//Heart_Left_Ventricle/Heart_Left_Ventricle.ENSG00000115239.17.wgt.RDat	GPR75-ASB3	2	53800000	54000000	0.010932	rs805416	3.47	rs17189820	0.00885	-2.94	1.08	477	1	enet	0.00402	0.149	-1.08	0.28	NA	NA	NA	NA	NA
Heart_Left_Ventricle	../WEIGHTS-ALL//Heart_Left_Ventricle/Heart_Left_Ventricle.ENSG00000115241.9.wgt.RDat	PPM1G	2	27600000	27600000	0.027694	rs780093	4.49	rs11684134	0.00565	-2.85	-2.29	301	301	blup	-0.00145	0.436	2.99635	0.00273	NA	NA	NA	NA	NA
Heart_Left_Ventricle	../WEIGHTS-ALL//Heart_Left_Ventricle/Heart_Left_Ventricle.ENSG00000115252.14.wgt.RDat	PDE1A	2	183000000	183000000	0.019025	NA	NA	NA	NA	NA	NA	0	0	enet	-0.00158	0.449	NA	NA	NA	NA	NA	NA	NA
Heart_Left_Ventricle	../WEIGHTS-ALL//Heart_Left_Ventricle/Heart_Left_Ventricle.ENSG00000115274.10.wgt.RDat	INO80B	2	74700000	74700000	0.025803	rs28362967	2.31	rs13404452	0.00538	-3.13	0.202	380	1	lasso	0.0136	0.0306	-0.202	0.84	NA	NA	NA	NA	NA
Heart_Left_Ventricle	../WEIGHTS-ALL//Heart_Left_Ventricle/Heart_Left_Ventricle.ENSG00000115275.7.wgt.RDat	MOGS	2	74700000	74700000	0.17874	rs28362967	2.31	rs17009998	0.103	5.79	-0.935	381	381	blup	0.0748	2.92e-06	-0.493201	0.622	NA	NA	NA	NA	NA
Heart_Left_Ventricle	../WEIGHTS-ALL//Heart_Left_Ventricle/Heart_Left_Ventricle.ENSG00000115307.12.wgt.RDat	AUP1	2	74800000	74800000	0.026486	NA	NA	NA	NA	NA	NA	0	0	lasso	-0.000413	0.347	NA	NA	NA	NA	NA	NA	NA
Heart_Left_Ventricle	../WEIGHTS-ALL//Heart_Left_Ventricle/Heart_Left_Ventricle.ENSG00000115310.13.wgt.RDat	RTN4	2	55200000	55300000	0.25402	rs2968821	3.35	rs7607923	0.0779	-5.91	0.385	527	14	enet	0.14	1.28e-10	-0.823016	0.41	NA	NA	NA	NA	NA
Heart_Left_Ventricle	../WEIGHTS-ALL//Heart_Left_Ventricle/Heart_Left_Ventricle.ENSG00000115318.7.wgt.RDat	LOXL3	2	74800000	74800000	0.051771	NA	NA	NA	NA	NA	NA	0	0	enet	0.00334	0.169	NA	NA	NA	NA	NA	NA	NA
Heart_Left_Ventricle	../WEIGHTS-ALL//Heart_Left_Ventricle/Heart_Left_Ventricle.ENSG00000115339.9.wgt.RDat	GALNT3	2	167000000	167000000	0.422248	rs1877872	-2.89	rs2304002	0.127	6.91	-0.86	436	9	lasso	0.196	1.2e-14	-0.789015	0.43	NA	NA	NA	NA	NA
Heart_Left_Ventricle	../WEIGHTS-ALL//Heart_Left_Ventricle/Heart_Left_Ventricle.ENSG00000115350.7.wgt.RDat	POLE4	2	75200000	75200000	0.284253	rs7588536	2.67	rs7575416	0.154	7.05	-0.412	470	5	lasso	0.157	7.7e-12	-0.53277	0.594	NA	NA	NA	NA	NA
Heart_Left_Ventricle	../WEIGHTS-ALL//Heart_Left_Ventricle/Heart_Left_Ventricle.ENSG00000115361.3.wgt.RDat	ACADL	2	211000000	211000000	0.057396	rs7584375	3.05	rs10932328	0.0626	-4.46	1.015	311	2	lasso	0.0407	0.000489	-1.0636	0.288	NA	NA	NA	NA	NA
Heart_Left_Ventricle	../WEIGHTS-ALL//Heart_Left_Ventricle/Heart_Left_Ventricle.ENSG00000115363.9.wgt.RDat	EVA1A	2	75700000	75800000	0.034461	rs11675652	-3.62	rs2422173	-0.00371	-3.31	-0.426	538	2	lasso	0.00287	0.184	0.191043	0.848	NA	NA	NA	NA	NA
Heart_Left_Ventricle	../WEIGHTS-ALL//Heart_Left_Ventricle/Heart_Left_Ventricle.ENSG00000115364.9.wgt.RDat	MRPL19	2	75900000	75900000	0.455808	rs11675652	-3.62	rs10165899	0.376	-10.26	-2.108	535	16	enet	0.404	2.6e-32	1.94497	0.0518	NA	NA	NA	NA	NA
Heart_Left_Ventricle	../WEIGHTS-ALL//Heart_Left_Ventricle/Heart_Left_Ventricle.ENSG00000115368.5.wgt.RDat	WDR75	2	190000000	190000000	0.144029	rs7421775	-2.14	rs10194053	0.0568	-5.24	-0.202	308	4	lasso	0.039	0.000633	0.344099	0.731	NA	NA	NA	NA	NA
Heart_Left_Ventricle	../WEIGHTS-ALL//Heart_Left_Ventricle/Heart_Left_Ventricle.ENSG00000115380.14.wgt.RDat	EFEMP1	2	56100000	56200000	0.009477	rs4671268	-2.75	rs34606697	-0.0037	-3.32	-0.399	467	2	lasso	0.00165	0.23	0.407185	0.684	NA	NA	NA	NA	NA
Heart_Left_Ventricle	../WEIGHTS-ALL//Heart_Left_Ventricle/Heart_Left_Ventricle.ENSG00000115386.5.wgt.RDat	REG1A	2	79300000	79400000	0.007622	rs10167813	-2.24	rs12469549	0.0157	3.21	0.51	573	2	lasso	0.0176	0.0163	0.281435	0.778	NA	NA	NA	NA	NA
Heart_Left_Ventricle	../WEIGHTS-ALL//Heart_Left_Ventricle/Heart_Left_Ventricle.ENSG00000115415.14.wgt.RDat	STAT1	2	192000000	192000000	0.052755	rs4853606	2.54	rs16833768	0.00716	-3.58	0.482	356	2	lasso	0.00705	0.0889	-0.241299	0.809	NA	NA	NA	NA	NA
Heart_Left_Ventricle	../WEIGHTS-ALL//Heart_Left_Ventricle/Heart_Left_Ventricle.ENSG00000115419.8.wgt.RDat	GLS	2	192000000	192000000	0.033306	rs11685570	-2.26	rs13395505	0.017	3.73	-0.305	353	4	lasso	0.00567	0.112	-0.60714	0.544	NA	NA	NA	NA	NA
Heart_Left_Ventricle	../WEIGHTS-ALL//Heart_Left_Ventricle/Heart_Left_Ventricle.ENSG00000115421.8.wgt.RDat	PAPOLG	2	61000000	61000000	0.008997	rs4672416	2.74	rs1729659	-0.0036	3.1	0.063	443	443	blup	0.00932	0.0609	-1.13114	0.258	NA	NA	NA	NA	NA
Heart_Left_Ventricle	../WEIGHTS-ALL//Heart_Left_Ventricle/Heart_Left_Ventricle.ENSG00000115425.9.wgt.RDat	PECR	2	217000000	217000000	0.08284	NA	NA	NA	NA	NA	NA	0	0	enet	0.00231	0.204	NA	NA	NA	NA	NA	NA	NA
Heart_Left_Ventricle	../WEIGHTS-ALL//Heart_Left_Ventricle/Heart_Left_Ventricle.ENSG00000115446.7.wgt.RDat	UNC50	2	99200000	99200000	0.058826	rs13418293	-3.05	rs4851146	0.0472	4.06	0.86	315	2	lasso	0.044	0.000297	0.629965	0.529	NA	NA	NA	NA	NA
Heart_Left_Ventricle	../WEIGHTS-ALL//Heart_Left_Ventricle/Heart_Left_Ventricle.ENSG00000115457.5.wgt.RDat	IGFBP2	2	217000000	218000000	0.0395	rs6746360	3.97	rs17494468	-0.00252	-3.91	-1.655	529	13	enet	0.0326	0.00166	1.22687	0.22	NA	NA	NA	NA	NA
Heart_Left_Ventricle	../WEIGHTS-ALL//Heart_Left_Ventricle/Heart_Left_Ventricle.ENSG00000115459.13.wgt.RDat	ELMOD3	2	85600000	85600000	0.052569	rs14976	-3.26	rs2583544	-0.00131	-3.38	-0.51	450	450	blup	0.00222	0.207	-1.42768	0.153	NA	NA	NA	NA	NA
Heart_Left_Ventricle	../WEIGHTS-ALL//Heart_Left_Ventricle/Heart_Left_Ventricle.ENSG00000115461.4.wgt.RDat	IGFBP5	2	218000000	218000000	0.019756	rs6746360	3.97	rs2032765	-0.00191	-2.89	-0.176	522	522	blup	0.00128	0.247	-0.174136	0.862	NA	NA	NA	NA	NA
Heart_Left_Ventricle	../WEIGHTS-ALL//Heart_Left_Ventricle/Heart_Left_Ventricle.ENSG00000115486.7.wgt.RDat	GGCX	2	85800000	85800000	0.25021	rs14976	-3.26	rs2028900	0.0802	5.81	-0.824	473	473	blup	0.0839	7.3e-07	-2.09025	0.0366	NA	NA	NA	NA	NA
Heart_Left_Ventricle	../WEIGHTS-ALL//Heart_Left_Ventricle/Heart_Left_Ventricle.ENSG00000115504.10.wgt.RDat	EHBP1	2	62900000	63300000	0.008722	rs11125924	2.54	rs12475917	0.0375	-3.68	0.772	318	1	lasso	0.024	0.00607	-0.772	0.44	NA	NA	NA	NA	NA
Heart_Left_Ventricle	../WEIGHTS-ALL//Heart_Left_Ventricle/Heart_Left_Ventricle.ENSG00000115514.7.wgt.RDat	TXNDC9	2	99900000	100000000	0.088035	rs17782474	2.11	rs10179343	0.0263	-4.21	-1.015	320	12	enet	0.0277	0.00348	0.333438	0.739	NA	NA	NA	NA	NA
Heart_Left_Ventricle	../WEIGHTS-ALL//Heart_Left_Ventricle/Heart_Left_Ventricle.ENSG00000115520.4.wgt.RDat	COQ10B	2	198000000	198000000	0.040076	rs11897347	-2.06	rs17390362	-0.000773	2.68	0.426	327	2	lasso	-0.0012	0.412	0.573279	0.566	NA	NA	NA	NA	NA
Heart_Left_Ventricle	../WEIGHTS-ALL//Heart_Left_Ventricle/Heart_Left_Ventricle.ENSG00000115523.12.wgt.RDat	GNLY	2	85900000	85900000	0.266345	rs14976	-3.26	rs1866140	0.157	-6.7	1.254	474	28	enet	0.163	2.79e-12	-1.37918	0.168	NA	NA	NA	NA	NA
Heart_Left_Ventricle	../WEIGHTS-ALL//Heart_Left_Ventricle/Heart_Left_Ventricle.ENSG00000115524.11.wgt.RDat	SF3B1	2	198000000	198000000	0.022788	rs2376187	-2.31	rs787998	0.00128	2.86	-0.722	328	328	blup	0.00891	0.0652	-0.842685	0.399	NA	NA	NA	NA	NA
Heart_Left_Ventricle	../WEIGHTS-ALL//Heart_Left_Ventricle/Heart_Left_Ventricle.ENSG00000115526.6.wgt.RDat	CHST10	2	101000000	101000000	0.174506	rs10175405	-3.19	rs1030902	0.112	-6.7	-1.2	486	6	lasso	0.126	1.08e-09	1.00225	0.316	NA	NA	NA	NA	NA
Heart_Left_Ventricle	../WEIGHTS-ALL//Heart_Left_Ventricle/Heart_Left_Ventricle.ENSG00000115539.9.wgt.RDat	PDCL3	2	101000000	101000000	0.02678	rs2278727	-3.75	rs7594990	0.012	-3.54	-0.935	537	3	enet	0.00755	0.0816	-0.303746	0.761	NA	NA	NA	NA	NA
Heart_Left_Ventricle	../WEIGHTS-ALL//Heart_Left_Ventricle/Heart_Left_Ventricle.ENSG00000115540.10.wgt.RDat	MOB4	2	198000000	198000000	0.009155	rs2697306	1.79	rs13012441	0.0029	2.85	0.202	313	1	lasso	0.0168	0.0185	0.202	0.84	NA	NA	NA	NA	NA
Heart_Left_Ventricle	../WEIGHTS-ALL//Heart_Left_Ventricle/Heart_Left_Ventricle.ENSG00000115548.12.wgt.RDat	KDM3A	2	86700000	86700000	0.034268	rs6709175	2.48	rs7557796	-0.00266	3.04	1.598	372	9	enet	-0.000334	0.341	1.54623	0.122	NA	NA	NA	NA	NA
Heart_Left_Ventricle	../WEIGHTS-ALL//Heart_Left_Ventricle/Heart_Left_Ventricle.ENSG00000115561.10.wgt.RDat	CHMP3	2	86700000	86800000	0.043582	rs6709175	2.48	rs7596717	0.0102	-3.67	1.852	336	8	enet	0.000213	0.305	-1.26171	0.207	NA	NA	NA	NA	NA
Heart_Left_Ventricle	../WEIGHTS-ALL//Heart_Left_Ventricle/Heart_Left_Ventricle.ENSG00000115593.10.wgt.RDat	SMYD1	2	88400000	88400000	0.026745	NA	NA	NA	NA	NA	NA	0	0	enet	0.00565	0.113	NA	NA	NA	NA	NA	NA	NA
Heart_Left_Ventricle	../WEIGHTS-ALL//Heart_Left_Ventricle/Heart_Left_Ventricle.ENSG00000115594.7.wgt.RDat	IL1R1	2	103000000	103000000	0.0006	rs3917296	3.22	rs13019803	0.0363	3.35	-1.282	525	1	lasso	0.0362	0.000957	-1.282	0.2	NA	NA	NA	NA	NA
Heart_Left_Ventricle	../WEIGHTS-ALL//Heart_Left_Ventricle/Heart_Left_Ventricle.ENSG00000115596.3.wgt.RDat	WNT6	2	220000000	220000000	0.020555	NA	NA	NA	NA	NA	NA	0	0	lasso	0.0131	0.0331	NA	NA	NA	NA	NA	NA	NA
Heart_Left_Ventricle	../WEIGHTS-ALL//Heart_Left_Ventricle/Heart_Left_Ventricle.ENSG00000115602.12.wgt.RDat	IL1RL1	2	103000000	103000000	0.072272	rs3917296	3.22	rs1558622	0.0121	-3.66	-2.878	576	576	blup	0.01	0.0545	3.4582	0.000544	NA	NA	NA	NA	NA
Heart_Left_Ventricle	../WEIGHTS-ALL//Heart_Left_Ventricle/Heart_Left_Ventricle.ENSG00000115604.6.wgt.RDat	IL18R1	2	103000000	103000000	0.145513	rs3917296	3.22	rs13018263	0.0485	-5.1	-1.96	572	4	lasso	0.0716	4.76e-06	2.62805	0.00859	NA	NA	NA	NA	NA
Heart_Left_Ventricle	../WEIGHTS-ALL//Heart_Left_Ventricle/Heart_Left_Ventricle.ENSG00000115607.5.wgt.RDat	IL18RAP	2	103000000	103000000	0.01686	NA	NA	NA	NA	NA	NA	0	0	lasso	0.0114	0.0436	NA	NA	NA	NA	NA	NA	NA
Heart_Left_Ventricle	../WEIGHTS-ALL//Heart_Left_Ventricle/Heart_Left_Ventricle.ENSG00000115641.14.wgt.RDat	FHL2	2	106000000	106000000	0.025454	NA	NA	NA	NA	NA	NA	0	0	lasso	0.015	0.0248	NA	NA	NA	NA	NA	NA	NA
Heart_Left_Ventricle	../WEIGHTS-ALL//Heart_Left_Ventricle/Heart_Left_Ventricle.ENSG00000115648.9.wgt.RDat	MLPH	2	238000000	238000000	0.087614	rs4530312	3.66	rs2292884	0.0224	-4.35	2.432	516	3	lasso	0.015	0.0245	-2.3858	0.017	NA	NA	NA	NA	NA
Heart_Left_Ventricle	../WEIGHTS-ALL//Heart_Left_Ventricle/Heart_Left_Ventricle.ENSG00000115649.11.wgt.RDat	CNPPD1	2	220000000	220000000	0.050165	NA	NA	NA	NA	NA	NA	0	0	enet	0.00467	0.133	NA	NA	NA	NA	NA	NA	NA
Heart_Left_Ventricle	../WEIGHTS-ALL//Heart_Left_Ventricle/Heart_Left_Ventricle.ENSG00000115652.10.wgt.RDat	UXS1	2	107000000	107000000	0.026224	rs4444519	-3.22	rs11895604	0.00098	-2.76	0.05	438	438	blup	0.00126	0.248	-0.194894	0.845	NA	NA	NA	NA	NA
Heart_Left_Ventricle	../WEIGHTS-ALL//Heart_Left_Ventricle/Heart_Left_Ventricle.ENSG00000115665.4.wgt.RDat	SLC5A7	2	109000000	109000000	0.087974	rs2305484	-4.57	rs6542748	-0.00211	3.54	-0.164	355	15	enet	0.00909	0.0634	-1.02295	0.306	NA	NA	NA	NA	NA
Heart_Left_Ventricle	../WEIGHTS-ALL//Heart_Left_Ventricle/Heart_Left_Ventricle.ENSG00000115677.12.wgt.RDat	HDLBP	2	242000000	242000000	0.225329	rs12695032	3.26	rs3771550	0.126	-6.29	-0.51	377	4	lasso	0.137	1.82e-10	0.750793	0.453	NA	NA	NA	NA	NA
Heart_Left_Ventricle	../WEIGHTS-ALL//Heart_Left_Ventricle/Heart_Left_Ventricle.ENSG00000115685.10.wgt.RDat	PPP1R7	2	242000000	242000000	0.072216	rs3732339	3.34	rs4675993	0.0674	-4.83	-1.341	423	2	lasso	0.0426	0.000367	1.37768	0.168	NA	NA	NA	NA	NA
Heart_Left_Ventricle	../WEIGHTS-ALL//Heart_Left_Ventricle/Heart_Left_Ventricle.ENSG00000115687.9.wgt.RDat	PASK	2	242000000	242000000	0.050044	rs3732339	3.34	rs12987697	0.00737	3.61	0.345	423	5	enet	-0.00322	0.716	0.216492	0.829	NA	NA	NA	NA	NA
Heart_Left_Ventricle	../WEIGHTS-ALL//Heart_Left_Ventricle/Heart_Left_Ventricle.ENSG00000115694.10.wgt.RDat	STK25	2	242000000	242000000	0.020814	rs4675794	2.62	rs6745970	-0.00363	2.71	-0.358	336	1	lasso	0.0146	0.0262	-0.358	0.72	NA	NA	NA	NA	NA
Heart_Left_Ventricle	../WEIGHTS-ALL//Heart_Left_Ventricle/Heart_Left_Ventricle.ENSG00000115705.16.wgt.RDat	TPO	2	1380000	1550000	0.218154	rs7421044	-3.05	rs3772074	0.0329	-4.45	-0.358	464	464	blup	0.0371	0.000838	-0.311798	0.755	NA	NA	NA	NA	NA
Heart_Left_Ventricle	../WEIGHTS-ALL//Heart_Left_Ventricle/Heart_Left_Ventricle.ENSG00000115718.13.wgt.RDat	PROC	2	128000000	128000000	0.012952	NA	NA	NA	NA	NA	NA	0	0	lasso	0.0113	0.0445	NA	NA	NA	NA	NA	NA	NA
Heart_Left_Ventricle	../WEIGHTS-ALL//Heart_Left_Ventricle/Heart_Left_Ventricle.ENSG00000115750.12.wgt.RDat	TAF1B	2	9980000	10100000	0.176634	rs4669420	3.32	rs2245344	0.19	-7.29	-0.176	492	2	lasso	0.176	3.18e-13	0.175952	0.86	NA	NA	NA	NA	NA
Heart_Left_Ventricle	../WEIGHTS-ALL//Heart_Left_Ventricle/Heart_Left_Ventricle.ENSG00000115761.11.wgt.RDat	NOL10	2	10700000	10800000	0.066695	NA	NA	NA	NA	NA	NA	0	0	enet	0.00421	0.144	NA	NA	NA	NA	NA	NA	NA
Heart_Left_Ventricle	../WEIGHTS-ALL//Heart_Left_Ventricle/Heart_Left_Ventricle.ENSG00000115762.12.wgt.RDat	PLEKHB2	2	132000000	132000000	0.02405	NA	NA	NA	NA	NA	NA	0	0	lasso	0.0193	0.0125	NA	NA	NA	NA	NA	NA	NA
Heart_Left_Ventricle	../WEIGHTS-ALL//Heart_Left_Ventricle/Heart_Left_Ventricle.ENSG00000115806.8.wgt.RDat	GORASP2	2	172000000	172000000	0.007414	rs16859370	2.58	rs34795027	-0.00272	2.98	-0.842	390	1	lasso	0.00604	0.105	-0.842	0.4	NA	NA	NA	NA	NA
[truncated: 27,011 more rows]

## Sheet: v68.lvedvi.twas.alltissues
PANEL	FILE	ID	CHR	P0	P1	HSQ	BEST.GWAS.ID	BEST.GWAS.Z	EQTL.ID	EQTL.R2	EQTL.Z	EQTL.GWAS.Z	NSNP	NWGT	MODEL	MODELCV.R2	MODELCV.PV	TWAS.Z	TWAS.P	COLOC.PP0	COLOC.PP1	COLOC.PP2	COLOC.PP3	COLOC.PP4
[truncated: 28,650 more rows]

[truncated: 6 more sheets: v68.lvef.twas.alltissues, v68.lvesv.twas.alltissues, v68.lvesvi.twas.alltissues, v68.sv.twas.alltissues, v68.svi.twas.alltissues, phecode-over-200]
