# Supplementary material for: Analysis of cardiac magnetic resonance imaging in 36,000 individuals yields genetic insights into dilated cardiomyopathy
Source: Nat Commun. 2020 May 7;11:2254. doi: 10.1038/s41467-020-15823-7 (PMC7206184; doi:10.1038/s41467-020-15823-7)
Supplement: Supplementary file 10 — Supplementary Dataset 6 [file 41467_2020_15823_MOESM10_ESM.xlsx]

## Sheet: Loci v71b vs v68
Trait	SNP	CHR	BP	A1	A0	A1 Freq	A1 Freq Euro	BETA	BETA Euro	P	P Euro	LocusID	Nearest Gene
lvedv	rs28579893	1	16347534	A	G	0.326721	0.327731	-0.036882	-0.0368125	1e-09	3.5e-09	1	CLCNKA
lvedv	rs753562515	1	46007032	CAA	C	0.560821	0.562778	-0.0353295	-0.0352128	4.4e-09	6.9e-08	2	AKR1A1
lvedv	rs7605066	2	71529331	C	T	0.429353	0.42573	0.0331572	0.0339071	1.6e-08	3e-08	3	ZNF638
lvedv	rs539762056	2	174892676	A	AT	0.648934	0.647711	0.0352381	0.0376202	3.4e-08	1.6e-08	4	SP3
lvedv	rs1873164	2	179753549	G	A	0.199952	0.195281	-0.0604022	-0.0633462	1.2e-16	1.5e-16	5	CCDC141
lvedv	rs73028849	3	14272766	G	C	0.658476	0.657145	0.0395947	0.0377093	2.1e-10	7.9e-09	6	XPC
lvedv	rs6777123	3	169303070	A	C	0.393323	0.39313	0.0335026	0.0333799	1.8e-08	8.1e-08	7	MECOM
lvedv	rs4521636	6	31312293	T	C	0.465821	0.476782	0.0390265	0.0400323	1.1e-10	1.8e-10	8	HLA-B
lvedv	rs9275587	6	32680379	T	C	0.5249	0.533281	0.0369598	0.0381568	8.9e-10	1.2e-09	9	HLA-DQA2
lvedv	rs2146324	6	43756863	A	C	0.261093	0.266034	0.0386355	0.037907	1e-08	7.8e-08	10	VEGFA
lvedv	rs11153730	6	118667522	T	C	0.51257	0.506678	-0.0481809	-0.0476929	3.7e-16	2e-14	11	PLN
lvedv	rs3918226	7	150690176	C	T	0.920901	0.919029	0.0584782	0.0565606	4.9e-08	4.7e-07	12	NOS3
lvedv	8:125858538_GA_G	8	125858538	GA	G	0.687973	0.686473	0.0422298	0.0420687	1.8e-11	2.9e-10	13	MTSS1
lvedv	rs72840788	10	121415685	G	A	0.785239	0.781908	0.0549298	0.0537522	1.5e-14	8.3e-13	14	BAG3
lvedv	rs7306710	12	66376091	T	C	0.479866	0.486726	0.0390705	0.0373109	5.9e-11	1.2e-09	15	LLPH
lvedv	rs3184504	12	111884608	T	C	0.470291	0.478238	-0.0476702	-0.0494824	3.3e-16	7.8e-16	16	SH2B3
lvedv	rs10850034	12	112817521	T	A	0.647295	0.64266	0.0504277	0.0535206	7.6e-15	4e-15	17	HECTD4
lvedv	15:85348961_TTTTG_T	15	85348961	TTTTG	T	0.746251	0.744346	-0.0399868	-0.0443432	2.8e-09	3.5e-10	18	ZNF592
lvedv	rs71385734	16	2160503	T	G	0.827608	0.828833	0.0504053	0.0562972	2.1e-10	1.9e-11	19	PKD1
lvedv	rs2302455	17	1374195	G	A	0.884191	0.881547	0.0591085	0.0545604	1.3e-10	1.2e-08	20	MYO1C
lvedv	19:41945122_CT_C	19	41945122	CT	C	0.606465	0.60673	-0.037126	-0.0345247	6.8e-10	3.7e-08	21	ATP5SL
lvedv	rs12460541	19	46312077	G	A	0.653315	0.651824	-0.0397865	-0.0399482	6.9e-11	2.9e-10	22	RSPH6A
lvedvi	rs1976402	1	16143779	G	A	0.711627	0.709099	0.0434739	0.0431974	1.1e-08	5.1e-08	1	SPEN
lvedvi	rs1873164	2	179753549	G	A	0.200334	0.195585	-0.0700946	-0.0742338	1.8e-15	1.4e-15	5	CCDC141
lvedvi	rs73028849	3	14272766	G	C	0.659127	0.65777	0.0439298	0.041691	4.1e-09	1.1e-07	6	XPC
lvedvi	rs6458349	6	43759789	G	A	0.272209	0.277365	0.044411	0.0455102	1.5e-08	3.2e-08	10	VEGFA
lvedvi	rs72967533	6	118655020	T	C	0.521166	0.515809	-0.0487577	-0.0484298	7.1e-12	1.2e-10	11	PLN
lvedvi	8:125858538_GA_G	8	125858538	GA	G	0.688064	0.686724	0.0454516	0.0453361	2.3e-09	1.5e-08	13	MTSS1
lvedvi	rs72840788	10	121415685	G	A	0.785353	0.782051	0.0588061	0.0570573	1e-11	2.5e-10	14	BAG3
lvedvi	rs35350651	12	111907431	A	AC	0.483391	0.492085	-0.044083	-0.0447652	2.4e-10	6.9e-10	16	ATXN2
lvedvi	rs10850034	12	112817521	T	A	0.647614	0.642897	0.0424145	0.0442711	3.9e-08	4.2e-08	17	HECTD4
lvedvi	rs7502466	17	1372970	G	A	0.891255	0.888814	0.063395	0.0569716	2.3e-08	1.5e-06	20	MYO1C
lvedvi	rs9797817	19	46312345	C	T	0.653033	0.651465	-0.0507793	-0.0511988	4.6e-12	3.9e-11	22	RSPH6A
lvedvi	rs767987273	2	201170509	CA	C	0.602417	0.602267	0.0399035	0.0400867	4.8e-08	2.2e-07	23	SPATS2L
lvedvi	rs12499670	4	174621493	T	C	0.396404	0.397223	0.0400896	0.0359564	3.6e-08	3e-06	24	HAND2
lvedvi	rs9480737	6	107442277	A	G	0.682968	0.680337	-0.0426814	-0.0448022	2.3e-08	2.2e-08	25	BEND3
lvef	rs1739837	1	16337933	C	T	0.410672	0.41268	0.0707883	0.0669632	2.9e-25	2.6e-21	1	HSPB7
lvef	rs2562845	2	179514433	T	C	0.803215	0.80811	-0.0792249	-0.0805576	5.7e-20	6.6e-19	5	TTN
lvef	rs11710541	3	14291679	T	C	0.658466	0.658274	-0.0650511	-0.0644296	9.1e-20	1.2e-17	6	XPC
lvef	rs9274626	6	32636040	T	C	0.318688	0.324006	-0.0417383	-0.0432963	2.7e-08	2.3e-08	9	HLA-DQB1
lvef	rs72840788	10	121415685	G	A	0.785239	0.781908	-0.0996914	-0.0976643	4e-32	1.1e-28	14	BAG3
lvef	rs8023658	15	85323220	G	T	0.507123	0.510437	-0.0463516	-0.0465872	4.6e-11	3e-10	18	ZNF592
lvef	rs2503715	1	2144107	A	G	0.127509	0.128607	-0.0584299	-0.0574792	4e-08	2.3e-07	26	C1orf86
lvef	rs10925197	1	236842077	C	G	0.462051	0.455413	0.0420377	0.0442763	6.9e-10	5e-10	27	ACTN2
lvef	rs56099248	3	69857773	C	T	0.805286	0.802279	-0.0607354	-0.0591434	5.1e-12	9.5e-11	28	MITF
lvef	rs35999985	5	138756825	A	G	0.298992	0.289266	0.0479992	0.0481685	3.8e-10	1.4e-09	29	DNAJC18
lvef	rs3176326	6	36647289	G	A	0.800287	0.802844	-0.0776886	-0.0747688	1.8e-19	6.1e-17	30	CDKN1A
lvef	rs3807309	7	128472138	G	A	0.886479	0.888037	-0.0834801	-0.0845201	4.1e-15	6.7e-14	31	FLNC
lvef	rs36029352	8	11786925	C	T	0.454543	0.45185	-0.037997	-0.0393823	1.3e-08	2.8e-08	32	DEFB136
lvef	rs4073554	8	141704232	T	C	0.480844	0.480369	0.0428024	0.043483	1.1e-09	1.4e-09	33	PTK2
lvef	rs189569984	10	112544125	C	T	0.991514	0.991472	-0.200947	-0.20807	3.4e-08	5.5e-08	34	RBM20
lvef	rs721067	11	19212726	T	A	0.917806	0.918813	0.0696667	0.0689699	3.6e-08	1.7e-07	35	CSRP3
lvef	rs113819537	12	26348429	C	G	0.749063	0.749111	0.044906	0.0451072	1.7e-08	5.1e-08	36	SSPN
lvef	rs5029142	16	988070	T	A	0.623384	0.628259	-0.0430463	-0.0422957	3.9e-10	2.5e-09	37	LMF1
lvef	rs12452367	17	53374610	T	C	0.714885	0.712966	-0.0550497	-0.0537529	1.3e-13	3.8e-12	38	HLF
lvef	rs2047273	18	34184859	T	C	0.677702	0.680791	-0.0417641	-0.0431969	3.1e-08	6.5e-08	39	FHOD3
lvef	rs10871753	18	55956865	G	T	0.489283	0.48926	-0.0430639	-0.041965	6.1e-10	7.3e-09	40	NEDD4L
lvef	rs2070458	22	24159307	A	T	0.200222	0.191883	0.062928	0.0641638	2.5e-13	3.9e-12	41	SMARCB1
lvesv	rs1048302	1	16340879	T	G	0.326735	0.327629	-0.0604945	-0.0583463	4.4e-22	3.2e-19	1	HSPB7
lvesv	rs753562515	1	46007032	CAA	C	0.560821	0.562778	-0.0365333	-0.0362544	3.4e-09	2.3e-08	2	AKR1A1
lvesv	rs2562845	2	179514433	T	C	0.803215	0.80811	0.0770282	0.078599	1.3e-23	1.3e-22	5	TTN
lvesv	rs11710541	3	14291679	T	C	0.658466	0.658274	0.0583374	0.0565762	4.9e-20	1.9e-17	6	XPC
lvesv	rs9274626	6	32636040	T	C	0.318688	0.324006	0.039289	0.0408487	2.9e-09	4.3e-09	9	HLA-DQB1
lvesv	rs11153730	6	118667522	T	C	0.51257	0.506678	-0.0375259	-0.0366383	6.8e-10	1e-08	11	PLN
lvesv	8:125858538_GA_G	8	125858538	GA	G	0.687973	0.686473	0.0482523	0.047649	2.4e-13	6.1e-12	13	MTSS1
lvesv	rs72840788	10	121415685	G	A	0.785239	0.781908	0.0865583	0.0847163	8.1e-32	3e-28	14	BAG3
lvesv	rs3184504	12	111884608	T	C	0.470291	0.478238	-0.0387589	-0.0401854	1.1e-10	1.3e-10	16	SH2B3
lvesv	rs10850034	12	112817521	T	A	0.647295	0.64266	0.0411005	0.0444145	7.6e-10	1.7e-10	17	HECTD4
lvesv	15:85348961_TTTTG_T	15	85348961	TTTTG	T	0.746251	0.744346	-0.0514763	-0.0557698	1.3e-13	4.2e-14	18	ZNF592
lvesv	rs71385734	16	2160503	T	G	0.827608	0.828833	0.0531472	0.0588507	4.5e-11	6.7e-12	19	PKD1
lvesv	rs2302455	17	1374195	G	A	0.884191	0.881547	0.0634669	0.0578672	8.6e-11	1.1e-08	20	MYO1C
lvesv	rs16975238	19	41944985	T	A	0.601813	0.604073	-0.0338282	-0.0320697	2e-08	4.6e-07	21	ATP5SL
lvesv	rs10421891	19	46315809	A	G	0.645254	0.644987	-0.0450999	-0.0447748	6.7e-13	9.7e-12	22	RSPH6A
lvesv	rs730506	6	36645968	G	C	0.799964	0.802985	0.0531795	0.0506245	2.1e-12	1.9e-10	30	CDKN1A
lvesv	rs34373805	7	128486363	C	T	0.838016	0.843141	0.0554484	0.0565759	9.2e-12	4.7e-11	31	FLNC
lvesv	rs1962104	8	141635329	T	C	0.448883	0.446274	-0.0370999	-0.0374016	2.2e-09	6.8e-09	33	AGO2
lvesv	rs11604807	11	19231167	T	C	0.861802	0.861773	-0.0492542	-0.0509734	3.5e-08	4.7e-08	35	CSRP3
lvesv	rs113819537	12	26348429	C	G	0.749063	0.749111	-0.0395083	-0.0387323	1.3e-08	7.2e-08	36	SSPN
lvesv	rs3829491	16	1004834	T	C	0.612839	0.617701	0.0344499	0.0339358	9.6e-09	6.4e-08	37	LMF1
lvesv	rs12452367	17	53374610	T	C	0.714885	0.712966	0.0473424	0.0462716	5.6e-13	2.2e-11	38	HLF
lvesv	rs10871753	18	55956865	G	T	0.489283	0.48926	0.0329825	0.0347358	3e-08	2.6e-08	40	NEDD4L
lvesv	rs5760061	22	24178279	G	A	0.200625	0.192278	-0.0549981	-0.0543321	1.3e-13	8.6e-12	41	DERL3
lvesv	rs114300540	1	6248182	C	T	0.875439	0.874054	-0.0589669	-0.0554534	3.2e-10	1.7e-08	42	RPL22
lvesv	rs13092177	3	134455794	G	T	0.849986	0.851348	0.0480731	0.0456704	1.3e-08	1.9e-07	43	EPHB1
lvesv	rs1499813	3	171760427	T	C	0.590989	0.588287	0.0351279	0.0362177	6.9e-09	1.2e-08	44	FNDC3B
lvesv	rs10832164	11	14048480	C	T	0.485577	0.484208	-0.0332948	-0.0318073	3.8e-08	6.7e-07	45	RRAS2
lvesv	rs116904997	12	120668534	G	A	0.977699	0.977084	-0.112497	-0.113671	3.4e-08	1e-07	46	PXN
lvesv	rs242562	17	44026739	G	A	0.619285	0.617384	-0.0373206	-0.0369697	3.9e-09	1.5e-08	47	MAPT
lvesv	rs9897002	17	64286494	A	G	0.570512	0.569275	0.0326517	0.032675	4e-08	1.8e-07	48	PRKCA
lvesv	19:10765478_CG_C	19	10765478	CG	C	0.236127	0.23792	0.040769	0.0409391	1.2e-08	4e-08	49	ILF3
lvesvi	rs945425	1	16348412	T	C	0.32443	0.32518	-0.0701447	-0.0684584	8.5e-23	1.1e-20	1	CLCNKA
lvesvi	rs753562515	1	46007032	CAA	C	0.560834	0.562952	-0.038396	-0.0385276	1.7e-08	6.9e-08	2	AKR1A1
lvesvi	rs2562845	2	179514433	T	C	0.803643	0.808629	0.0848539	0.0861475	1.6e-22	2.4e-21	5	TTN
lvesvi	rs73028849	3	14272766	G	C	0.659127	0.65777	0.0637398	0.0618871	6.2e-19	9.2e-17	6	XPC
lvesvi	8:125858538_GA_G	8	125858538	GA	G	0.688064	0.686724	0.0507156	0.050355	3.3e-12	7.7e-11	13	MTSS1
lvesvi	rs72840788	10	121415685	G	A	0.785353	0.782051	0.0925992	0.090766	1.7e-28	2.2e-25	14	BAG3
lvesvi	15:85348961_TTTTG_T	15	85348961	TTTTG	T	0.746383	0.744416	-0.0543299	-0.0591745	1.4e-11	6.3e-12	18	ZNF592
lvesvi	rs2302455	17	1374195	G	A	0.884131	0.881477	0.0645569	0.057914	4.6e-09	4.9e-07	20	MYO1C
lvesvi	rs10421891	19	46315809	A	G	0.645536	0.645197	-0.0527765	-0.0524884	1.2e-13	2.3e-12	22	RSPH6A
lvesvi	rs774290282	2	201198623	CATT	C	0.608052	0.608038	-0.0377283	-0.0370271	4.7e-08	1e-06	23	SPATS2L
lvesvi	rs79502300	3	69856753	C	T	0.804999	0.802168	0.0537156	0.054191	4.4e-10	2.4e-09	28	MITF
lvesvi	rs11748963	5	138730037	T	C	0.725692	0.730019	0.043853	0.0457227	5.9e-09	1.1e-08	29	PROB1
lvesvi	rs3176326	6	36647289	G	A	0.800142	0.802662	0.0650386	0.0640008	1.8e-14	4.3e-13	30	CDKN1A
lvesvi	rs34373805	7	128486363	C	T	0.837845	0.842971	0.0672243	0.0659887	2.7e-13	2.1e-11	31	FLNC
lvesvi	rs1962104	8	141635329	T	C	0.448978	0.446323	-0.0426886	-0.0434178	6.4e-10	2.1e-09	33	AGO2
lvesvi	rs189569984	10	112544125	C	T	0.991386	0.991352	0.214151	0.219295	2.1e-09	1.2e-08	34	RBM20
lvesvi	rs8063213	16	992961	T	G	0.617624	0.622487	0.0448777	0.0452228	7.6e-11	2.6e-10	37	LMF1
lvesvi	rs12452367	17	53374610	T	C	0.714967	0.712962	0.0547617	0.0540723	1.8e-13	4.1e-12	38	HLF
lvesvi	rs10871753	18	55956865	G	T	0.488664	0.488646	0.0394067	0.0421027	6e-09	1.6e-09	40	NEDD4L
lvesvi	rs5760061	22	24178279	G	A	0.20068	0.192331	-0.0644592	-0.0649849	7.5e-15	2.9e-13	41	DERL3
lvesvi	rs709208	1	6272137	A	G	0.678515	0.680601	-0.0411713	-0.0398754	1.9e-08	1.7e-07	42	RNF207
lvesvi	rs1499813	3	171760427	T	C	0.591263	0.588583	0.0398387	0.0407481	2.8e-09	1e-08	44	FNDC3B
lvesvi	rs11023059	11	14064392	A	G	0.518869	0.516637	0.0415517	0.0403925	6.5e-10	1.5e-08	45	RRAS2
lvesvi	rs116904997	12	120668534	G	A	0.977672	0.977063	-0.131625	-0.130826	1.1e-08	7.3e-08	46	PXN
lvesvi	rs242562	17	44026739	G	A	0.619169	0.617274	-0.0397326	-0.0409775	3e-08	4.2e-08	47	MAPT
lvesvi	rs9892651	17	64303793	C	T	0.417998	0.416175	0.0397672	0.0387016	2.1e-09	2.3e-08	48	PRKCA
lvesvi	rs190093681	2	180094352	C	T	0.99675	0.99682	0.374218	0.358914	1.6e-08	4e-07	50	SESTD1
lvesvi	rs2886037	3	158306414	G	A	0.493882	0.49657	-0.0362553	-0.0358721	2.9e-08	1.1e-07	51	MLF1
sv	rs7573293	2	179753245	C	T	0.274714	0.267828	-0.0492144	-0.0527639	2e-12	7.7e-13	5	CCDC141
sv	rs111721712	6	31315407	C	CT	0.527053	0.53526	0.0375692	0.0375827	3.4e-09	1.8e-08	8	HLA-B
sv	rs28391274	6	32623786	A	G	0.79711	0.794366	0.0473584	0.0481137	1.4e-08	3.4e-08	9	HLA-DQB1
sv	rs2146324	6	43756863	A	C	0.261093	0.266034	0.0411111	0.0415231	1.1e-08	3.3e-08	10	VEGFA
sv	rs72967533	6	118655020	T	C	0.520957	0.515516	-0.051094	-0.0511709	1.4e-15	1.6e-14	11	PLN
sv	rs10400419	12	66389968	T	C	0.447903	0.451018	0.0401541	0.0389213	5.4e-10	8.3e-09	15	LLPH
sv	rs11065979	12	112059557	C	T	0.571948	0.565384	0.0482938	0.0503161	3.9e-14	3e-14	16	ATXN2
sv	rs11066188	12	112610714	G	A	0.602195	0.596907	0.0450231	0.0465693	2.7e-12	3.4e-12	17	HECTD4
sv	rs2891403	12	113137572	A	G	0.277507	0.281145	-0.0418433	-0.0422762	3.8e-09	9.1e-09	17	RPH3A
sv	rs888690	5	172636130	T	C	0.397059	0.404787	-0.0394403	-0.0403951	1.2e-09	2.6e-09	52	NKX2-5
sv	rs422068	14	23864804	T	C	0.641519	0.643131	0.0394527	0.0391191	1.4e-09	1.2e-08	53	MYH6
sv	rs143384	20	34025756	A	G	0.588391	0.594981	-0.0348726	-0.0322217	3.6e-08	1e-06	54	GDF5
svi	rs7573293	2	179753245	C	T	0.275144	0.268249	-0.0505757	-0.0546708	7.1e-10	2.2e-10	5	CCDC141
svi	rs6458349	6	43759789	G	A	0.272209	0.277365	0.0451433	0.0472859	3.5e-08	3.4e-08	10	VEGFA
svi	rs72967533	6	118655020	T	C	0.521166	0.515809	-0.0484572	-0.0486115	1.1e-10	3.7e-10	11	PLN
svi	rs9480737	6	107442277	A	G	0.682968	0.680337	-0.0473688	-0.0498233	2.6e-09	1.6e-09	25	BEND3
svi	rs376439	14	23869029	A	G	0.604539	0.606584	0.0429106	0.0413369	6.5e-09	1.1e-07	53	MYH6
svi	2:232288831_TTTC_T	2	232288831	TTTC	T	0.684042	0.687321	-0.0454521	-0.047625	9.3e-09	1e-08	55	B3GNT7
svi	rs1919865	6	122121005	A	T	0.86356	0.868427	0.0599057	0.0595393	1.9e-08	1.6e-07	56	GJA1
svi	rs579459	9	136154168	T	C	0.794469	0.794268	-0.0500005	-0.0519279	4.1e-08	3.6e-08	57	SURF6

## Sheet: Notes
This table contains the same loci as in Table 1. In addition, the lead SNP effect estimates and P values from the European-specific analysis are provided for direct comparison. BP is the base pair distance, keyed to GRCh37. A1 is the effect allele, A0 is the non-effect allele. A1 Freq Euro represents the effect allele frequency in the European-specific analysis. BETA Euro and P Euro, respectively…
